# Supplementary material for: A self-assembling luminescent lanthanide molecular nanoparticle with potential for live cell imaging
Source: Chem Sci. 2018 Apr 26;9(20):4630–7. doi: 10.1039/c8sc00650d (PMC5969494; doi:10.1039/c8sc00650d)
Supplement: Supplementary file 2 [file SC-009-C8SC00650D-s002.cif]

# Electronic Supplementary Material (ESI) for Chemical Science.
# This journal is © The Royal Society of Chemistry 2018

####################################################################### 
# 
# This file contains crystal structure data downloaded from the 
# Cambridge Structural Database (CSD) hosted by the Cambridge 
# Crystallographic Data Centre (CCDC).
# 
# Full information about CCDC data access policies and citation 
# guidelines are available at http://www.ccdc.cam.ac.uk/access/V1 
# 
# Audit and citation data items may have been added by the CCDC. 
# Please retain this information to preserve the provenance of 
# this file and to allow appropriate attribution of the data. 
# 
#######################################################################

data_Cluster-1
_database_code_depnum_ccdc_archive 'CCDC 1031249'
_audit_update_record             
;
2014-10-27 deposited with the CCDC.
2018-04-24 downloaded from the CCDC.
;

_audit_creation_method           SHELXL-97
_chemical_name_systematic        cluster-1
_chemical_name_common            ?
_chemical_melting_point          ?
_chemical_formula_moiety         
'C348 H436 Cd24 N24 O144 Tb8, 18(C H4 O), 16(O)'
_chemical_formula_sum            'C366 H508 Cd24 N24 O178 Tb8'
_chemical_formula_weight         12060.92

loop_
_atom_type_symbol
_atom_type_description
_atom_type_scat_dispersion_real
_atom_type_scat_dispersion_imag
_atom_type_scat_source
C C 0.0033 0.0016 'International Tables Vol C Tables 4.2.6.8 and 6.1.1.4'
H H 0.0000 0.0000 'International Tables Vol C Tables 4.2.6.8 and 6.1.1.4'
Cd Cd -0.8075 1.2024 'International Tables Vol C Tables 4.2.6.8 and 6.1.1.4'
Tb Tb -0.1723 4.1537 'International Tables Vol C Tables 4.2.6.8 and 6.1.1.4'
N N 0.0061 0.0033 'International Tables Vol C Tables 4.2.6.8 and 6.1.1.4'
O O 0.0106 0.0060 'International Tables Vol C Tables 4.2.6.8 and 6.1.1.4'

_symmetry_cell_setting           Tetragonal
_symmetry_space_group_name_H-M   P4/n
_symmetry_space_group_name_Hall  -P4a

loop_
_symmetry_equiv_pos_as_xyz
'x, y, z'
'-y+1/2, x, z'
'-x+1/2, -y+1/2, z'
'y, -x+1/2, z'
'-x, -y, -z'
'y-1/2, -x, -z'
'x-1/2, y-1/2, -z'
'-y, x-1/2, -z'

_cell_length_a                   30.0936(7)
_cell_length_b                   30.0936(7)
_cell_length_c                   39.3554(13)
_cell_angle_alpha                90.00
_cell_angle_beta                 90.00
_cell_angle_gamma                90.00
_cell_volume                     35641.2(17)
_cell_formula_units_Z            2
_cell_measurement_temperature    190(1)
_cell_measurement_reflns_used    40450
_cell_measurement_theta_min      1.3552
_cell_measurement_theta_max      28.5322

_exptl_crystal_description       Block
_exptl_crystal_colour            Yellow
_exptl_crystal_size_max          0.20
_exptl_crystal_size_mid          0.18
_exptl_crystal_size_min          0.16
_exptl_crystal_density_meas      ?
_exptl_crystal_density_diffrn    1.124
_exptl_crystal_density_method    'not measured'
_exptl_crystal_F_000             11936
_exptl_absorpt_coefficient_mu    1.539
_exptl_absorpt_correction_type   Multi-scan
_exptl_absorpt_correction_T_min  0.4004
_exptl_absorpt_correction_T_max  1.0000
_exptl_absorpt_process_details   
'DENZO and Scalepack (Otwinoski and Minor, 1997)'

_exptl_special_details           
; 
 ? 
;

_diffrn_ambient_temperature      190(1)
_diffrn_radiation_wavelength     0.71073
_diffrn_radiation_type           MoK\a
_diffrn_radiation_source         'fine-focus sealed tube'
_diffrn_radiation_monochromator  graphite
_diffrn_measurement_device_type  'Mercury2 (2x2 bin mode)'
_diffrn_measurement_method       dtprofit.ref
_diffrn_detector_area_resol_mean 13.6612
_diffrn_reflns_number            265491
_diffrn_reflns_av_R_equivalents  0.2406
_diffrn_reflns_av_sigmaI/netI    0.1992
_diffrn_reflns_limit_h_min       -35
_diffrn_reflns_limit_h_max       35
_diffrn_reflns_limit_k_min       -35
_diffrn_reflns_limit_k_max       35
_diffrn_reflns_limit_l_min       -46
_diffrn_reflns_limit_l_max       46
_diffrn_reflns_theta_min         0.85
_diffrn_reflns_theta_max         25.08
_reflns_number_total             30698
_reflns_number_gt                16117
_reflns_threshold_expression     >2sigma(I)
_computing_data_collection       'Collect software, Nonius B.V. 1998'
_computing_cell_refinement       'Collect software, Nonius B.V. 1998'
_computing_data_reduction        
;
DENZO and Scalepack (Otwinoski and Minor, 1997)
;
_computing_structure_solution    
;

SIR97 - Altomare A., Burla M.C., Camalli M., Cascarano G.L., Giacovazzo C., 
Guagliardi A., Moliterni A.G.G., Polidori G.,Spagna R.
;
_computing_structure_refinement  'XL SHELXTL/PC, Siemens Analytical'
_computing_molecular_graphics    'XP SHELXTL/PC, Siemens Analytical'
_computing_publication_material  ?


_refine_special_details          
; 
 Refinement of F^2^ against ALL reflections.  The weighted R-factor wR and 
 goodness of fit S are based on F^2^, conventional R-factors R are based 
 on F, with F set to zero for negative F^2^. The threshold expression of 
 F^2^ > 2sigma(F^2^) is used only for calculating R-factors(gt) etc. and is 
 not relevant to the choice of reflections for refinement.  R-factors based 
 on F^2^ are statistically about twice as large as those based on F, and R- 
 factors based on ALL data will be even larger. 

 Restraints: ISOR was applied to all non-hydrogen atoms to allow their Uij 
 components approximate to isotropic behavior.

 Hydrogen atoms of water molecules were not added.
;

_refine_ls_structure_factor_coef Fsqd
_refine_ls_matrix_type           full
_refine_ls_weighting_scheme      calc
_refine_ls_weighting_details     
'calc w=1/[\s^2^(Fo^2^)+(0.1196P)^2^+0.0000P] where P=(Fo^2^+2Fc^2^)/3'
_atom_sites_solution_primary     direct
_atom_sites_solution_secondary   difmap
_atom_sites_solution_hydrogens   geom
_refine_ls_hydrogen_treatment    constr
_refine_ls_extinction_method     none
_refine_ls_extinction_coef       ?
_refine_ls_number_reflns         30698
_refine_ls_number_parameters     1419
_refine_ls_number_restraints     954
_refine_ls_R_factor_all          0.1763
_refine_ls_R_factor_gt           0.0639
_refine_ls_wR_factor_ref         0.2384
_refine_ls_wR_factor_gt          0.1850
_refine_ls_goodness_of_fit_ref   0.918
_refine_ls_restrained_S_all      0.912
_refine_ls_shift/su_max          0.002
_refine_ls_shift/su_mean         0.000

loop_
_atom_site_label
_atom_site_type_symbol
_atom_site_fract_x
_atom_site_fract_y
_atom_site_fract_z
_atom_site_U_iso_or_equiv
_atom_site_adp_type
_atom_site_occupancy
_atom_site_symmetry_multiplicity
_atom_site_calc_flag
_atom_site_refinement_flags
_atom_site_disorder_assembly
_atom_site_disorder_group
Tb1 Tb 0.96121(2) 0.63961(2) 0.350931(18) 0.0467(2) Uani 1 1 d U . .
Tb2 Tb 0.868708(19) 0.543351(19) 0.112000(16) 0.03235(16) Uani 1 1 d U . .
Cd1 Cd 0.92038(4) 0.52312(4) 0.35687(3) 0.0509(3) Uani 1 1 d U . .
Cd2 Cd 0.96519(3) 0.76858(3) 0.34869(3) 0.0438(3) Uani 1 1 d U . .
Cd3 Cd 0.93974(3) 0.64966(3) 0.11626(2) 0.0332(2) Uani 1 1 d U . .
Cd4 Cd 0.77441(3) 0.46678(3) 0.10746(2) 0.0319(2) Uani 1 1 d U . .
Cd5 Cd 0.70170(3) 0.47202(3) 0.03577(2) 0.0356(2) Uani 1 1 d U . .
Cd6 Cd 0.85926(4) 0.49383(4) 0.43106(3) 0.0669(4) Uani 1 1 d U . .
N1 N 0.9344(4) 0.4717(4) 0.3167(3) 0.054(3) Uani 1 1 d U . .
N2 N 0.9288(3) 0.4964(3) 0.1438(2) 0.032(2) Uani 1 1 d U . .
N3 N 1.0358(4) 0.6273(4) 0.3190(3) 0.052(3) Uani 1 1 d U . .
N4 N 1.0088(3) 0.6261(3) 0.1341(3) 0.036(3) Uani 1 1 d U . .
N5 N 0.7838(4) 0.4651(4) 0.3255(3) 0.044(3) Uani 1 1 d U . .
N6 N 0.7650(3) 0.4150(4) 0.1475(3) 0.041(3) Uani 1 1 d U . .
O1 O 0.8369(4) 0.4173(4) 0.4217(3) 0.080(4) Uani 1 1 d U . .
O2 O 0.8834(3) 0.4667(3) 0.3815(2) 0.059(3) Uani 1 1 d U . .
O3 O 0.8500(3) 0.4684(3) 0.1117(2) 0.034(2) Uani 1 1 d U . .
O4 O 0.8126(3) 0.4082(3) 0.0722(2) 0.038(2) Uani 1 1 d U . .
O5 O 0.9849(4) 0.4903(4) 0.3905(3) 0.070(3) Uani 1 1 d U . .
O6 O 0.9839(3) 0.5634(3) 0.3539(2) 0.054(3) Uani 1 1 d U . .
O7 O 0.9367(3) 0.5757(3) 0.1016(2) 0.034(2) Uani 1 1 d U . .
O8 O 0.9155(3) 0.5130(3) 0.0609(2) 0.038(2) Uani 1 1 d U . .
O9 O 1.0215(3) 0.6389(3) 0.3987(3) 0.061(3) Uani 1 1 d U . .
O10 O 1.0030(3) 0.7046(3) 0.3586(2) 0.047(2) Uani 1 1 d U . .
O11 O 0.7127(3) 0.4368(3) 0.0858(2) 0.038(2) Uani 1 1 d U . .
O12 O 0.6396(3) 0.4229(3) 0.0513(2) 0.039(2) Uani 1 1 d U . .
O13 O 0.7949(4) 0.5106(5) 0.4596(3) 0.091(4) Uani 1 1 d U . .
O14 O 0.7893(3) 0.5158(3) 0.4045(3) 0.059(3) Uani 1 1 d U . .
O15 O 0.9019(5) 0.4589(5) 0.4702(4) 0.114(5) Uani 1 1 d U . .
O16 O 0.9014(6) 0.5271(6) 0.4824(4) 0.136(6) Uani 1 1 d U . .
O17 O 0.8952(3) 0.5524(3) 0.4059(3) 0.060(3) Uani 1 1 d U . .
O18 O 0.9267(4) 0.6184(4) 0.4036(3) 0.062(3) Uani 1 1 d U . .
O19 O 0.8440(3) 0.5515(3) 0.3361(2) 0.049(2) Uani 1 1 d U . .
O20 O 0.9021(3) 0.5918(3) 0.3326(2) 0.046(2) Uani 1 1 d U . .
O21 O 0.9047(3) 0.6913(3) 0.3625(3) 0.057(3) Uani 1 1 d U . .
O22 O 0.8965(3) 0.7637(3) 0.3710(2) 0.054(3) Uani 1 1 d U . .
O23 O 0.9407(3) 0.7453(3) 0.2976(2) 0.048(2) Uani 1 1 d U . .
O24 O 0.9452(3) 0.6714(3) 0.2978(2) 0.043(2) Uani 1 1 d U . .
O25 O 0.9050(3) 0.6421(3) 0.1685(2) 0.037(2) Uani 1 1 d U . .
O26 O 0.8732(3) 0.5752(3) 0.1647(2) 0.042(2) Uani 1 1 d U . .
O27 O 0.8804(3) 0.6824(3) 0.0934(2) 0.043(2) Uani 1 1 d U . .
O28 O 0.8489(3) 0.6178(3) 0.1029(2) 0.047(2) Uani 1 1 d U . .
O29 O 0.7940(3) 0.5333(3) 0.1324(2) 0.033(2) Uani 1 1 d U . .
O30 O 0.7215(3) 0.5333(3) 0.1287(2) 0.036(2) Uani 1 1 d U . .
O31 O 0.8253(3) 0.5443(3) 0.0604(2) 0.044(2) Uani 1 1 d U . .
O32 O 0.7636(3) 0.5037(3) 0.0581(2) 0.037(2) Uani 1 1 d U . .
O33 O 0.7529(4) 0.4686(4) -0.0149(3) 0.064(3) Uani 1 1 d U . .
O34 O 0.7101(3) 0.4131(3) 0.0000(2) 0.047(2) Uani 1 1 d U . .
O35 O 0.6568(3) 0.5185(3) 0.0043(2) 0.048(2) Uani 1 1 d U . .
O36 O 0.9680(3) 0.6585(3) 0.0587(2) 0.037(2) Uani 1 1 d U . .
C1 C 0.8154(7) 0.3907(7) 0.4471(5) 0.092(6) Uani 1 1 d U . .
H1A H 0.7936 0.3720 0.4364 0.139 Uiso 1 1 calc R . .
H1B H 0.8011 0.4098 0.4633 0.139 Uiso 1 1 calc R . .
H1C H 0.8370 0.3726 0.4584 0.139 Uiso 1 1 calc R . .
C2 C 0.8499(7) 0.3514(7) 0.3851(5) 0.093(6) Uani 1 1 d U . .
H2A H 0.8325 0.3327 0.3984 0.111 Uiso 1 1 calc R . .
C3 C 0.8721(7) 0.3353(7) 0.3542(5) 0.093(6) Uani 1 1 d U . .
H3A H 0.8701 0.3054 0.3484 0.112 Uiso 1 1 calc R . .
C4 C 0.8946(6) 0.3625(6) 0.3344(5) 0.080(5) Uani 1 1 d U . .
H4A H 0.9075 0.3513 0.3146 0.096 Uiso 1 1 calc R . .
C5 C 0.8997(5) 0.4063(5) 0.3420(4) 0.059(4) Uani 1 1 d U . .
C6 C 0.8809(5) 0.4241(6) 0.3710(5) 0.063(4) Uani 1 1 d U . .
C7 C 0.8563(6) 0.3973(6) 0.3940(5) 0.071(5) Uani 1 1 d U . .
C8 C 0.9242(5) 0.4297(6) 0.3177(4) 0.063(4) Uani 1 1 d U . .
H8A H 0.9347 0.4128 0.2997 0.076 Uiso 1 1 calc R . .
C9 C 0.9600(5) 0.4875(5) 0.2854(4) 0.065(5) Uani 1 1 d U . .
H9A H 0.9622 0.4633 0.2693 0.078 Uiso 1 1 calc R . .
H9B H 0.9899 0.4958 0.2922 0.078 Uiso 1 1 calc R . .
C10 C 0.9378(5) 0.5274(5) 0.2680(4) 0.057(4) Uani 1 1 d U . .
H10A H 0.9060 0.5222 0.2663 0.069 Uiso 1 1 calc R . .
H10B H 0.9423 0.5539 0.2816 0.069 Uiso 1 1 calc R . .
C11 C 0.9568(5) 0.5347(5) 0.2329(3) 0.054(4) Uani 1 1 d U . .
H11A H 0.9883 0.5281 0.2336 0.065 Uiso 1 1 calc R . .
H11B H 0.9537 0.5659 0.2272 0.065 Uiso 1 1 calc R . .
C12 C 0.9359(5) 0.5074(5) 0.2044(3) 0.045(4) Uani 1 1 d U . .
H12A H 0.9398 0.4760 0.2093 0.054 Uiso 1 1 calc R . .
H12B H 0.9043 0.5134 0.2036 0.054 Uiso 1 1 calc R . .
C13 C 0.9558(4) 0.5174(4) 0.1700(3) 0.038(3) Uani 1 1 d U . .
H13A H 0.9567 0.5493 0.1664 0.046 Uiso 1 1 calc R . .
H13B H 0.9860 0.5062 0.1690 0.046 Uiso 1 1 calc R . .
C14 C 0.9424(4) 0.4584(4) 0.1346(3) 0.041(3) Uani 1 1 d U . .
H14A H 0.9692 0.4489 0.1437 0.050 Uiso 1 1 calc R . .
C15 C 0.9203(4) 0.4279(4) 0.1109(3) 0.035(3) Uani 1 1 d U . .
C16 C 0.9433(5) 0.3944(5) 0.0969(4) 0.047(4) Uani 1 1 d U . .
H16A H 0.9730 0.3913 0.1029 0.056 Uiso 1 1 calc R . .
C17 C 0.9256(5) 0.3647(5) 0.0744(4) 0.054(4) Uani 1 1 d U . .
H17A H 0.9431 0.3423 0.0651 0.065 Uiso 1 1 calc R . .
C18 C 0.8809(4) 0.3686(5) 0.0658(4) 0.048(4) Uani 1 1 d U . .
H18A H 0.8681 0.3487 0.0505 0.058 Uiso 1 1 calc R . .
C19 C 0.8565(4) 0.4010(4) 0.0795(3) 0.034(3) Uani 1 1 d U . .
C20 C 0.8751(4) 0.4337(4) 0.1007(3) 0.036(3) Uani 1 1 d U . .
C21 C 0.7905(5) 0.3756(5) 0.0535(4) 0.055(4) Uani 1 1 d U . .
H21A H 0.8083 0.3671 0.0344 0.082 Uiso 1 1 calc R . .
H21B H 0.7625 0.3871 0.0457 0.082 Uiso 1 1 calc R . .
H21C H 0.7853 0.3501 0.0677 0.082 Uiso 1 1 calc R . .
C22 C 0.9848(6) 0.4474(6) 0.4079(5) 0.089(6) Uani 1 1 d U . .
H22A H 1.0027 0.4493 0.4280 0.134 Uiso 1 1 calc R . .
H22B H 0.9968 0.4250 0.3930 0.134 Uiso 1 1 calc R . .
H22C H 0.9549 0.4396 0.4139 0.134 Uiso 1 1 calc R . .
C23 C 1.0255(6) 0.5070(6) 0.3803(4) 0.067(5) Uani 1 1 d U . .
C24 C 1.0651(6) 0.4889(6) 0.3897(5) 0.079(5) Uani 1 1 d U . .
H24A H 1.0655 0.4638 0.4035 0.095 Uiso 1 1 calc R . .
C25 C 1.1033(7) 0.5068(7) 0.3795(5) 0.098(7) Uani 1 1 d U . .
H25A H 1.1301 0.4935 0.3851 0.118 Uiso 1 1 calc R . .
C26 C 1.1029(7) 0.5471(7) 0.3595(5) 0.089(6) Uani 1 1 d U . .
H26A H 1.1294 0.5607 0.3533 0.107 Uiso 1 1 calc R . .
C27 C 1.0637(5) 0.5647(5) 0.3500(4) 0.058(4) Uani 1 1 d U . .
C28 C 1.0237(5) 0.5451(5) 0.3609(4) 0.058(4) Uani 1 1 d U . .
C29 C 1.0677(5) 0.6012(5) 0.3281(4) 0.056(4) Uani 1 1 d U . .
H29A H 1.0958 0.6071 0.3193 0.068 Uiso 1 1 calc R . .
C30 C 1.0458(5) 0.6572(5) 0.2900(4) 0.049(4) Uani 1 1 d U . .
H30A H 1.0775 0.6628 0.2887 0.058 Uiso 1 1 calc R . .
H30B H 1.0306 0.6854 0.2929 0.058 Uiso 1 1 calc R . .
C31 C 1.0296(5) 0.6340(4) 0.2572(3) 0.044(3) Uani 1 1 d U . .
H31A H 1.0443 0.6055 0.2554 0.052 Uiso 1 1 calc R . .
H31B H 0.9979 0.6285 0.2593 0.052 Uiso 1 1 calc R . .
C32 C 1.0372(5) 0.6585(5) 0.2258(3) 0.047(4) Uani 1 1 d U . .
H32A H 1.0689 0.6620 0.2222 0.056 Uiso 1 1 calc R . .
H32B H 1.0242 0.6879 0.2276 0.056 Uiso 1 1 calc R . .
C33 C 1.0161(5) 0.6334(4) 0.1947(3) 0.044(3) Uani 1 1 d U . .
H33A H 1.0238 0.6022 0.1962 0.053 Uiso 1 1 calc R . .
H33B H 0.9840 0.6358 0.1960 0.053 Uiso 1 1 calc R . .
C34 C 1.0315(4) 0.6513(4) 0.1605(3) 0.039(3) Uani 1 1 d U . .
H34A H 1.0242 0.6826 0.1586 0.047 Uiso 1 1 calc R . .
H34B H 1.0634 0.6480 0.1583 0.047 Uiso 1 1 calc R . .
C35 C 1.0309(4) 0.5937(4) 0.1204(3) 0.040(3) Uani 1 1 d U . .
H35A H 1.0606 0.5912 0.1267 0.048 Uiso 1 1 calc R . .
C36 C 1.0148(4) 0.5612(4) 0.0968(3) 0.036(3) Uani 1 1 d U . .
C37 C 1.0484(5) 0.5338(5) 0.0817(4) 0.048(4) Uani 1 1 d U . .
H37A H 1.0782 0.5389 0.0869 0.058 Uiso 1 1 calc R . .
C38 C 1.0372(5) 0.4997(5) 0.0594(4) 0.053(4) Uani 1 1 d U . .
H38A H 1.0591 0.4816 0.0501 0.064 Uiso 1 1 calc R . .
C39 C 0.9935(5) 0.4932(5) 0.0514(4) 0.049(4) Uani 1 1 d U . .
H39A H 0.9857 0.4708 0.0363 0.059 Uiso 1 1 calc R . .
C40 C 0.9608(4) 0.5192(4) 0.0655(3) 0.037(3) Uani 1 1 d U . .
C41 C 0.9704(4) 0.5536(4) 0.0885(3) 0.034(3) Uani 1 1 d U . .
C42 C 0.9014(5) 0.4837(5) 0.0330(4) 0.054(4) Uani 1 1 d U . .
H42A H 0.9261 0.4781 0.0182 0.081 Uiso 1 1 calc R . .
H42B H 0.8779 0.4977 0.0204 0.081 Uiso 1 1 calc R . .
H42C H 0.8909 0.4560 0.0422 0.081 Uiso 1 1 calc R . .
C43 C 1.0282(6) 0.6061(6) 0.4261(4) 0.080(5) Uani 1 1 d U . .
H43A H 1.0338 0.6214 0.4471 0.120 Uiso 1 1 calc R . .
H43B H 1.0531 0.5876 0.4207 0.120 Uiso 1 1 calc R . .
H43C H 1.0020 0.5881 0.4284 0.120 Uiso 1 1 calc R . .
C44 C 1.0555(5) 0.6696(5) 0.3950(4) 0.054(4) Uani 1 1 d U . .
C45 C 1.0955(6) 0.6653(6) 0.4093(4) 0.072(5) Uani 1 1 d U . .
H45A H 1.1019 0.6422 0.4242 0.086 Uiso 1 1 calc R . .
C46 C 1.1273(7) 0.6972(7) 0.4008(5) 0.085(6) Uani 1 1 d U . .
H46A H 1.1552 0.6960 0.4109 0.102 Uiso 1 1 calc R . .
C47 C 1.1182(6) 0.7301(6) 0.3781(5) 0.074(5) Uani 1 1 d U . .
H47A H 1.1406 0.7499 0.3721 0.088 Uiso 1 1 calc R . .
C48 C 1.0756(5) 0.7349(5) 0.3634(4) 0.051(4) Uani 1 1 d U . .
C49 C 1.0432(5) 0.7037(5) 0.3720(4) 0.048(4) Uani 1 1 d U . .
C50 C 0.7700(5) 0.4289(5) 0.3387(4) 0.055(4) Uani 1 1 d U . .
H50B H 0.7959 0.4150 0.3488 0.082 Uiso 1 1 calc R . .
H50C H 0.7614 0.4102 0.3197 0.082 Uiso 1 1 calc R . .
C51 C 0.8134(5) 0.4605(5) 0.2963(3) 0.046(4) Uani 1 1 d U . .
H51A H 0.8287 0.4322 0.2976 0.055 Uiso 1 1 calc R . .
H51B H 0.8357 0.4839 0.2970 0.055 Uiso 1 1 calc R . .
C52 C 0.7886(5) 0.4632(5) 0.2637(4) 0.054(4) Uani 1 1 d U . .
H52A H 0.7769 0.4931 0.2616 0.065 Uiso 1 1 calc R . .
H52B H 0.7634 0.4433 0.2652 0.065 Uiso 1 1 calc R . .
C53 C 0.8132(6) 0.4525(7) 0.2312(4) 0.081(5) Uani 1 1 d U . .
H53A H 0.8357 0.4751 0.2275 0.097 Uiso 1 1 calc R . .
H53B H 0.8283 0.4243 0.2340 0.097 Uiso 1 1 calc R . .
C54 C 0.7847(6) 0.4500(6) 0.2010(4) 0.080(5) Uani 1 1 d U . .
H54A H 0.7851 0.4787 0.1898 0.096 Uiso 1 1 calc R . .
H54B H 0.7544 0.4445 0.2084 0.096 Uiso 1 1 calc R . .
C55 C 0.7969(5) 0.4152(5) 0.1755(4) 0.054(4) Uani 1 1 d U . .
H55A H 0.8265 0.4211 0.1667 0.064 Uiso 1 1 calc R . .
H55B H 0.7973 0.3862 0.1863 0.064 Uiso 1 1 calc R . .
C56 C 0.7364(4) 0.3836(5) 0.1471(4) 0.045(3) Uani 1 1 d U . .
H56A H 0.7394 0.3624 0.1642 0.054 Uiso 1 1 calc R . .
C57 C 0.6995(4) 0.3764(4) 0.1235(3) 0.039(3) Uani 1 1 d U . .
C58 C 0.6710(4) 0.3405(4) 0.1322(4) 0.045(4) Uani 1 1 d U . .
H58A H 0.6781 0.3221 0.1503 0.055 Uiso 1 1 calc R . .
C59 C 0.6322(5) 0.3329(5) 0.1135(4) 0.052(4) Uani 1 1 d U . .
H59A H 0.6135 0.3096 0.1195 0.063 Uiso 1 1 calc R . .
C60 C 0.6218(4) 0.3595(4) 0.0868(4) 0.042(3) Uani 1 1 d U . .
H60A H 0.5959 0.3542 0.0746 0.051 Uiso 1 1 calc R . .
C61 C 0.6488(4) 0.3939(4) 0.0775(3) 0.037(3) Uani 1 1 d U . .
C62 C 0.6883(4) 0.4034(4) 0.0956(3) 0.032(3) Uani 1 1 d U . .
C63 C 0.6076(5) 0.4088(5) 0.0259(4) 0.053(4) Uani 1 1 d U . .
H63A H 0.5793 0.4041 0.0365 0.080 Uiso 1 1 calc R . .
H63B H 0.6176 0.3817 0.0155 0.080 Uiso 1 1 calc R . .
H63C H 0.6048 0.4315 0.0088 0.080 Uiso 1 1 calc R . .
C64 C 0.9417(9) 0.4774(9) 0.5196(7) 0.162(11) Uani 1 1 d U . .
H64A H 0.9472 0.5037 0.5328 0.244 Uiso 1 1 calc R . .
H64B H 0.9695 0.4654 0.5119 0.244 Uiso 1 1 calc R . .
H64C H 0.9266 0.4559 0.5333 0.244 Uiso 1 1 calc R . .
C65 C 0.9117(9) 0.4897(10) 0.4876(7) 0.114(8) Uani 1 1 d U . .
C66 C 0.7254(6) 0.5356(6) 0.4378(5) 0.085(6) Uani 1 1 d U . .
H66A H 0.7127 0.5423 0.4160 0.128 Uiso 1 1 calc R . .
H66B H 0.7253 0.5619 0.4516 0.128 Uiso 1 1 calc R . .
H66C H 0.7083 0.5128 0.4487 0.128 Uiso 1 1 calc R . .
C67 C 0.7718(6) 0.5201(6) 0.4332(5) 0.068(5) Uani 1 1 d U . .
C68 C 0.8632(7) 0.6136(7) 0.4387(5) 0.101(7) Uani 1 1 d U . .
H68A H 0.8701 0.6444 0.4425 0.151 Uiso 1 1 calc R . .
H68B H 0.8643 0.5979 0.4599 0.151 Uiso 1 1 calc R . .
H68C H 0.8340 0.6111 0.4291 0.151 Uiso 1 1 calc R . .
C69 C 0.8975(6) 0.5934(6) 0.4140(4) 0.065(5) Uani 1 1 d U . .
C70 C 0.8367(5) 0.6207(5) 0.3099(4) 0.055(4) Uani 1 1 d U . .
H70A H 0.8064 0.6114 0.3076 0.083 Uiso 1 1 calc R . .
H70B H 0.8492 0.6258 0.2878 0.083 Uiso 1 1 calc R . .
H70C H 0.8378 0.6477 0.3229 0.083 Uiso 1 1 calc R . .
C71 C 0.8622(5) 0.5861(5) 0.3275(4) 0.047(4) Uani 1 1 d U . .
C72 C 0.9228(6) 0.7085(5) 0.2468(4) 0.063(4) Uani 1 1 d U . .
H72A H 0.9184 0.7386 0.2395 0.095 Uiso 1 1 calc R . .
H72B H 0.8955 0.6924 0.2447 0.095 Uiso 1 1 calc R . .
H72C H 0.9452 0.6947 0.2330 0.095 Uiso 1 1 calc R . .
C73 C 0.9379(4) 0.7083(5) 0.2844(3) 0.040(3) Uani 1 1 d U . .
C74 C 0.8331(6) 0.7186(6) 0.3788(5) 0.080(5) Uani 1 1 d U . .
H74A H 0.8197 0.7467 0.3842 0.120 Uiso 1 1 calc R . .
H74B H 0.8305 0.6990 0.3979 0.120 Uiso 1 1 calc R . .
H74C H 0.8182 0.7057 0.3596 0.120 Uiso 1 1 calc R . .
C75 C 0.8816(5) 0.7254(6) 0.3704(4) 0.056(4) Uani 1 1 d U . .
C76 C 0.8600(5) 0.6161(5) 0.2142(4) 0.060(4) Uani 1 1 d U . .
H76A H 0.8498 0.6460 0.2172 0.090 Uiso 1 1 calc R . .
H76B H 0.8813 0.6090 0.2315 0.090 Uiso 1 1 calc R . .
H76C H 0.8353 0.5960 0.2157 0.090 Uiso 1 1 calc R . .
C77 C 0.8812(4) 0.6117(4) 0.1802(3) 0.036(3) Uani 1 1 d U . .
C78 C 0.8043(5) 0.6749(5) 0.0805(4) 0.069(5) Uani 1 1 d U . .
H78A H 0.7824 0.6517 0.0818 0.103 Uiso 1 1 calc R . .
H78B H 0.8075 0.6844 0.0573 0.103 Uiso 1 1 calc R . .
H78C H 0.7951 0.6995 0.0943 0.103 Uiso 1 1 calc R . .
C79 C 0.8479(5) 0.6575(5) 0.0932(4) 0.044(3) Uani 1 1 d U . .
C80 C 0.7659(5) 0.5705(5) 0.0251(4) 0.057(4) Uani 1 1 d U . .
H80A H 0.7441 0.5559 0.0112 0.085 Uiso 1 1 calc R . .
H80B H 0.7883 0.5834 0.0108 0.085 Uiso 1 1 calc R . .
H80C H 0.7518 0.5935 0.0381 0.085 Uiso 1 1 calc R . .
C81 C 0.7868(5) 0.5374(4) 0.0487(3) 0.039(3) Uani 1 1 d U . .
C82 C 0.7561(4) 0.5962(4) 0.1538(3) 0.044(3) Uani 1 1 d U . .
H82A H 0.7860 0.6053 0.1587 0.066 Uiso 1 1 calc R . .
H82B H 0.7394 0.5946 0.1745 0.066 Uiso 1 1 calc R . .
H82C H 0.7426 0.6174 0.1388 0.066 Uiso 1 1 calc R . .
C83 C 0.7567(4) 0.5522(4) 0.1374(3) 0.032(3) Uani 1 1 d U . .
C84 C 0.7557(5) 0.4023(5) -0.0494(4) 0.061(4) Uani 1 1 d U . .
H84A H 0.7764 0.4198 -0.0624 0.092 Uiso 1 1 calc R . .
H84B H 0.7312 0.3938 -0.0636 0.092 Uiso 1 1 calc R . .
H84C H 0.7703 0.3762 -0.0410 0.092 Uiso 1 1 calc R . .
C85 C 0.7383(5) 0.4300(5) -0.0194(4) 0.044(3) Uani 1 1 d U . .
C86 C 0.6186(5) 0.5832(5) 0.0233(4) 0.060(4) Uani 1 1 d U . .
H86A H 0.5945 0.5846 0.0392 0.091 Uiso 1 1 calc R . .
H86B H 0.6069 0.5823 0.0006 0.091 Uiso 1 1 calc R . .
H86C H 0.6371 0.6090 0.0259 0.091 Uiso 1 1 calc R . .
C87 C 0.6460(4) 0.5416(5) 0.0299(4) 0.044(3) Uani 1 1 d U . .
O39 O 0.6568(6) 0.5479(6) -0.0595(5) 0.151(7) Uani 1 1 d DU . .
H39C H 0.6398 0.5496 -0.0758 0.226 Uiso 1 1 calc R . .
C90 C 0.7046(8) 0.5425(10) -0.0724(8) 0.188(14) Uani 1 1 d DU . .
H90A H 0.7044 0.5275 -0.0939 0.282 Uiso 1 1 calc R . .
H90B H 0.7214 0.5253 -0.0563 0.282 Uiso 1 1 calc R . .
H90C H 0.7180 0.5712 -0.0750 0.282 Uiso 1 1 calc R . .
O40 O 0.8250(3) 0.3112(3) -0.0056(3) 0.065(3) Uani 1 1 d DU . .
H40C H 0.8316 0.2926 0.0088 0.098 Uiso 1 1 calc R . .
C91 C 0.7994(5) 0.2889(5) -0.0339(3) 0.061(4) Uani 1 1 d DU . .
H91A H 0.7688 0.2980 -0.0330 0.092 Uiso 1 1 calc R . .
H91B H 0.8012 0.2572 -0.0313 0.092 Uiso 1 1 calc R . .
H91C H 0.8118 0.2973 -0.0554 0.092 Uiso 1 1 calc R . .
O41 O 0.8260(15) 0.2902(14) 0.1570(11) 0.181(16) Uani 0.50 1 d PDU . .
H41A H 0.8240 0.2937 0.1776 0.272 Uiso 0.50 1 calc PR . .
C92 C 0.8705(19) 0.310(2) 0.1443(19) 0.24(4) Uani 0.50 1 d PDU . .
H92A H 0.8818 0.3304 0.1610 0.358 Uiso 0.50 1 calc PR . .
H92B H 0.8656 0.3255 0.1233 0.358 Uiso 0.50 1 calc PR . .
H92C H 0.8915 0.2866 0.1408 0.358 Uiso 0.50 1 calc PR . .
O42 O 0.9455(12) 0.3770(13) 0.2332(9) 0.164(15) Uani 0.50 1 d PDU . .
H42D H 0.9707 0.3717 0.2265 0.246 Uiso 0.50 1 calc PR . .
C93 C 0.9124(13) 0.3702(13) 0.2040(10) 0.100(13) Uani 0.50 1 d PDU . .
H93B H 0.8839 0.3820 0.2105 0.120 Uiso 0.50 1 calc PR . .
H93C H 0.9095 0.3390 0.1993 0.120 Uiso 0.50 1 calc PR . .
H93A H 0.9229 0.3853 0.1841 0.150 Uiso 0.50 1 calc PR . .
O43 O 0.7160(16) 0.3303(15) 0.2371(13) 0.207(19) Uani 0.50 1 d PDU . .
H43 H 0.7277 0.3229 0.2192 0.310 Uiso 0.50 1 calc PR . .
C94 C 0.751(3) 0.328(3) 0.2665(19) 0.31(5) Uani 0.50 1 d PDU . .
H94A H 0.7382 0.3117 0.2852 0.462 Uiso 0.50 1 calc PR . .
H94B H 0.7583 0.3573 0.2737 0.462 Uiso 0.50 1 calc PR . .
H94C H 0.7769 0.3128 0.2585 0.462 Uiso 0.50 1 calc PR . .
O44 O 0.8315(5) 0.4929(5) -0.0470(4) 0.113(5) Uani 1 1 d DU . .
H44 H 0.8205 0.4904 -0.0659 0.169 Uiso 1 1 calc R . .
C95 C 0.8396(11) 0.5432(6) -0.0391(8) 0.186(13) Uani 1 1 d DU . .
H95A H 0.8604 0.5460 -0.0208 0.279 Uiso 1 1 calc R . .
H95B H 0.8120 0.5570 -0.0329 0.279 Uiso 1 1 calc R . .
H95C H 0.8514 0.5576 -0.0590 0.279 Uiso 1 1 calc R . .
O1W O 0.5437(15) 0.2441(16) 0.1480(11) 0.190(18) Uani 0.50 1 d PU . .
O2W O 0.9474(12) 0.6090(13) 0.5140(9) 0.159(14) Uani 0.50 1 d PU . .
O3W O 0.5100(8) 0.3172(8) 0.1227(6) 0.199(9) Uani 1 1 d U . .
O4W O 1.1146(13) 0.5348(13) 0.1692(11) 0.168(15) Uani 0.50 1 d PU . .
O5W O 1.0940(15) 0.4862(15) 0.2747(12) 0.194(17) Uani 0.50 1 d PU . .
O7W O 0.7500 0.2500 0.1335(16) 0.19(2) Uani 0.50 2 d SPU . .
O8W O 0.705(2) 0.673(2) -0.0166(18) 0.14(3) Uani 0.25 1 d PU . .
O9W O 0.741(5) 0.651(5) -0.149(3) 0.30(6) Uani 0.25 1 d PU . .
O10W O 1.231(4) 0.318(4) 0.320(3) 0.26(5) Uani 0.25 1 d PU . .

loop_
_atom_site_aniso_label
_atom_site_aniso_U_11
_atom_site_aniso_U_22
_atom_site_aniso_U_33
_atom_site_aniso_U_23
_atom_site_aniso_U_13
_atom_site_aniso_U_12
Tb1 0.0510(5) 0.0458(4) 0.0432(4) 0.0027(3) -0.0092(3) 0.0004(3)
Tb2 0.0282(3) 0.0282(3) 0.0407(4) -0.0022(3) -0.0005(3) -0.0026(3)
Cd1 0.0576(7) 0.0438(6) 0.0514(7) 0.0085(5) -0.0109(5) 0.0005(5)
Cd2 0.0475(6) 0.0460(6) 0.0379(6) -0.0035(5) -0.0062(5) -0.0002(5)
Cd3 0.0287(5) 0.0282(5) 0.0425(6) -0.0017(4) -0.0003(4) -0.0032(4)
Cd4 0.0271(5) 0.0288(5) 0.0398(6) -0.0013(4) -0.0042(4) -0.0018(4)
Cd5 0.0338(5) 0.0338(5) 0.0393(6) -0.0029(4) -0.0058(4) 0.0015(4)
Cd6 0.0826(9) 0.0690(9) 0.0492(8) 0.0225(6) -0.0110(6) -0.0020(7)
N1 0.051(6) 0.056(7) 0.053(6) 0.004(5) -0.007(5) 0.001(5)
N2 0.031(5) 0.032(5) 0.034(5) -0.003(4) -0.004(4) -0.005(4)
N3 0.051(6) 0.055(6) 0.049(6) -0.008(5) -0.007(5) -0.010(5)
N4 0.035(5) 0.034(5) 0.038(6) 0.000(5) -0.005(4) -0.002(4)
N5 0.052(6) 0.041(6) 0.039(6) 0.008(5) -0.002(5) 0.003(5)
N6 0.034(5) 0.040(6) 0.048(6) 0.001(5) -0.017(5) -0.003(5)
O1 0.090(7) 0.071(6) 0.080(7) 0.027(6) 0.003(6) -0.016(5)
O2 0.072(6) 0.051(6) 0.056(6) 0.018(5) -0.014(5) -0.004(5)
O3 0.032(4) 0.027(4) 0.042(5) -0.007(4) -0.001(4) -0.004(3)
O4 0.037(5) 0.028(4) 0.050(5) -0.015(4) -0.012(4) 0.002(4)
O5 0.074(6) 0.062(6) 0.074(6) 0.017(5) -0.017(5) 0.005(5)
O6 0.049(5) 0.062(6) 0.050(5) 0.009(4) -0.012(4) 0.002(4)
O7 0.028(4) 0.033(4) 0.040(5) -0.003(4) 0.006(4) -0.005(4)
O8 0.044(5) 0.034(4) 0.036(5) -0.005(4) 0.009(4) -0.009(4)
O9 0.067(6) 0.059(6) 0.056(6) 0.011(5) -0.013(5) 0.002(5)
O10 0.044(5) 0.056(5) 0.041(5) 0.002(4) -0.011(4) -0.001(4)
O11 0.032(4) 0.040(5) 0.041(5) -0.001(4) -0.004(4) -0.010(4)
O12 0.030(4) 0.041(5) 0.047(5) -0.008(4) -0.008(4) -0.001(4)
O13 0.092(7) 0.116(8) 0.065(7) 0.011(6) -0.004(6) 0.011(6)
O14 0.056(6) 0.069(6) 0.051(6) 0.007(5) -0.005(5) 0.001(5)
O15 0.124(8) 0.114(8) 0.105(8) 0.031(7) -0.031(7) 0.005(7)
O16 0.161(10) 0.132(9) 0.115(9) 0.008(8) -0.035(8) -0.008(8)
O17 0.072(6) 0.056(6) 0.051(6) 0.007(5) -0.001(5) -0.001(5)
O18 0.066(6) 0.065(6) 0.055(6) 0.013(5) -0.001(5) -0.004(5)
O19 0.053(5) 0.042(5) 0.053(5) 0.017(4) 0.001(4) 0.006(4)
O20 0.037(5) 0.045(5) 0.056(5) 0.009(4) -0.008(4) 0.002(4)
O21 0.052(5) 0.064(6) 0.057(6) 0.000(5) 0.005(5) 0.008(5)
O22 0.061(6) 0.054(6) 0.048(5) 0.004(5) 0.000(5) -0.002(5)
O23 0.050(5) 0.046(5) 0.049(5) -0.007(4) -0.013(4) 0.001(4)
O24 0.048(5) 0.042(5) 0.039(5) 0.003(4) -0.008(4) 0.000(4)
O25 0.039(5) 0.036(5) 0.037(5) -0.001(4) -0.002(4) -0.009(4)
O26 0.040(5) 0.041(5) 0.044(5) -0.003(4) -0.002(4) -0.001(4)
O27 0.034(5) 0.033(5) 0.061(6) 0.005(4) -0.008(4) -0.006(4)
O28 0.049(5) 0.039(5) 0.054(5) 0.003(4) -0.002(4) 0.007(4)
O29 0.027(4) 0.033(4) 0.040(5) -0.006(4) 0.002(4) -0.004(4)
O30 0.030(4) 0.031(4) 0.048(5) -0.001(4) -0.009(4) 0.003(4)
O31 0.044(5) 0.045(5) 0.044(5) 0.007(4) -0.004(4) -0.010(4)
O32 0.035(5) 0.035(5) 0.041(5) 0.007(4) -0.005(4) -0.001(4)
O33 0.067(6) 0.063(6) 0.063(6) -0.007(5) 0.006(5) -0.004(5)
O34 0.043(5) 0.058(5) 0.041(5) -0.008(4) 0.004(4) 0.011(4)
O35 0.052(5) 0.048(5) 0.044(5) 0.001(4) -0.006(4) 0.012(4)
O36 0.035(5) 0.036(5) 0.040(5) -0.001(4) 0.000(4) -0.008(4)
C1 0.103(10) 0.096(9) 0.079(9) 0.012(8) 0.001(8) -0.007(8)
C2 0.099(10) 0.079(9) 0.101(10) 0.026(8) -0.008(8) -0.016(8)
C3 0.094(10) 0.090(9) 0.095(10) -0.009(8) -0.004(8) -0.001(8)
C4 0.083(9) 0.074(9) 0.082(9) 0.004(7) 0.000(7) -0.008(7)
C5 0.065(8) 0.048(7) 0.066(8) 0.004(6) -0.002(7) 0.002(6)
C6 0.062(8) 0.055(8) 0.071(8) 0.027(7) -0.016(7) -0.006(6)
C7 0.072(8) 0.066(8) 0.074(9) 0.000(7) -0.013(7) -0.003(7)
C8 0.066(8) 0.060(8) 0.064(8) 0.000(7) 0.004(7) 0.001(7)
C9 0.060(8) 0.069(8) 0.067(8) 0.007(7) -0.002(7) 0.000(7)
C10 0.055(7) 0.060(7) 0.057(8) -0.004(6) -0.002(6) 0.000(6)
C11 0.053(7) 0.062(7) 0.046(7) 0.000(6) 0.002(6) -0.021(6)
C12 0.050(7) 0.047(7) 0.038(7) 0.003(6) -0.001(6) -0.009(6)
C13 0.037(6) 0.036(6) 0.041(7) -0.001(5) -0.011(5) -0.006(5)
C14 0.033(6) 0.045(7) 0.047(7) 0.000(6) 0.001(5) -0.005(5)
C15 0.034(6) 0.029(6) 0.042(6) -0.008(5) 0.000(5) 0.003(5)
C16 0.040(7) 0.044(7) 0.056(7) -0.007(6) -0.007(6) 0.004(6)
C17 0.046(7) 0.046(7) 0.070(8) -0.010(6) 0.000(6) 0.013(6)
C18 0.043(7) 0.047(7) 0.055(7) -0.003(6) -0.005(6) 0.005(6)
C19 0.030(6) 0.029(6) 0.043(7) -0.002(5) -0.004(5) 0.002(5)
C20 0.037(6) 0.027(6) 0.043(7) 0.002(5) -0.002(5) -0.004(5)
C21 0.053(7) 0.053(7) 0.059(7) -0.011(6) -0.018(6) 0.006(6)
C22 0.094(9) 0.083(9) 0.091(9) 0.016(8) -0.012(8) 0.004(7)
C23 0.064(8) 0.063(8) 0.075(8) 0.013(7) -0.011(7) 0.010(7)
C24 0.071(9) 0.079(9) 0.088(9) 0.017(7) -0.009(7) -0.004(7)
C25 0.094(10) 0.104(10) 0.096(10) 0.019(8) -0.016(8) 0.012(8)
C26 0.080(9) 0.093(9) 0.094(9) 0.015(8) -0.003(8) 0.006(8)
C27 0.048(7) 0.065(8) 0.060(8) 0.009(6) -0.009(6) 0.012(6)
C28 0.058(8) 0.062(8) 0.053(7) 0.005(6) -0.017(6) 0.011(6)
C29 0.049(7) 0.060(8) 0.059(8) 0.005(6) -0.014(6) 0.011(6)
C30 0.045(7) 0.049(7) 0.051(7) 0.001(6) 0.002(6) -0.005(6)
C31 0.049(7) 0.044(7) 0.038(7) 0.000(5) -0.004(5) -0.014(6)
C32 0.046(7) 0.047(7) 0.048(7) -0.006(6) -0.001(6) -0.008(6)
C33 0.042(7) 0.043(7) 0.048(7) -0.007(6) -0.001(6) -0.013(5)
C34 0.041(6) 0.040(6) 0.035(6) -0.003(5) -0.007(5) -0.003(5)
C35 0.027(6) 0.045(7) 0.047(7) 0.012(6) -0.004(5) -0.008(5)
C36 0.028(6) 0.036(6) 0.046(7) 0.000(5) 0.000(5) 0.004(5)
C37 0.042(7) 0.049(7) 0.055(7) 0.004(6) -0.001(6) 0.005(6)
C38 0.046(7) 0.051(7) 0.062(8) -0.007(6) 0.010(6) 0.008(6)
C39 0.050(7) 0.044(7) 0.053(7) -0.007(6) 0.008(6) 0.002(6)
C40 0.034(6) 0.036(6) 0.040(6) 0.000(5) 0.001(5) -0.006(5)
C41 0.030(6) 0.035(6) 0.037(6) 0.008(5) -0.003(5) 0.004(5)
C42 0.054(7) 0.061(7) 0.046(7) -0.012(6) -0.001(6) -0.006(6)
C43 0.095(9) 0.075(9) 0.070(9) 0.014(7) -0.014(7) -0.007(7)
C44 0.052(7) 0.059(7) 0.050(7) 0.002(6) -0.011(6) -0.004(6)
C45 0.075(8) 0.075(8) 0.066(8) 0.004(7) -0.022(7) 0.003(7)
C46 0.077(9) 0.092(9) 0.086(9) 0.006(8) -0.023(7) -0.006(8)
C47 0.069(8) 0.070(8) 0.082(9) 0.000(7) -0.020(7) -0.003(7)
C48 0.044(7) 0.052(7) 0.056(7) -0.005(6) -0.014(6) 0.004(6)
C49 0.049(7) 0.053(7) 0.042(7) -0.004(6) -0.007(6) 0.004(6)
C50 0.054(7) 0.065(8) 0.046(7) 0.001(6) -0.008(6) 0.017(6)
C51 0.045(7) 0.048(7) 0.045(7) 0.000(6) -0.002(6) 0.001(6)
C52 0.050(7) 0.059(7) 0.052(7) -0.004(6) -0.005(6) 0.005(6)
C53 0.078(9) 0.100(9) 0.066(8) -0.010(7) -0.008(7) 0.015(7)
C54 0.071(8) 0.100(9) 0.068(8) -0.011(7) -0.018(7) 0.029(7)
C55 0.054(7) 0.054(7) 0.053(7) 0.017(6) -0.016(6) -0.005(6)
C56 0.042(7) 0.044(7) 0.049(7) 0.004(6) -0.006(6) 0.002(6)
C57 0.035(6) 0.041(6) 0.042(7) 0.000(5) 0.000(5) 0.001(5)
C58 0.046(7) 0.037(6) 0.053(7) -0.001(6) 0.005(6) -0.003(6)
C59 0.038(6) 0.058(7) 0.061(8) -0.006(6) 0.004(6) -0.022(6)
C60 0.037(6) 0.038(6) 0.052(7) -0.001(6) 0.001(6) -0.003(5)
C61 0.036(6) 0.034(6) 0.041(7) -0.009(5) -0.002(5) 0.003(5)
C62 0.036(6) 0.021(6) 0.039(6) -0.010(5) -0.003(5) -0.001(5)
C63 0.042(7) 0.066(8) 0.051(7) -0.004(6) -0.012(6) -0.002(6)
C64 0.167(14) 0.166(14) 0.154(14) 0.013(9) -0.025(9) -0.003(9)
C65 0.123(11) 0.112(11) 0.106(11) 0.005(9) -0.015(9) 0.003(9)
C66 0.088(9) 0.095(9) 0.073(9) 0.002(7) -0.005(7) -0.004(8)
C67 0.071(8) 0.078(8) 0.054(8) 0.005(7) -0.010(7) 0.003(7)
C68 0.106(10) 0.097(10) 0.099(10) -0.002(8) 0.009(8) 0.003(8)
C69 0.071(8) 0.069(8) 0.054(8) 0.014(7) -0.004(7) -0.004(7)
C70 0.059(7) 0.050(7) 0.057(7) 0.012(6) 0.007(6) 0.002(6)
C71 0.043(7) 0.044(7) 0.053(7) 0.004(6) -0.002(6) -0.001(6)
C72 0.078(8) 0.058(7) 0.053(8) 0.002(6) -0.016(7) -0.009(7)
C73 0.040(6) 0.044(7) 0.036(6) -0.001(6) -0.003(5) 0.002(5)
C74 0.069(8) 0.074(8) 0.098(9) -0.010(7) 0.011(7) 0.000(7)
C75 0.057(8) 0.062(8) 0.047(7) 0.003(6) 0.002(6) -0.006(7)
C76 0.062(8) 0.058(7) 0.060(8) -0.009(6) 0.021(6) -0.014(6)
C77 0.032(6) 0.036(6) 0.039(6) -0.005(5) -0.003(5) -0.003(5)
C78 0.064(8) 0.055(8) 0.087(9) 0.011(7) -0.013(7) -0.008(6)
C79 0.040(7) 0.039(7) 0.053(7) 0.008(6) -0.003(6) 0.007(6)
C80 0.064(8) 0.049(7) 0.058(8) 0.010(6) -0.001(6) 0.000(6)
C81 0.041(7) 0.036(6) 0.042(7) -0.005(5) -0.003(6) 0.006(5)
C82 0.042(7) 0.041(6) 0.048(7) -0.012(6) -0.002(6) -0.002(5)
C83 0.035(6) 0.026(6) 0.035(6) -0.003(5) 0.003(5) 0.002(5)
C84 0.053(7) 0.063(8) 0.067(8) -0.012(7) 0.014(6) 0.005(6)
C85 0.040(7) 0.047(7) 0.045(7) -0.004(6) -0.012(6) 0.011(6)
C86 0.062(8) 0.058(8) 0.061(8) 0.012(6) 0.002(6) 0.013(6)
C87 0.042(7) 0.046(7) 0.044(7) 0.007(6) 0.005(6) 0.006(6)
O39 0.159(10) 0.150(10) 0.144(10) 0.021(8) -0.003(8) -0.012(8)
C90 0.198(16) 0.183(16) 0.184(16) 0.006(9) -0.008(10) -0.001(10)
O40 0.064(6) 0.060(6) 0.072(6) -0.019(5) 0.012(5) 0.001(5)
C91 0.058(8) 0.055(7) 0.070(8) 0.002(6) 0.012(7) 0.003(6)
O41 0.184(18) 0.167(18) 0.192(18) -0.007(10) 0.009(10) 0.007(10)
C92 0.24(4) 0.24(4) 0.24(4) -0.003(10) 0.001(10) 0.002(10)
O42 0.170(17) 0.158(16) 0.165(17) -0.006(10) 0.011(10) 0.010(9)
C93 0.097(15) 0.095(15) 0.108(16) 0.000(9) -0.003(10) 0.006(9)
O43 0.21(2) 0.21(2) 0.20(2) 0.005(10) -0.003(10) -0.001(10)
C94 0.31(5) 0.31(5) 0.31(5) 0.000(10) 0.005(10) -0.002(10)
O44 0.096(8) 0.125(8) 0.118(8) -0.009(7) 0.008(7) 0.002(7)
C95 0.182(16) 0.190(16) 0.186(16) 0.005(10) -0.003(9) 0.007(9)
O1W 0.190(19) 0.195(19) 0.185(19) 0.006(10) 0.008(10) -0.002(10)
O2W 0.166(16) 0.161(16) 0.149(16) -0.020(9) -0.024(9) -0.001(9)
O3W 0.196(12) 0.209(12) 0.192(12) -0.006(9) -0.002(9) -0.005(9)
O4W 0.163(17) 0.173(17) 0.168(17) 0.014(10) -0.003(10) 0.023(10)
O5W 0.194(19) 0.197(19) 0.191(19) -0.005(10) 0.002(10) 0.005(10)
O7W 0.19(2) 0.19(2) 0.19(2) 0.000 0.000 0.021(10)
O8W 0.14(3) 0.14(3) 0.14(3) 0.003(10) 0.006(10) 0.004(10)
O9W 0.30(7) 0.30(7) 0.30(7) -0.002(10) 0.000(10) 0.001(10)
O10W 0.27(5) 0.26(5) 0.26(5) -0.001(10) -0.001(10) 0.001(10)

_geom_special_details            
; 
 All esds (except the esd in the dihedral angle between two l.s. planes) 
 are estimated using the full covariance matrix.  The cell esds are taken 
 into account individually in the estimation of esds in distances, angles 
 and torsion angles; correlations between esds in cell parameters are only 
 used when they are defined by crystal symmetry.  An approximate (isotropic) 
 treatment of cell esds is used for estimating esds involving l.s. planes. 
;

loop_
_geom_bond_atom_site_label_1
_geom_bond_atom_site_label_2
_geom_bond_distance
_geom_bond_site_symmetry_2
_geom_bond_publ_flag
Tb1 O10 2.344(9) . ?
Tb1 O21 2.349(10) . ?
Tb1 O24 2.349(9) . ?
Tb1 O6 2.395(10) . ?
Tb1 O20 2.397(9) . ?
Tb1 O18 2.405(10) . ?
Tb1 N3 2.599(12) . ?
Tb1 O9 2.614(10) . ?
Tb1 Cd1 3.7219(13) . ?
Tb2 O26 2.289(9) . ?
Tb2 O7 2.303(8) . ?
Tb2 O3 2.326(8) . ?
Tb2 O28 2.346(9) . ?
Tb2 O29 2.406(8) . ?
Tb2 O31 2.416(9) . ?
Tb2 N2 2.614(10) . ?
Tb2 O8 2.618(8) . ?
Tb2 Cd4 3.6600(10) . ?
Cd1 O2 2.249(10) . ?
Cd1 N1 2.252(12) . ?
Cd1 O17 2.254(10) . ?
Cd1 O6 2.267(10) . ?
Cd1 O20 2.343(9) . ?
Cd1 O5 2.551(10) . ?
Cd1 O19 2.584(9) . ?
Cd2 O22 2.250(10) . ?
Cd2 O23 2.251(9) . ?
Cd2 O10 2.271(9) . ?
Cd2 N5 2.332(11) 2_655 ?
Cd2 O14 2.355(10) 2_655 ?
Cd2 O19 2.376(9) 2_655 ?
Cd3 O27 2.228(8) . ?
Cd3 O7 2.302(8) . ?
Cd3 N4 2.306(10) . ?
Cd3 O25 2.320(8) . ?
Cd3 O30 2.359(8) 2_655 ?
Cd3 O36 2.432(9) . ?
Cd4 O11 2.233(8) . ?
Cd4 N6 2.234(11) . ?
Cd4 O32 2.260(8) . ?
Cd4 O3 2.281(8) . ?
Cd4 O29 2.308(8) . ?
Cd4 O4 2.521(8) . ?
Cd5 O11 2.261(8) . ?
Cd5 O32 2.269(8) . ?
Cd5 O34 2.278(9) . ?
Cd5 O35 2.305(9) . ?
Cd5 O36 2.402(8) 4_565 ?
Cd5 O12 2.459(8) . ?
Cd5 O33 2.521(10) . ?
Cd5 C87 2.692(13) . ?
Cd5 C85 2.745(14) . ?
Cd6 O2 2.236(11) . ?
Cd6 O15 2.264(13) . ?
Cd6 O17 2.293(10) . ?
Cd6 O13 2.294(13) . ?
Cd6 O1 2.427(12) . ?
Cd6 O14 2.441(10) . ?
Cd6 O16 2.588(16) . ?
Cd6 C65 2.73(3) . ?
Cd6 C67 2.749(18) . ?
N1 C8 1.301(18) . ?
N1 C9 1.529(19) . ?
N2 C14 1.267(15) . ?
N2 C13 1.461(15) . ?
N3 C29 1.291(17) . ?
N3 C30 1.483(18) . ?
N4 C35 1.297(16) . ?
N4 C34 1.456(15) . ?
N5 C50 1.277(17) . ?
N5 C51 1.460(17) . ?
N5 Cd2 2.332(11) 4_565 ?
N6 C56 1.278(16) . ?
N6 C55 1.463(16) . ?
O1 C7 1.38(2) . ?
O1 C1 1.43(2) . ?
O2 C6 1.350(19) . ?
O3 C20 1.361(15) . ?
O4 C19 1.367(14) . ?
O4 C21 1.395(15) . ?
O5 C23 1.379(19) . ?
O5 C22 1.460(19) . ?
O6 C28 1.346(17) . ?
O7 C41 1.317(14) . ?
O8 C40 1.389(14) . ?
O8 C42 1.473(15) . ?
O9 C44 1.386(17) . ?
O9 C43 1.475(18) . ?
O10 C49 1.321(16) . ?
O11 C62 1.303(14) . ?
O12 C61 1.380(15) . ?
O12 C63 1.451(15) . ?
O13 C67 1.282(19) . ?
O14 C67 1.252(19) . ?
O14 Cd2 2.355(10) 4_565 ?
O15 C65 1.19(3) . ?
O16 C65 1.19(3) . ?
O17 C69 1.276(19) . ?
O18 C69 1.225(18) . ?
O19 C71 1.226(16) . ?
O19 Cd2 2.376(9) 4_565 ?
O20 C71 1.230(15) . ?
O21 C75 1.278(18) . ?
O22 C75 1.235(17) . ?
O23 C73 1.234(15) . ?
O24 C73 1.248(15) . ?
O25 C77 1.248(14) . ?
O26 C77 1.278(14) . ?
O27 C79 1.230(15) . ?
O28 C79 1.256(15) . ?
O29 C83 1.272(14) . ?
O30 C83 1.252(14) . ?
O30 Cd3 2.359(8) 4_565 ?
O31 C81 1.264(15) . ?
O32 C81 1.286(15) . ?
O33 C85 1.256(16) . ?
O34 C85 1.250(16) . ?
O35 C87 1.265(16) . ?
O36 C87 1.230(15) 2_655 ?
O36 Cd5 2.402(8) 2_655 ?
C1 H1A 0.9600 . ?
C1 H1B 0.9600 . ?
C1 H1C 0.9600 . ?
C2 C7 1.44(2) . ?
C2 C3 1.47(3) . ?
C2 H2A 0.9300 . ?
C3 C4 1.32(2) . ?
C3 H3A 0.9300 . ?
C4 C5 1.36(2) . ?
C4 H4A 0.9300 . ?
C5 C6 1.38(2) . ?
C5 C8 1.39(2) . ?
C6 C7 1.42(2) . ?
C8 H8A 0.9300 . ?
C9 C10 1.53(2) . ?
C9 H9A 0.9700 . ?
C9 H9B 0.9700 . ?
C10 C11 1.513(19) . ?
C10 H10A 0.9700 . ?
C10 H10B 0.9700 . ?
C11 C12 1.526(18) . ?
C11 H11A 0.9700 . ?
C11 H11B 0.9700 . ?
C12 C13 1.508(17) . ?
C12 H12A 0.9700 . ?
C12 H12B 0.9700 . ?
C13 H13A 0.9700 . ?
C13 H13B 0.9700 . ?
C14 C15 1.466(17) . ?
C14 H14A 0.9300 . ?
C15 C16 1.339(18) . ?
C15 C20 1.428(17) . ?
C16 C17 1.367(19) . ?
C16 H16A 0.9300 . ?
C17 C18 1.393(19) . ?
C17 H17A 0.9300 . ?
C18 C19 1.334(17) . ?
C18 H18A 0.9300 . ?
C19 C20 1.408(17) . ?
C21 H21A 0.9600 . ?
C21 H21B 0.9600 . ?
C21 H21C 0.9600 . ?
C22 H22A 0.9600 . ?
C22 H22B 0.9600 . ?
C22 H22C 0.9600 . ?
C23 C24 1.36(2) . ?
C23 C28 1.38(2) . ?
C24 C25 1.33(3) . ?
C24 H24A 0.9300 . ?
C25 C26 1.44(3) . ?
C25 H25A 0.9300 . ?
C26 C27 1.34(2) . ?
C26 H26A 0.9300 . ?
C27 C29 1.40(2) . ?
C27 C28 1.41(2) . ?
C29 H29A 0.9300 . ?
C30 C31 1.548(18) . ?
C30 H30A 0.9700 . ?
C30 H30B 0.9700 . ?
C31 C32 1.457(18) . ?
C31 H31A 0.9700 . ?
C31 H31B 0.9700 . ?
C32 C33 1.572(18) . ?
C32 H32A 0.9700 . ?
C32 H32B 0.9700 . ?
C33 C34 1.521(18) . ?
C33 H33A 0.9700 . ?
C33 H33B 0.9700 . ?
C34 H34A 0.9700 . ?
C34 H34B 0.9700 . ?
C35 C36 1.433(18) . ?
C35 H35A 0.9300 . ?
C36 C41 1.393(17) . ?
C36 C37 1.435(18) . ?
C37 C38 1.392(19) . ?
C37 H37A 0.9300 . ?
C38 C39 1.367(19) . ?
C38 H38A 0.9300 . ?
C39 C40 1.374(18) . ?
C39 H39A 0.9300 . ?
C40 C41 1.405(17) . ?
C42 H42A 0.9600 . ?
C42 H42B 0.9600 . ?
C42 H42C 0.9600 . ?
C43 H43A 0.9600 . ?
C43 H43B 0.9600 . ?
C43 H43C 0.9600 . ?
C44 C45 1.34(2) . ?
C44 C49 1.42(2) . ?
C45 C46 1.40(2) . ?
C45 H45A 0.9300 . ?
C46 C47 1.36(2) . ?
C46 H46A 0.9300 . ?
C47 C48 1.42(2) . ?
C47 H47A 0.9300 . ?
C48 C49 1.40(2) . ?
C48 C50 1.44(2) 2_655 ?
C50 C48 1.44(2) 4_565 ?
C50 H50B 0.9700 . ?
C50 H50C 0.9700 . ?
C51 C52 1.489(19) . ?
C51 H51A 0.9700 . ?
C51 H51B 0.9700 . ?
C52 C53 1.51(2) . ?
C52 H52A 0.9700 . ?
C52 H52B 0.9700 . ?
C53 C54 1.47(2) . ?
C53 H53A 0.9700 . ?
C53 H53B 0.9700 . ?
C54 C55 1.50(2) . ?
C54 H54A 0.9700 . ?
C54 H54B 0.9700 . ?
C55 H55A 0.9700 . ?
C55 H55B 0.9700 . ?
C56 C57 1.465(18) . ?
C56 H56A 0.9300 . ?
C57 C62 1.407(18) . ?
C57 C58 1.421(18) . ?
C58 C59 1.397(19) . ?
C58 H58A 0.9300 . ?
C59 C60 1.359(19) . ?
C59 H59A 0.9300 . ?
C60 C61 1.365(17) . ?
C60 H60A 0.9300 . ?
C61 C62 1.415(17) . ?
C63 H63A 0.9600 . ?
C63 H63B 0.9600 . ?
C63 H63C 0.9600 . ?
C64 C65 1.59(3) . ?
C64 H64A 0.9600 . ?
C64 H64B 0.9600 . ?
C64 H64C 0.9600 . ?
C66 C67 1.48(2) . ?
C66 H66A 0.9600 . ?
C66 H66B 0.9600 . ?
C66 H66C 0.9600 . ?
C68 C69 1.54(2) . ?
C68 H68A 0.9600 . ?
C68 H68B 0.9600 . ?
C68 H68C 0.9600 . ?
C70 C71 1.469(19) . ?
C70 H70A 0.9600 . ?
C70 H70B 0.9600 . ?
C70 H70C 0.9600 . ?
C72 C73 1.545(19) . ?
C72 H72A 0.9600 . ?
C72 H72B 0.9600 . ?
C72 H72C 0.9600 . ?
C74 C75 1.51(2) . ?
C74 H74A 0.9600 . ?
C74 H74B 0.9600 . ?
C74 H74C 0.9600 . ?
C76 C77 1.489(18) . ?
C76 H76A 0.9600 . ?
C76 H76B 0.9600 . ?
C76 H76C 0.9600 . ?
C78 C79 1.498(19) . ?
C78 H78A 0.9600 . ?
C78 H78B 0.9600 . ?
C78 H78C 0.9600 . ?
C80 C81 1.502(18) . ?
C80 H80A 0.9600 . ?
C80 H80B 0.9600 . ?
C80 H80C 0.9600 . ?
C82 C83 1.472(17) . ?
C82 H82A 0.9600 . ?
C82 H82B 0.9600 . ?
C82 H82C 0.9600 . ?
C84 C85 1.535(19) . ?
C84 H84A 0.9600 . ?
C84 H84B 0.9600 . ?
C84 H84C 0.9600 . ?
C86 C87 1.522(19) . ?
C86 H86A 0.9600 . ?
C86 H86B 0.9600 . ?
C86 H86C 0.9600 . ?
C87 O36 1.230(15) 4_565 ?
O39 C90 1.535(10) . ?
O39 H39C 0.8200 . ?
C90 H90A 0.9600 . ?
C90 H90B 0.9600 . ?
C90 H90C 0.9600 . ?
O40 C91 1.512(9) . ?
O40 H40C 0.8200 . ?
C91 H91A 0.9600 . ?
C91 H91B 0.9600 . ?
C91 H91C 0.9600 . ?
O41 C92 1.548(10) . ?
O41 H41A 0.8200 . ?
C92 H92A 0.9600 . ?
C92 H92B 0.9600 . ?
C92 H92C 0.9600 . ?
O42 C93 1.535(10) . ?
O42 H42D 0.8200 . ?
C93 H93B 0.9600 . ?
C93 H93C 0.9600 . ?
C93 H93A 0.9600 . ?
O43 C94 1.558(10) . ?
O43 H43 0.8200 . ?
C94 H94A 0.9600 . ?
C94 H94B 0.9600 . ?
C94 H94C 0.9600 . ?
O44 C95 1.563(10) . ?
O44 H44 0.8200 . ?
C95 H95A 0.9600 . ?
C95 H95B 0.9600 . ?
C95 H95C 0.9600 . ?

loop_
_geom_angle_atom_site_label_1
_geom_angle_atom_site_label_2
_geom_angle_atom_site_label_3
_geom_angle
_geom_angle_site_symmetry_1
_geom_angle_site_symmetry_3
_geom_angle_publ_flag
O10 Tb1 O21 79.1(3) . . ?
O10 Tb1 O24 83.3(3) . . ?
O21 Tb1 O24 75.7(3) . . ?
O10 Tb1 O6 129.7(3) . . ?
O21 Tb1 O6 146.2(3) . . ?
O24 Tb1 O6 119.5(3) . . ?
O10 Tb1 O20 159.5(3) . . ?
O21 Tb1 O20 85.4(3) . . ?
O24 Tb1 O20 79.9(3) . . ?
O6 Tb1 O20 69.7(3) . . ?
O10 Tb1 O18 110.1(3) . . ?
O21 Tb1 O18 72.3(4) . . ?
O24 Tb1 O18 141.8(3) . . ?
O6 Tb1 O18 80.0(3) . . ?
O20 Tb1 O18 77.3(3) . . ?
O10 Tb1 N3 73.5(3) . . ?
O21 Tb1 N3 144.4(4) . . ?
O24 Tb1 N3 78.8(3) . . ?
O6 Tb1 N3 69.0(4) . . ?
O20 Tb1 N3 114.2(3) . . ?
O18 Tb1 N3 138.8(4) . . ?
O10 Tb1 O9 62.7(3) . . ?
O21 Tb1 O9 111.6(3) . . ?
O24 Tb1 O9 141.8(3) . . ?
O6 Tb1 O9 76.1(3) . . ?
O20 Tb1 O9 136.6(3) . . ?
O18 Tb1 O9 71.2(3) . . ?
N3 Tb1 O9 75.3(4) . . ?
O10 Tb1 Cd1 162.7(2) . . ?
O21 Tb1 Cd1 111.9(3) . . ?
O24 Tb1 Cd1 111.8(2) . . ?
O6 Tb1 Cd1 35.9(2) . . ?
O20 Tb1 Cd1 37.8(2) . . ?
O18 Tb1 Cd1 63.4(3) . . ?
N3 Tb1 Cd1 100.5(3) . . ?
O9 Tb1 Cd1 100.2(2) . . ?
O26 Tb2 O7 86.0(3) . . ?
O26 Tb2 O3 115.2(3) . . ?
O7 Tb2 O3 128.6(3) . . ?
O26 Tb2 O28 75.7(3) . . ?
O7 Tb2 O28 78.2(3) . . ?
O3 Tb2 O28 149.8(3) . . ?
O26 Tb2 O29 78.7(3) . . ?
O7 Tb2 O29 160.5(3) . . ?
O3 Tb2 O29 69.7(3) . . ?
O28 Tb2 O29 86.2(3) . . ?
O26 Tb2 O31 142.1(3) . . ?
O7 Tb2 O31 109.1(3) . . ?
O3 Tb2 O31 82.9(3) . . ?
O28 Tb2 O31 73.9(3) . . ?
O29 Tb2 O31 77.1(3) . . ?
O26 Tb2 N2 75.7(3) . . ?
O7 Tb2 N2 72.5(3) . . ?
O3 Tb2 N2 69.2(3) . . ?
O28 Tb2 N2 140.0(3) . . ?
O29 Tb2 N2 114.7(3) . . ?
O31 Tb2 N2 141.5(3) . . ?
O26 Tb2 O8 144.1(3) . . ?
O7 Tb2 O8 62.2(3) . . ?
O3 Tb2 O8 77.8(3) . . ?
O28 Tb2 O8 110.7(3) . . ?
O29 Tb2 O8 135.7(3) . . ?
O31 Tb2 O8 69.5(3) . . ?
N2 Tb2 O8 78.9(3) . . ?
O26 Tb2 Cd4 110.7(2) . . ?
O7 Tb2 Cd4 161.2(2) . . ?
O3 Tb2 Cd4 36.97(19) . . ?
O28 Tb2 Cd4 113.4(2) . . ?
O29 Tb2 Cd4 38.11(18) . . ?
O31 Tb2 Cd4 63.1(2) . . ?
N2 Tb2 Cd4 102.6(2) . . ?
O8 Tb2 Cd4 99.20(18) . . ?
O2 Cd1 N1 82.9(4) . . ?
O2 Cd1 O17 76.1(4) . . ?
N1 Cd1 O17 158.9(4) . . ?
O2 Cd1 O6 147.4(3) . . ?
N1 Cd1 O6 100.0(4) . . ?
O17 Cd1 O6 96.8(4) . . ?
O2 Cd1 O20 136.5(3) . . ?
N1 Cd1 O20 111.4(4) . . ?
O17 Cd1 O20 85.7(3) . . ?
O6 Cd1 O20 72.8(3) . . ?
O2 Cd1 O5 82.0(4) . . ?
N1 Cd1 O5 87.4(4) . . ?
O17 Cd1 O5 87.9(4) . . ?
O6 Cd1 O5 65.9(3) . . ?
O20 Cd1 O5 137.1(3) . . ?
O2 Cd1 O19 86.8(3) . . ?
N1 Cd1 O19 99.9(4) . . ?
O17 Cd1 O19 80.9(3) . . ?
O6 Cd1 O19 123.9(3) . . ?
O20 Cd1 O19 51.1(3) . . ?
O5 Cd1 O19 165.8(3) . . ?
O2 Cd1 Tb1 154.3(3) . . ?
N1 Cd1 Tb1 122.8(3) . . ?
O17 Cd1 Tb1 78.2(3) . . ?
O6 Cd1 Tb1 38.2(2) . . ?
O20 Cd1 Tb1 38.8(2) . . ?
O5 Cd1 Tb1 98.4(3) . . ?
O19 Cd1 Tb1 87.9(2) . . ?
O22 Cd2 O23 91.5(3) . . ?
O22 Cd2 O10 109.8(3) . . ?
O23 Cd2 O10 93.0(3) . . ?
O22 Cd2 N5 172.4(4) . 2_655 ?
O23 Cd2 N5 90.4(4) . 2_655 ?
O10 Cd2 N5 77.5(4) . 2_655 ?
O22 Cd2 O14 82.9(4) . 2_655 ?
O23 Cd2 O14 174.0(4) . 2_655 ?
O10 Cd2 O14 86.8(3) . 2_655 ?
N5 Cd2 O14 95.4(4) 2_655 2_655 ?
O22 Cd2 O19 87.1(3) . 2_655 ?
O23 Cd2 O19 92.4(3) . 2_655 ?
O10 Cd2 O19 162.1(3) . 2_655 ?
N5 Cd2 O19 85.4(4) 2_655 2_655 ?
O14 Cd2 O19 89.6(3) 2_655 2_655 ?
O27 Cd3 O7 107.1(3) . . ?
O27 Cd3 N4 168.8(3) . . ?
O7 Cd3 N4 79.3(3) . . ?
O27 Cd3 O25 92.3(3) . . ?
O7 Cd3 O25 96.3(3) . . ?
N4 Cd3 O25 96.1(3) . . ?
O27 Cd3 O30 87.4(3) . 2_655 ?
O7 Cd3 O30 162.1(3) . 2_655 ?
N4 Cd3 O30 84.7(3) . 2_655 ?
O25 Cd3 O30 93.5(3) . 2_655 ?
O27 Cd3 O36 81.8(3) . . ?
O7 Cd3 O36 83.5(3) . . ?
N4 Cd3 O36 90.1(3) . . ?
O25 Cd3 O36 173.6(3) . . ?
O30 Cd3 O36 88.4(3) 2_655 . ?
O11 Cd4 N6 83.2(3) . . ?
O11 Cd4 O32 75.6(3) . . ?
N6 Cd4 O32 158.4(3) . . ?
O11 Cd4 O3 149.9(3) . . ?
N6 Cd4 O3 95.1(3) . . ?
O32 Cd4 O3 101.3(3) . . ?
O11 Cd4 O29 136.6(3) . . ?
N6 Cd4 O29 109.8(3) . . ?
O32 Cd4 O29 88.6(3) . . ?
O3 Cd4 O29 72.3(3) . . ?
O11 Cd4 O4 83.5(3) . . ?
N6 Cd4 O4 87.6(3) . . ?
O32 Cd4 O4 86.4(3) . . ?
O3 Cd4 O4 66.4(3) . . ?
O29 Cd4 O4 136.4(3) . . ?
O11 Cd4 Tb2 156.6(2) . . ?
N6 Cd4 Tb2 120.2(3) . . ?
O32 Cd4 Tb2 81.0(2) . . ?
O3 Cd4 Tb2 37.82(19) . . ?
O29 Cd4 Tb2 40.06(19) . . ?
O4 Cd4 Tb2 96.51(19) . . ?
O11 Cd5 O32 74.9(3) . . ?
O11 Cd5 O34 99.0(3) . . ?
O32 Cd5 O34 118.4(3) . . ?
O11 Cd5 O35 147.0(3) . . ?
O32 Cd5 O35 115.7(3) . . ?
O34 Cd5 O35 101.9(3) . . ?
O11 Cd5 O36 96.0(3) . 4_565 ?
O32 Cd5 O36 89.0(3) . 4_565 ?
O34 Cd5 O36 151.4(3) . 4_565 ?
O35 Cd5 O36 55.1(3) . 4_565 ?
O11 Cd5 O12 67.3(3) . . ?
O32 Cd5 O12 141.2(3) . . ?
O34 Cd5 O12 76.7(3) . . ?
O35 Cd5 O12 93.0(3) . . ?
O36 Cd5 O12 87.0(3) 4_565 . ?
O11 Cd5 O33 125.4(3) . . ?
O32 Cd5 O33 79.8(3) . . ?
O34 Cd5 O33 54.0(3) . . ?
O35 Cd5 O33 87.7(3) . . ?
O36 Cd5 O33 131.3(3) 4_565 . ?
O12 Cd5 O33 129.5(3) . . ?
O11 Cd5 C87 122.1(4) . . ?
O32 Cd5 C87 102.6(4) . . ?
O34 Cd5 C87 128.4(4) . . ?
O35 Cd5 C87 28.0(4) . . ?
O36 Cd5 C87 27.2(3) 4_565 . ?
O12 Cd5 C87 90.9(3) . . ?
O33 Cd5 C87 110.2(4) . . ?
O11 Cd5 C85 114.4(4) . . ?
O32 Cd5 C85 99.9(4) . . ?
O34 Cd5 C85 26.8(4) . . ?
O35 Cd5 C85 95.2(4) . . ?
O36 Cd5 C85 149.5(4) 4_565 . ?
O12 Cd5 C85 102.9(4) . . ?
O33 Cd5 C85 27.2(4) . . ?
C87 Cd5 C85 122.7(4) . . ?
O2 Cd6 O15 103.9(5) . . ?
O2 Cd6 O17 75.6(4) . . ?
O15 Cd6 O17 112.5(5) . . ?
O2 Cd6 O13 141.4(4) . . ?
O15 Cd6 O13 104.3(5) . . ?
O17 Cd6 O13 116.1(4) . . ?
O2 Cd6 O1 67.2(4) . . ?
O15 Cd6 O1 79.6(5) . . ?
O17 Cd6 O1 142.7(4) . . ?
O13 Cd6 O1 92.8(5) . . ?
O2 Cd6 O14 90.3(4) . . ?
O15 Cd6 O14 154.9(5) . . ?
O17 Cd6 O14 90.8(4) . . ?
O13 Cd6 O14 54.7(4) . . ?
O1 Cd6 O14 87.3(4) . . ?
O2 Cd6 O16 131.6(5) . . ?
O15 Cd6 O16 50.9(6) . . ?
O17 Cd6 O16 79.0(5) . . ?
O13 Cd6 O16 86.9(5) . . ?
O1 Cd6 O16 128.4(5) . . ?
O14 Cd6 O16 130.7(5) . . ?
O2 Cd6 C65 120.4(6) . . ?
O15 Cd6 C65 25.4(6) . . ?
O17 Cd6 C65 96.6(6) . . ?
O13 Cd6 C65 95.7(6) . . ?
O1 Cd6 C65 103.9(7) . . ?
O14 Cd6 C65 149.2(6) . . ?
O16 Cd6 C65 25.6(6) . . ?
O2 Cd6 C67 116.3(5) . . ?
O15 Cd6 C67 130.9(6) . . ?
O17 Cd6 C67 104.1(5) . . ?
O13 Cd6 C67 27.6(4) . . ?
O1 Cd6 C67 90.7(5) . . ?
O14 Cd6 C67 27.1(4) . . ?
O16 Cd6 C67 109.5(6) . . ?
C65 Cd6 C67 122.8(7) . . ?
C8 N1 C9 116.6(13) . . ?
C8 N1 Cd1 127.0(11) . . ?
C9 N1 Cd1 116.4(9) . . ?
C14 N2 C13 114.5(11) . . ?
C14 N2 Tb2 125.0(8) . . ?
C13 N2 Tb2 119.3(7) . . ?
C29 N3 C30 115.6(13) . . ?
C29 N3 Tb1 126.5(11) . . ?
C30 N3 Tb1 117.4(9) . . ?
C35 N4 C34 116.7(11) . . ?
C35 N4 Cd3 124.5(8) . . ?
C34 N4 Cd3 118.6(8) . . ?
C50 N5 C51 115.9(12) . . ?
C50 N5 Cd2 123.0(10) . 4_565 ?
C51 N5 Cd2 120.8(8) . 4_565 ?
C56 N6 C55 116.9(12) . . ?
C56 N6 Cd4 126.5(9) . . ?
C55 N6 Cd4 116.4(8) . . ?
C7 O1 C1 120.0(15) . . ?
C7 O1 Cd6 114.6(10) . . ?
C1 O1 Cd6 123.4(11) . . ?
C6 O2 Cd6 126.6(10) . . ?
C6 O2 Cd1 127.8(10) . . ?
Cd6 O2 Cd1 105.1(4) . . ?
C20 O3 Cd4 121.0(7) . . ?
C20 O3 Tb2 127.7(7) . . ?
Cd4 O3 Tb2 105.2(3) . . ?
C19 O4 C21 117.3(10) . . ?
C19 O4 Cd4 115.9(7) . . ?
C21 O4 Cd4 124.3(8) . . ?
C23 O5 C22 117.4(13) . . ?
C23 O5 Cd1 112.4(9) . . ?
C22 O5 Cd1 125.7(10) . . ?
C28 O6 Cd1 121.4(9) . . ?
C28 O6 Tb1 131.0(9) . . ?
Cd1 O6 Tb1 105.9(4) . . ?
C41 O7 Cd3 123.7(7) . . ?
C41 O7 Tb2 122.7(7) . . ?
Cd3 O7 Tb2 113.5(3) . . ?
C40 O8 C42 117.5(10) . . ?
C40 O8 Tb2 112.4(7) . . ?
C42 O8 Tb2 128.8(7) . . ?
C44 O9 C43 114.9(11) . . ?
C44 O9 Tb1 115.6(8) . . ?
C43 O9 Tb1 128.7(9) . . ?
C49 O10 Cd2 122.9(8) . . ?
C49 O10 Tb1 121.8(8) . . ?
Cd2 O10 Tb1 114.6(4) . . ?
C62 O11 Cd4 131.9(8) . . ?
C62 O11 Cd5 122.4(7) . . ?
Cd4 O11 Cd5 105.4(3) . . ?
C61 O12 C63 117.6(10) . . ?
C61 O12 Cd5 114.5(7) . . ?
C63 O12 Cd5 120.6(8) . . ?
C67 O13 Cd6 96.4(11) . . ?
C67 O14 Cd2 134.8(10) . 4_565 ?
C67 O14 Cd6 90.3(10) . . ?
Cd2 O14 Cd6 133.9(5) 4_565 . ?
C65 O15 Cd6 99.9(17) . . ?
C65 O16 Cd6 84.0(17) . . ?
C69 O17 Cd1 125.0(10) . . ?
C69 O17 Cd6 131.4(11) . . ?
Cd1 O17 Cd6 103.1(4) . . ?
C69 O18 Tb1 139.5(11) . . ?
C71 O19 Cd2 131.7(9) . 4_565 ?
C71 O19 Cd1 88.3(8) . . ?
Cd2 O19 Cd1 135.6(4) 4_565 . ?
C71 O20 Cd1 99.8(8) . . ?
C71 O20 Tb1 149.1(9) . . ?
Cd1 O20 Tb1 103.4(3) . . ?
C75 O21 Tb1 166.6(10) . . ?
C75 O22 Cd2 112.7(10) . . ?
C73 O23 Cd2 132.9(9) . . ?
C73 O24 Tb1 140.9(9) . . ?
C77 O25 Cd3 131.0(8) . . ?
C77 O26 Tb2 143.4(8) . . ?
C79 O27 Cd3 111.8(8) . . ?
C79 O28 Tb2 164.0(9) . . ?
C83 O29 Cd4 103.1(7) . . ?
C83 O29 Tb2 145.0(8) . . ?
Cd4 O29 Tb2 101.8(3) . . ?
C83 O30 Cd3 132.6(8) . 4_565 ?
C81 O31 Tb2 143.1(9) . . ?
C81 O32 Cd4 123.8(8) . . ?
C81 O32 Cd5 131.7(8) . . ?
Cd4 O32 Cd5 104.2(3) . . ?
C85 O33 Cd5 86.4(9) . . ?
C85 O34 Cd5 97.9(8) . . ?
C87 O35 Cd5 93.3(8) . . ?
C87 O36 Cd5 89.7(8) 2_655 2_655 ?
C87 O36 Cd3 138.0(8) 2_655 . ?
Cd5 O36 Cd3 132.2(4) 2_655 . ?
O1 C1 H1A 109.5 . . ?
O1 C1 H1B 109.5 . . ?
H1A C1 H1B 109.5 . . ?
O1 C1 H1C 109.5 . . ?
H1A C1 H1C 109.5 . . ?
H1B C1 H1C 109.5 . . ?
C7 C2 C3 117.2(18) . . ?
C7 C2 H2A 121.4 . . ?
C3 C2 H2A 121.4 . . ?
C4 C3 C2 121(2) . . ?
C4 C3 H3A 119.4 . . ?
C2 C3 H3A 119.4 . . ?
C3 C4 C5 122(2) . . ?
C3 C4 H4A 119.0 . . ?
C5 C4 H4A 119.0 . . ?
C4 C5 C6 120.7(16) . . ?
C4 C5 C8 113.5(17) . . ?
C6 C5 C8 125.8(15) . . ?
O2 C6 C5 126.8(15) . . ?
O2 C6 C7 111.8(16) . . ?
C5 C6 C7 121.4(16) . . ?
O1 C7 C6 118.7(16) . . ?
O1 C7 C2 123.8(17) . . ?
C6 C7 C2 117.3(18) . . ?
N1 C8 C5 129.5(16) . . ?
N1 C8 H8A 115.2 . . ?
C5 C8 H8A 115.2 . . ?
N1 C9 C10 112.7(13) . . ?
N1 C9 H9A 109.1 . . ?
C10 C9 H9A 109.1 . . ?
N1 C9 H9B 109.1 . . ?
C10 C9 H9B 109.1 . . ?
H9A C9 H9B 107.8 . . ?
C11 C10 C9 110.9(13) . . ?
C11 C10 H10A 109.4 . . ?
C9 C10 H10A 109.4 . . ?
C11 C10 H10B 109.4 . . ?
C9 C10 H10B 109.4 . . ?
H10A C10 H10B 108.0 . . ?
C10 C11 C12 115.9(12) . . ?
C10 C11 H11A 108.3 . . ?
C12 C11 H11A 108.3 . . ?
C10 C11 H11B 108.3 . . ?
C12 C11 H11B 108.3 . . ?
H11A C11 H11B 107.4 . . ?
C13 C12 C11 112.7(11) . . ?
C13 C12 H12A 109.1 . . ?
C11 C12 H12A 109.1 . . ?
C13 C12 H12B 109.1 . . ?
C11 C12 H12B 109.1 . . ?
H12A C12 H12B 107.8 . . ?
N2 C13 C12 108.9(10) . . ?
N2 C13 H13A 109.9 . . ?
C12 C13 H13A 109.9 . . ?
N2 C13 H13B 109.9 . . ?
C12 C13 H13B 109.9 . . ?
H13A C13 H13B 108.3 . . ?
N2 C14 C15 126.9(12) . . ?
N2 C14 H14A 116.5 . . ?
C15 C14 H14A 116.5 . . ?
C16 C15 C20 117.8(12) . . ?
C16 C15 C14 119.8(12) . . ?
C20 C15 C14 122.2(11) . . ?
C15 C16 C17 123.9(14) . . ?
C15 C16 H16A 118.0 . . ?
C17 C16 H16A 118.0 . . ?
C16 C17 C18 118.6(13) . . ?
C16 C17 H17A 120.7 . . ?
C18 C17 H17A 120.7 . . ?
C19 C18 C17 119.7(13) . . ?
C19 C18 H18A 120.2 . . ?
C17 C18 H18A 120.2 . . ?
C18 C19 O4 124.3(12) . . ?
C18 C19 C20 122.0(12) . . ?
O4 C19 C20 113.4(11) . . ?
O3 C20 C19 120.2(11) . . ?
O3 C20 C15 122.2(11) . . ?
C19 C20 C15 117.5(11) . . ?
O4 C21 H21A 109.5 . . ?
O4 C21 H21B 109.5 . . ?
H21A C21 H21B 109.5 . . ?
O4 C21 H21C 109.5 . . ?
H21A C21 H21C 109.5 . . ?
H21B C21 H21C 109.5 . . ?
O5 C22 H22A 109.5 . . ?
O5 C22 H22B 109.5 . . ?
H22A C22 H22B 109.5 . . ?
O5 C22 H22C 109.5 . . ?
H22A C22 H22C 109.5 . . ?
H22B C22 H22C 109.5 . . ?
C24 C23 O5 123.4(16) . . ?
C24 C23 C28 121.1(17) . . ?
O5 C23 C28 115.5(14) . . ?
C25 C24 C23 120.8(19) . . ?
C25 C24 H24A 119.6 . . ?
C23 C24 H24A 119.6 . . ?
C24 C25 C26 119.8(19) . . ?
C24 C25 H25A 120.1 . . ?
C26 C25 H25A 120.1 . . ?
C27 C26 C25 119.3(19) . . ?
C27 C26 H26A 120.3 . . ?
C25 C26 H26A 120.3 . . ?
C26 C27 C29 113.9(16) . . ?
C26 C27 C28 120.1(16) . . ?
C29 C27 C28 126.0(14) . . ?
O6 C28 C23 119.2(15) . . ?
O6 C28 C27 121.9(14) . . ?
C23 C28 C27 118.9(14) . . ?
N3 C29 C27 125.7(15) . . ?
N3 C29 H29A 117.1 . . ?
C27 C29 H29A 117.1 . . ?
N3 C30 C31 107.8(11) . . ?
N3 C30 H30A 110.1 . . ?
C31 C30 H30A 110.1 . . ?
N3 C30 H30B 110.1 . . ?
C31 C30 H30B 110.1 . . ?
H30A C30 H30B 108.5 . . ?
C32 C31 C30 115.5(11) . . ?
C32 C31 H31A 108.4 . . ?
C30 C31 H31A 108.4 . . ?
C32 C31 H31B 108.4 . . ?
C30 C31 H31B 108.4 . . ?
H31A C31 H31B 107.5 . . ?
C31 C32 C33 110.7(11) . . ?
C31 C32 H32A 109.5 . . ?
C33 C32 H32A 109.5 . . ?
C31 C32 H32B 109.5 . . ?
C33 C32 H32B 109.5 . . ?
H32A C32 H32B 108.1 . . ?
C34 C33 C32 113.3(10) . . ?
C34 C33 H33A 108.9 . . ?
C32 C33 H33A 108.9 . . ?
C34 C33 H33B 108.9 . . ?
C32 C33 H33B 108.9 . . ?
H33A C33 H33B 107.7 . . ?
N4 C34 C33 107.8(10) . . ?
N4 C34 H34A 110.1 . . ?
C33 C34 H34A 110.1 . . ?
N4 C34 H34B 110.1 . . ?
C33 C34 H34B 110.1 . . ?
H34A C34 H34B 108.5 . . ?
N4 C35 C36 127.5(12) . . ?
N4 C35 H35A 116.2 . . ?
C36 C35 H35A 116.2 . . ?
C41 C36 C35 126.0(12) . . ?
C41 C36 C37 119.0(12) . . ?
C35 C36 C37 114.9(12) . . ?
C38 C37 C36 120.9(13) . . ?
C38 C37 H37A 119.6 . . ?
C36 C37 H37A 119.6 . . ?
C39 C38 C37 119.0(13) . . ?
C39 C38 H38A 120.5 . . ?
C37 C38 H38A 120.5 . . ?
C38 C39 C40 120.9(14) . . ?
C38 C39 H39A 119.6 . . ?
C40 C39 H39A 119.6 . . ?
C39 C40 O8 125.0(12) . . ?
C39 C40 C41 122.3(12) . . ?
O8 C40 C41 112.6(11) . . ?
O7 C41 C36 124.3(12) . . ?
O7 C41 C40 117.8(11) . . ?
C36 C41 C40 117.9(11) . . ?
O8 C42 H42A 109.5 . . ?
O8 C42 H42B 109.5 . . ?
H42A C42 H42B 109.5 . . ?
O8 C42 H42C 109.5 . . ?
H42A C42 H42C 109.5 . . ?
H42B C42 H42C 109.5 . . ?
O9 C43 H43A 109.5 . . ?
O9 C43 H43B 109.5 . . ?
H43A C43 H43B 109.5 . . ?
O9 C43 H43C 109.5 . . ?
H43A C43 H43C 109.5 . . ?
H43B C43 H43C 109.5 . . ?
C45 C44 O9 123.8(15) . . ?
C45 C44 C49 125.2(15) . . ?
O9 C44 C49 110.8(12) . . ?
C44 C45 C46 116.6(17) . . ?
C44 C45 H45A 121.7 . . ?
C46 C45 H45A 121.7 . . ?
C47 C46 C45 121.5(17) . . ?
C47 C46 H46A 119.3 . . ?
C45 C46 H46A 119.3 . . ?
C46 C47 C48 121.7(17) . . ?
C46 C47 H47A 119.2 . . ?
C48 C47 H47A 119.2 . . ?
C49 C48 C47 117.6(14) . . ?
C49 C48 C50 126.2(13) . 2_655 ?
C47 C48 C50 115.9(14) . 2_655 ?
O10 C49 C48 121.9(13) . . ?
O10 C49 C44 120.7(13) . . ?
C48 C49 C44 117.4(13) . . ?
N5 C50 C48 126.4(14) . 4_565 ?
N5 C50 H50B 105.7 . . ?
C48 C50 H50B 105.7 4_565 . ?
N5 C50 H50C 105.7 . . ?
C48 C50 H50C 105.7 4_565 . ?
H50B C50 H50C 106.2 . . ?
N5 C51 C52 111.6(11) . . ?
N5 C51 H51A 109.3 . . ?
C52 C51 H51A 109.3 . . ?
N5 C51 H51B 109.3 . . ?
C52 C51 H51B 109.3 . . ?
H51A C51 H51B 108.0 . . ?
C51 C52 C53 118.3(13) . . ?
C51 C52 H52A 107.7 . . ?
C53 C52 H52A 107.7 . . ?
C51 C52 H52B 107.7 . . ?
C53 C52 H52B 107.7 . . ?
H52A C52 H52B 107.1 . . ?
C54 C53 C52 114.2(15) . . ?
C54 C53 H53A 108.7 . . ?
C52 C53 H53A 108.7 . . ?
C54 C53 H53B 108.7 . . ?
C52 C53 H53B 108.7 . . ?
H53A C53 H53B 107.6 . . ?
C53 C54 C55 115.8(14) . . ?
C53 C54 H54A 108.3 . . ?
C55 C54 H54A 108.3 . . ?
C53 C54 H54B 108.3 . . ?
C55 C54 H54B 108.3 . . ?
H54A C54 H54B 107.4 . . ?
N6 C55 C54 110.3(12) . . ?
N6 C55 H55A 109.6 . . ?
C54 C55 H55A 109.6 . . ?
N6 C55 H55B 109.6 . . ?
C54 C55 H55B 109.6 . . ?
H55A C55 H55B 108.1 . . ?
N6 C56 C57 128.7(13) . . ?
N6 C56 H56A 115.6 . . ?
C57 C56 H56A 115.6 . . ?
C62 C57 C58 118.7(12) . . ?
C62 C57 C56 126.3(12) . . ?
C58 C57 C56 114.7(12) . . ?
C59 C58 C57 120.2(13) . . ?
C59 C58 H58A 119.9 . . ?
C57 C58 H58A 119.9 . . ?
C60 C59 C58 120.2(13) . . ?
C60 C59 H59A 119.9 . . ?
C58 C59 H59A 119.9 . . ?
C59 C60 C61 121.0(13) . . ?
C59 C60 H60A 119.5 . . ?
C61 C60 H60A 119.5 . . ?
C60 C61 O12 124.1(12) . . ?
C60 C61 C62 121.3(13) . . ?
O12 C61 C62 114.6(11) . . ?
O11 C62 C57 122.7(11) . . ?
O11 C62 C61 118.8(11) . . ?
C57 C62 C61 118.5(11) . . ?
O12 C63 H63A 109.5 . . ?
O12 C63 H63B 109.5 . . ?
H63A C63 H63B 109.5 . . ?
O12 C63 H63C 109.5 . . ?
H63A C63 H63C 109.5 . . ?
H63B C63 H63C 109.5 . . ?
C65 C64 H64A 109.5 . . ?
C65 C64 H64B 109.5 . . ?
H64A C64 H64B 109.5 . . ?
C65 C64 H64C 109.5 . . ?
H64A C64 H64C 109.5 . . ?
H64B C64 H64C 109.5 . . ?
O16 C65 O15 125(3) . . ?
O16 C65 C64 120(3) . . ?
O15 C65 C64 115(3) . . ?
O16 C65 Cd6 70.4(15) . . ?
O15 C65 Cd6 54.7(13) . . ?
C64 C65 Cd6 169(2) . . ?
C67 C66 H66A 109.5 . . ?
C67 C66 H66B 109.5 . . ?
H66A C66 H66B 109.5 . . ?
C67 C66 H66C 109.5 . . ?
H66A C66 H66C 109.5 . . ?
H66B C66 H66C 109.5 . . ?
O14 C67 O13 118.6(16) . . ?
O14 C67 C66 122.6(16) . . ?
O13 C67 C66 118.9(17) . . ?
O14 C67 Cd6 62.6(9) . . ?
O13 C67 Cd6 56.0(9) . . ?
C66 C67 Cd6 174.5(14) . . ?
C69 C68 H68A 109.5 . . ?
C69 C68 H68B 109.5 . . ?
H68A C68 H68B 109.5 . . ?
C69 C68 H68C 109.5 . . ?
H68A C68 H68C 109.5 . . ?
H68B C68 H68C 109.5 . . ?
O18 C69 O17 123.2(17) . . ?
O18 C69 C68 116.7(17) . . ?
O17 C69 C68 120.1(16) . . ?
C71 C70 H70A 109.5 . . ?
C71 C70 H70B 109.5 . . ?
H70A C70 H70B 109.5 . . ?
C71 C70 H70C 109.5 . . ?
H70A C70 H70C 109.5 . . ?
H70B C70 H70C 109.5 . . ?
O19 C71 O20 120.8(13) . . ?
O19 C71 C70 120.0(13) . . ?
O20 C71 C70 119.2(13) . . ?
C73 C72 H72A 109.5 . . ?
C73 C72 H72B 109.5 . . ?
H72A C72 H72B 109.5 . . ?
C73 C72 H72C 109.5 . . ?
H72A C72 H72C 109.5 . . ?
H72B C72 H72C 109.5 . . ?
O23 C73 O24 127.7(13) . . ?
O23 C73 C72 114.9(12) . . ?
O24 C73 C72 117.5(12) . . ?
C75 C74 H74A 109.5 . . ?
C75 C74 H74B 109.5 . . ?
H74A C74 H74B 109.5 . . ?
C75 C74 H74C 109.5 . . ?
H74A C74 H74C 109.5 . . ?
H74B C74 H74C 109.5 . . ?
O22 C75 O21 123.8(15) . . ?
O22 C75 C74 118.2(15) . . ?
O21 C75 C74 118.0(14) . . ?
C77 C76 H76A 109.5 . . ?
C77 C76 H76B 109.5 . . ?
H76A C76 H76B 109.5 . . ?
C77 C76 H76C 109.5 . . ?
H76A C76 H76C 109.5 . . ?
H76B C76 H76C 109.5 . . ?
O25 C77 O26 124.3(12) . . ?
O25 C77 C76 120.7(12) . . ?
O26 C77 C76 115.1(12) . . ?
C79 C78 H78A 109.5 . . ?
C79 C78 H78B 109.5 . . ?
H78A C78 H78B 109.5 . . ?
C79 C78 H78C 109.5 . . ?
H78A C78 H78C 109.5 . . ?
H78B C78 H78C 109.5 . . ?
O27 C79 O28 123.9(12) . . ?
O27 C79 C78 119.2(13) . . ?
O28 C79 C78 116.9(13) . . ?
C81 C80 H80A 109.5 . . ?
C81 C80 H80B 109.5 . . ?
H80A C80 H80B 109.5 . . ?
C81 C80 H80C 109.5 . . ?
H80A C80 H80C 109.5 . . ?
H80B C80 H80C 109.5 . . ?
O31 C81 O32 121.5(12) . . ?
O31 C81 C80 120.0(12) . . ?
O32 C81 C80 118.3(12) . . ?
C83 C82 H82A 109.5 . . ?
C83 C82 H82B 109.5 . . ?
H82A C82 H82B 109.5 . . ?
C83 C82 H82C 109.5 . . ?
H82A C82 H82C 109.5 . . ?
H82B C82 H82C 109.5 . . ?
O30 C83 O29 120.2(11) . . ?
O30 C83 C82 121.2(11) . . ?
O29 C83 C82 118.6(11) . . ?
C85 C84 H84A 109.5 . . ?
C85 C84 H84B 109.5 . . ?
H84A C84 H84B 109.5 . . ?
C85 C84 H84C 109.5 . . ?
H84A C84 H84C 109.5 . . ?
H84B C84 H84C 109.5 . . ?
O34 C85 O33 121.7(13) . . ?
O34 C85 C84 118.8(13) . . ?
O33 C85 C84 119.4(14) . . ?
O34 C85 Cd5 55.3(7) . . ?
O33 C85 Cd5 66.5(8) . . ?
C84 C85 Cd5 174.1(11) . . ?
C87 C86 H86A 109.5 . . ?
C87 C86 H86B 109.5 . . ?
H86A C86 H86B 109.5 . . ?
C87 C86 H86C 109.5 . . ?
H86A C86 H86C 109.5 . . ?
H86B C86 H86C 109.5 . . ?
O36 C87 O35 121.8(12) 4_565 . ?
O36 C87 C86 121.1(13) 4_565 . ?
O35 C87 C86 117.1(13) . . ?
O36 C87 Cd5 63.1(7) 4_565 . ?
O35 C87 Cd5 58.7(7) . . ?
C86 C87 Cd5 172.8(10) . . ?
C90 O39 H39C 109.5 . . ?
O39 C90 H90A 109.5 . . ?
O39 C90 H90B 109.5 . . ?
H90A C90 H90B 109.5 . . ?
O39 C90 H90C 109.5 . . ?
H90A C90 H90C 109.5 . . ?
H90B C90 H90C 109.5 . . ?
C91 O40 H40C 109.5 . . ?
O40 C91 H91A 109.5 . . ?
O40 C91 H91B 109.5 . . ?
H91A C91 H91B 109.5 . . ?
O40 C91 H91C 109.5 . . ?
H91A C91 H91C 109.5 . . ?
H91B C91 H91C 109.5 . . ?
C92 O41 H41A 109.5 . . ?
O41 C92 H92A 109.5 . . ?
O41 C92 H92B 109.5 . . ?
H92A C92 H92B 109.5 . . ?
O41 C92 H92C 109.5 . . ?
H92A C92 H92C 109.5 . . ?
H92B C92 H92C 109.5 . . ?
C93 O42 H42D 109.5 . . ?
O42 C93 H93B 109.5 . . ?
O42 C93 H93C 109.5 . . ?
H93B C93 H93C 109.5 . . ?
O42 C93 H93A 109.5 . . ?
H93B C93 H93A 109.5 . . ?
H93C C93 H93A 109.5 . . ?
C94 O43 H43 109.5 . . ?
O43 C94 H94A 109.5 . . ?
O43 C94 H94B 109.5 . . ?
H94A C94 H94B 109.5 . . ?
O43 C94 H94C 109.5 . . ?
H94A C94 H94C 109.5 . . ?
H94B C94 H94C 109.5 . . ?
C95 O44 H44 109.5 . . ?
O44 C95 H95A 109.5 . . ?
O44 C95 H95B 109.5 . . ?
H95A C95 H95B 109.5 . . ?
O44 C95 H95C 109.5 . . ?
H95A C95 H95C 109.5 . . ?
H95B C95 H95C 109.5 . . ?

_diffrn_measured_fraction_theta_max 0.968
_diffrn_reflns_theta_full        25.08
_diffrn_measured_fraction_theta_full 0.968
_refine_diff_density_max         1.481
_refine_diff_density_min         -1.151
_refine_diff_density_rms         0.328
_exptl_crystal_recrystallization_method 'Vapour Deposition'
_chemical_properties_physical    Heat-sensitive
_exptl_crystal_preparation       'Magnetic properties, Luminescent'
####################################################################### 
# 
# This file contains crystal structure data downloaded from the 
# Cambridge Structural Database (CSD) hosted by the Cambridge 
# Crystallographic Data Centre (CCDC).
# 
# Full information about CCDC data access policies and citation 
# guidelines are available at http://www.ccdc.cam.ac.uk/access/V1 
# 
# Audit and citation data items may have been added by the CCDC. 
# Please retain this information to preserve the provenance of 
# this file and to allow appropriate attribution of the data. 
# 
#######################################################################

data_Cluster-2
_database_code_depnum_ccdc_archive 'CCDC 1031250'
_audit_update_record             
;
2014-10-27 deposited with the CCDC.
2018-04-24 downloaded from the CCDC.
;

_audit_creation_method           SHELXL-97
_chemical_name_systematic        
; 
 ? 
;
_chemical_name_common            ?
_chemical_melting_point          ?
_chemical_formula_moiety         
'C360 H456 Cd24 N24 O144 Tb8, 26(C H4 O), 20(O)'
_chemical_formula_sum            'C386 H560 Cd24 N24 O190 Tb8'
_chemical_formula_weight         12545.54

loop_
_atom_type_symbol
_atom_type_description
_atom_type_scat_dispersion_real
_atom_type_scat_dispersion_imag
_atom_type_scat_source
C C 0.0033 0.0016 'International Tables Vol C Tables 4.2.6.8 and 6.1.1.4'
H H 0.0000 0.0000 'International Tables Vol C Tables 4.2.6.8 and 6.1.1.4'
N N 0.0061 0.0033 'International Tables Vol C Tables 4.2.6.8 and 6.1.1.4'
O O 0.0106 0.0060 'International Tables Vol C Tables 4.2.6.8 and 6.1.1.4'
Tb Tb -0.1723 4.1537 'International Tables Vol C Tables 4.2.6.8 and 6.1.1.4'
Cd Cd -0.8075 1.2024 'International Tables Vol C Tables 4.2.6.8 and 6.1.1.4'

_symmetry_cell_setting           Orthorhombic
_symmetry_space_group_name_H-M   Fddd
_symmetry_space_group_name_Hall  -F2uv2vw

loop_
_symmetry_equiv_pos_as_xyz
'x, y, z'
'-x+3/4, -y+3/4, z'
'-x+3/4, y, -z+3/4'
'x, -y+3/4, -z+3/4'
'x, y+1/2, z+1/2'
'-x+3/4, -y+5/4, z+1/2'
'-x+3/4, y+1/2, -z+5/4'
'x, -y+5/4, -z+5/4'
'x+1/2, y, z+1/2'
'-x+5/4, -y+3/4, z+1/2'
'-x+5/4, y, -z+5/4'
'x+1/2, -y+3/4, -z+5/4'
'x+1/2, y+1/2, z'
'-x+5/4, -y+5/4, z'
'-x+5/4, y+1/2, -z+3/4'
'x+1/2, -y+5/4, -z+3/4'
'-x, -y, -z'
'x-3/4, y-3/4, -z'
'x-3/4, -y, z-3/4'
'-x, y-3/4, z-3/4'
'-x, -y+1/2, -z+1/2'
'x-3/4, y-1/4, -z+1/2'
'x-3/4, -y+1/2, z-1/4'
'-x, y-1/4, z-1/4'
'-x+1/2, -y, -z+1/2'
'x-1/4, y-3/4, -z+1/2'
'x-1/4, -y, z-1/4'
'-x+1/2, y-3/4, z-1/4'
'-x+1/2, -y+1/2, -z'
'x-1/4, y-1/4, -z'
'x-1/4, -y+1/2, z-3/4'
'-x+1/2, y-1/4, z-3/4'

_cell_length_a                   54.777(11)
_cell_length_b                   61.944(12)
_cell_length_c                   79.935(16)
_cell_angle_alpha                90.00
_cell_angle_beta                 90.00
_cell_angle_gamma                90.00
_cell_volume                     271224(94)
_cell_formula_units_Z            16
_cell_measurement_temperature    190(1)
_cell_measurement_reflns_used    52901
_cell_measurement_theta_min      1.3692
_cell_measurement_theta_max      28.6820

_exptl_crystal_description       Block
_exptl_crystal_colour            Yellow
_exptl_crystal_size_max          0.27
_exptl_crystal_size_mid          0.25
_exptl_crystal_size_min          0.18
_exptl_crystal_density_meas      ?
_exptl_crystal_density_diffrn    1.229
_exptl_crystal_density_method    'not measured'
_exptl_crystal_F_000             99776
_exptl_absorpt_coefficient_mu    1.622
_exptl_absorpt_correction_type   Multi-scan
_exptl_absorpt_correction_T_min  0.0548
_exptl_absorpt_correction_T_max  1.0000
_exptl_absorpt_process_details   
'DENZO and Scalepack (Otwinoski and Minor, 1997)'

_exptl_special_details           
; 
 ? 
;

_diffrn_ambient_temperature      190(1)
_diffrn_radiation_wavelength     0.71073
_diffrn_radiation_type           MoK\a
_diffrn_radiation_source         'fine-focus sealed tube'
_diffrn_radiation_monochromator  graphite
_diffrn_measurement_device_type  'Mercury2 (2x2 bin mode)'
_diffrn_measurement_method       dtprofit.ref
_diffrn_detector_area_resol_mean 13.6612
_diffrn_reflns_number            216950
_diffrn_reflns_av_R_equivalents  0.1461
_diffrn_reflns_av_sigmaI/netI    0.3002
_diffrn_reflns_limit_h_min       -65
_diffrn_reflns_limit_h_max       61
_diffrn_reflns_limit_k_min       -72
_diffrn_reflns_limit_k_max       44
_diffrn_reflns_limit_l_min       -94
_diffrn_reflns_limit_l_max       67
_diffrn_reflns_theta_min         2.99
_diffrn_reflns_theta_max         25.00
_reflns_number_total             57932
_reflns_number_gt                33684
_reflns_threshold_expression     >2sigma(I)
_computing_data_collection       'Collect software, Nonius B.V. 1998'
_computing_cell_refinement       'Collect software, Nonius B.V. 1998'
_computing_data_reduction        
;
DENZO and Scalepack (Otwinoski and Minor, 1997)
;
_computing_structure_solution    
;

SIR97 - Altomare A., Burla M.C., Camalli M., Cascarano G.L., Giacovazzo C., 
Guagliardi A., Moliterni A.G.G., Polidori G.,Spagna R.
;
_computing_structure_refinement  'XL SHELXTL/PC, Siemens Analytical'
_computing_molecular_graphics    'XP SHELXTL/PC, Siemens Analytical'
_computing_publication_material  ?


_refine_special_details          
; 
 Refinement of F^2^ against ALL reflections.  The weighted R-factor wR and 
 goodness of fit S are based on F^2^, conventional R-factors R are based 
 on F, with F set to zero for negative F^2^. The threshold expression of 
 F^2^ > 2sigma(F^2^) is used only for calculating R-factors(gt) etc. and is 
 not relevant to the choice of reflections for refinement.  R-factors based 
 on F^2^ are statistically about twice as large as those based on F, and R- 
 factors based on ALL data will be even larger. 

 Restraints: ISOR was applied to all non-hydrogen atoms to allow their Uij 
 components approximate to isotropic behavior.

 Hydrogen atoms of water molecules were not added.
;

_refine_ls_structure_factor_coef Fsqd
_refine_ls_matrix_type           full
_refine_ls_weighting_scheme      calc
_refine_ls_weighting_details     
'calc w=1/[\s^2^(Fo^2^)+(0.1669P)^2^+25780.6250P] where P=(Fo^2^+2Fc^2^)/3'
_atom_sites_solution_primary     direct
_atom_sites_solution_secondary   difmap
_atom_sites_solution_hydrogens   geom
_refine_ls_hydrogen_treatment    constr
_refine_ls_extinction_method     none
_refine_ls_extinction_coef       ?
_refine_ls_number_reflns         57932
_refine_ls_number_parameters     3070
_refine_ls_number_restraints     2076
_refine_ls_R_factor_all          0.2569
_refine_ls_R_factor_gt           0.1275
_refine_ls_wR_factor_ref         0.3226
_refine_ls_wR_factor_gt          0.3051
_refine_ls_goodness_of_fit_ref   1.039
_refine_ls_restrained_S_all      1.034
_refine_ls_shift/su_max          0.006
_refine_ls_shift/su_mean         0.000

loop_
_atom_site_label
_atom_site_type_symbol
_atom_site_fract_x
_atom_site_fract_y
_atom_site_fract_z
_atom_site_U_iso_or_equiv
_atom_site_adp_type
_atom_site_occupancy
_atom_site_symmetry_multiplicity
_atom_site_calc_flag
_atom_site_refinement_flags
_atom_site_disorder_assembly
_atom_site_disorder_group
Tb1 Tb 0.49890(2) 0.64868(2) 0.436533(15) 0.0796(4) Uani 1 1 d U . .
Tb2 Tb 0.57110(2) 0.73113(3) 0.305826(16) 0.0884(4) Uani 1 1 d U . .
Tb3 Tb 0.65369(2) 0.74214(3) 0.437443(17) 0.0865(4) Uani 1 1 d U . .
Tb4 Tb 0.74541(2) 0.67451(3) 0.310058(18) 0.0933(5) Uani 1 1 d U . .
Cd1 Cd 0.69037(3) 0.71461(3) 0.31134(2) 0.0770(5) Uani 1 1 d U . .
Cd2 Cd 0.70953(3) 0.70295(3) 0.43598(2) 0.0736(5) Uani 1 1 d U . .
Cd3 Cd 0.52509(3) 0.68231(3) 0.30826(2) 0.0768(5) Uani 1 1 d U . .
Cd4 Cd 0.59047(3) 0.76294(3) 0.44123(2) 0.0706(5) Uani 1 1 d U . .
Cd5 Cd 0.66792(3) 0.76013(3) 0.27011(2) 0.0738(5) Uani 1 1 d U . .
Cd6 Cd 0.78358(3) 0.62567(3) 0.30699(2) 0.0745(5) Uani 1 1 d U . .
Cd7 Cd 0.77824(3) 0.59176(4) 0.27056(2) 0.0833(6) Uani 1 1 d U . .
Cd8 Cd 0.62679(3) 0.76595(3) 0.30466(2) 0.0731(5) Uani 1 1 d U . .
Cd9 Cd 0.47224(3) 0.59327(3) 0.44227(2) 0.0683(5) Uani 1 1 d U . .
Cd10 Cd 0.54297(3) 0.69838(3) 0.43388(2) 0.0719(5) Uani 1 1 d U . .
Cd11 Cd 0.49016(3) 0.56178(3) 0.47831(2) 0.0709(5) Uani 1 1 d U . .
Cd12 Cd 0.55485(3) 0.74474(4) 0.47636(2) 0.0811(6) Uani 1 1 d U . .
N1 N 0.7740(4) 0.7021(3) 0.3261(3) 0.086(6) Uani 1 1 d U . .
N2 N 0.7435(3) 0.7242(3) 0.4300(2) 0.062(5) Uani 1 1 d U . .
N3 N 0.7070(4) 0.7472(3) 0.3197(2) 0.077(5) Uani 1 1 d U . .
N4 N 0.6766(3) 0.7755(3) 0.4241(2) 0.069(5) Uani 1 1 d U . .
N5 N 0.6337(4) 0.7890(4) 0.3249(3) 0.097(7) Uani 1 1 d DU . .
N6 N 0.5743(3) 0.7854(3) 0.4218(2) 0.072(5) Uani 1 1 d U . .
N7 N 0.5388(3) 0.7578(3) 0.3196(2) 0.073(5) Uani 1 1 d U . .
N8 N 0.5189(3) 0.7281(3) 0.4262(2) 0.067(5) Uani 1 1 d U . .
N9 N 0.4881(3) 0.6983(3) 0.3158(2) 0.062(5) Uani 1 1 d U . .
N10 N 0.4643(3) 0.6702(3) 0.4220(2) 0.063(5) Uani 1 1 d U . .
N11 N 0.4396(3) 0.6323(3) 0.3278(2) 0.068(5) Uani 1 1 d U . .
N12 N 0.4426(3) 0.5796(3) 0.4244(2) 0.072(5) Uani 1 1 d U . .
O1 O 0.8193(3) 0.6420(3) 0.2909(2) 0.076(4) Uani 1 1 d U . .
O2 O 0.7866(3) 0.6629(3) 0.3096(2) 0.080(5) Uani 1 1 d U . .
O3 O 0.6963(3) 0.7375(3) 0.4436(2) 0.074(4) Uani 1 1 d U . .
O4 O 0.6719(3) 0.7625(3) 0.4631(2) 0.077(4) Uani 1 1 d U . .
O5 O 0.7646(3) 0.6964(3) 0.2854(2) 0.079(4) Uani 1 1 d U . .
O6 O 0.7311(3) 0.7094(3) 0.3043(2) 0.078(4) Uani 1 1 d U . .
O7 O 0.6301(3) 0.7746(3) 0.4401(2) 0.076(4) Uani 1 1 d U . .
O8 O 0.5989(3) 0.7966(3) 0.4580(2) 0.086(5) Uani 1 1 d U . .
O9 O 0.7027(3) 0.7832(3) 0.2779(2) 0.085(5) Uani 1 1 d U . .
O10 O 0.6625(3) 0.7777(3) 0.29472(18) 0.072(4) Uani 1 1 d U . .
O11 O 0.5533(3) 0.7645(2) 0.45249(19) 0.073(4) Uani 1 1 d U . .
O12 O 0.5153(3) 0.7624(3) 0.47234(19) 0.076(4) Uani 1 1 d U . .
O13 O 0.6100(3) 0.7954(2) 0.2868(2) 0.074(4) Uani 1 1 d U . .
O14 O 0.5852(3) 0.7679(2) 0.30507(17) 0.066(4) Uani 1 1 d U . .
O15 O 0.5048(2) 0.6866(2) 0.44171(18) 0.066(4) Uani 1 1 d U . .
O16 O 0.4767(2) 0.6672(3) 0.46228(17) 0.065(4) Uani 1 1 d U . .
O17 O 0.5476(3) 0.7464(3) 0.27947(18) 0.073(4) Uani 1 1 d U . .
O18 O 0.5310(2) 0.7177(2) 0.29980(17) 0.065(4) Uani 1 1 d U . .
O19 O 0.4613(2) 0.6295(2) 0.43935(17) 0.060(4) Uani 1 1 d U . .
O20 O 0.4362(2) 0.6046(2) 0.45995(19) 0.068(4) Uani 1 1 d U . .
O21 O 0.4464(3) 0.6885(3) 0.2769(2) 0.088(5) Uani 1 1 d U . .
O22 O 0.4531(3) 0.6551(3) 0.29604(18) 0.071(4) Uani 1 1 d U . .
O23 O 0.4674(2) 0.5605(2) 0.45457(18) 0.067(4) Uani 1 1 d U . .
O24 O 0.4712(2) 0.5263(2) 0.47403(18) 0.067(4) Uani 1 1 d U . .
O25 O 0.8125(4) 0.5994(3) 0.2543(3) 0.110(6) Uani 1 1 d U . .
O26 O 0.7802(4) 0.6186(3) 0.2459(3) 0.107(6) Uani 1 1 d U . .
O27 O 0.7527(3) 0.5714(3) 0.2540(2) 0.090(5) Uani 1 1 d U . .
O28 O 0.7630(3) 0.6229(3) 0.2817(2) 0.081(4) Uani 1 1 d U . .
O29 O 0.7423(3) 0.6529(3) 0.2842(2) 0.084(5) Uani 1 1 d U . .
O30 O 0.7431(2) 0.6008(3) 0.31563(19) 0.069(4) Uani 1 1 d U . .
O31 O 0.7475(3) 0.6365(3) 0.31939(19) 0.072(4) Uani 1 1 d U . .
O32 O 0.7280(3) 0.6786(3) 0.3367(2) 0.091(5) Uani 1 1 d U . .
O33 O 0.6918(3) 0.6980(3) 0.3372(2) 0.092(5) Uani 1 1 d U . .
O34 O 0.7028(3) 0.6681(3) 0.3060(2) 0.094(5) Uani 1 1 d U . .
O35 O 0.6693(3) 0.6868(3) 0.3003(2) 0.082(5) Uani 1 1 d U . .
O36 O 0.6881(3) 0.7287(2) 0.28322(19) 0.071(4) Uani 1 1 d U . .
O37 O 0.6905(3) 0.7350(3) 0.2566(2) 0.078(4) Uani 1 1 d U . .
O38 O 0.6654(3) 0.7887(3) 0.2511(2) 0.079(4) Uani 1 1 d U . .
O39 O 0.6410(3) 0.7610(3) 0.2443(2) 0.089(5) Uani 1 1 d U . .
O40 O 0.6525(3) 0.7312(3) 0.3165(2) 0.083(5) Uani 1 1 d U . .
O41 O 0.6131(3) 0.7334(3) 0.31711(19) 0.075(4) Uani 1 1 d U . .
O42 O 0.6317(3) 0.7460(3) 0.28058(18) 0.070(4) Uani 1 1 d U . .
O43 O 0.5971(3) 0.7288(3) 0.2812(2) 0.085(5) Uani 1 1 d U . .
O44 O 0.5778(3) 0.6934(3) 0.3012(2) 0.089(5) Uani 1 1 d U . .
O45 O 0.5563(3) 0.6639(3) 0.2969(2) 0.093(5) Uani 1 1 d U . .
O46 O 0.5648(3) 0.7157(3) 0.33258(19) 0.076(4) Uani 1 1 d U . .
O47 O 0.5436(3) 0.6844(3) 0.3344(2) 0.078(4) Uani 1 1 d U . .
O48 O 0.5069(3) 0.6770(3) 0.2814(2) 0.083(5) Uani 1 1 d U . .
O49 O 0.7354(2) 0.6733(3) 0.42960(18) 0.066(4) Uani 1 1 d U . .
O50 O 0.7471(2) 0.6396(2) 0.42697(17) 0.062(4) Uani 1 1 d U . .
O51 O 0.7239(3) 0.7005(2) 0.46451(19) 0.071(4) Uani 1 1 d U . .
O52 O 0.6927(3) 0.7036(3) 0.4096(2) 0.084(5) Uani 1 1 d U . .
O53 O 0.6635(3) 0.7294(3) 0.4105(2) 0.077(4) Uani 1 1 d U . .
O54 O 0.6830(3) 0.6777(3) 0.4441(2) 0.079(4) Uani 1 1 d U . .
O55 O 0.6561(3) 0.7036(3) 0.4402(2) 0.093(5) Uani 1 1 d U . .
O56 O 0.6320(3) 0.7328(3) 0.4630(2) 0.080(4) Uani 1 1 d U . .
O57 O 0.5930(3) 0.7418(3) 0.46472(19) 0.072(4) Uani 1 1 d U . .
O58 O 0.6116(2) 0.7364(3) 0.42698(19) 0.072(4) Uani 1 1 d U . .
O59 O 0.5745(3) 0.7239(2) 0.42877(18) 0.068(4) Uani 1 1 d U . .
O60 O 0.5647(3) 0.7720(3) 0.4942(2) 0.098(5) Uani 1 1 d U . .
O61 O 0.5839(3) 0.7426(3) 0.5028(2) 0.092(5) Uani 1 1 d U . .
O62 O 0.5377(3) 0.7156(3) 0.4891(2) 0.087(5) Uani 1 1 d U . .
O63 O 0.5435(3) 0.7120(3) 0.46268(19) 0.072(4) Uani 1 1 d U . .
O64 O 0.5717(3) 0.6744(3) 0.4427(2) 0.078(4) Uani 1 1 d U . .
O65 O 0.5419(3) 0.6504(3) 0.4392(2) 0.079(4) Uani 1 1 d U . .
O66 O 0.5428(3) 0.6818(3) 0.4076(2) 0.073(4) Uani 1 1 d U . .
O67 O 0.5145(3) 0.6558(3) 0.40966(19) 0.077(4) Uani 1 1 d U . .
O68 O 0.5090(3) 0.6284(3) 0.46231(19) 0.073(4) Uani 1 1 d U . .
O69 O 0.4961(2) 0.5947(2) 0.46548(18) 0.065(4) Uani 1 1 d U . .
O70 O 0.4908(3) 0.5870(3) 0.5041(2) 0.091(5) Uani 1 1 d U . .
O71 O 0.4593(3) 0.5673(3) 0.4970(2) 0.081(5) Uani 1 1 d U . .
O72 O 0.5227(3) 0.5457(3) 0.49175(19) 0.073(4) Uani 1 1 d U . .
O73 O 0.7402(14) 0.5594(12) 0.1511(10) 0.23(3) Uani 0.50 1 d PDU . .
H73 H 0.7485 0.5487 0.1530 0.348 Uiso 0.50 1 calc PR . .
O75 O 0.7317(4) 0.5768(4) 0.2223(3) 0.140(8) Uani 1 1 d U . .
O76 O 0.6938(16) 0.6572(13) 0.2136(11) 0.27(4) Uani 0.50 1 d PU . .
O77 O 0.7802(13) 0.6366(11) 0.1932(9) 0.21(3) Uani 0.50 1 d PDU . .
H77 H 0.7858 0.6487 0.1945 0.313 Uiso 0.50 1 calc PR . .
O78 O 0.8734(14) 0.6056(11) 0.1930(10) 0.23(3) Uani 0.50 1 d PU . .
O79 O 0.8263(9) 0.6352(7) 0.1900(6) 0.134(15) Uani 0.50 1 d PU . .
H79 H 0.8119 0.6316 0.1897 0.200 Uiso 0.50 1 calc PR . .
O80 O 0.8323(11) 0.7651(9) 0.3120(8) 0.18(2) Uani 0.50 1 d PU . .
O81 O 0.8237(13) 0.7514(11) 0.3494(10) 0.22(3) Uani 0.50 1 d PDU . .
H81 H 0.8226 0.7383 0.3481 0.327 Uiso 0.50 1 calc PR . .
O82 O 0.8720(7) 0.7853(6) 0.3018(5) 0.099(11) Uani 0.50 1 d PDU . .
H82A H 0.8576 0.7874 0.2994 0.119 Uiso 0.50 1 calc PR . .
O83 O 0.7162(15) 0.8197(14) 0.3668(11) 0.13(3) Uani 0.25 1 d PDU . .
H83 H 0.7064 0.8271 0.3617 0.201 Uiso 0.25 1 calc PR . .
O84 O 0.788(3) 0.782(2) 0.409(2) 0.24(6) Uani 0.25 1 d PU . .
O85 O 0.7281(12) 0.8447(10) 0.4294(8) 0.20(2) Uani 0.50 1 d PDU . .
H85 H 0.7318 0.8550 0.4353 0.300 Uiso 0.50 1 calc PR . .
O86 O 0.5357(5) 0.6925(4) 0.5201(4) 0.167(10) Uani 1 1 d U . .
O87 O 0.5111(4) 0.6195(4) 0.5222(3) 0.143(8) Uani 1 1 d U . .
H87 H 0.5182 0.6112 0.5158 0.214 Uiso 1 1 calc R . .
O88 O 0.4538(3) 0.4565(3) 0.4780(2) 0.091(5) Uani 1 1 d U . .
H88 H 0.4424 0.4601 0.4839 0.136 Uiso 1 1 calc R . .
O89 O 0.3910(16) 0.5033(14) 0.3964(12) 0.29(4) Uani 0.50 1 d PDU . .
H89 H 0.3900 0.5038 0.4066 0.429 Uiso 0.50 1 calc PR . .
O91 O 0.3760(4) 0.6489(4) 0.3922(3) 0.145(8) Uani 1 1 d U . .
O92 O 0.4055(14) 0.7081(11) 0.3665(10) 0.23(3) Uani 0.50 1 d PDU . .
H92 H 0.3945 0.7151 0.3621 0.338 Uiso 0.50 1 calc PR . .
O93 O 0.7583(6) 0.6469(5) 0.2245(4) 0.085(10) Uani 0.50 1 d PDU . .
H93 H 0.7594 0.6375 0.2317 0.128 Uiso 0.50 1 calc PR . .
O94 O 0.6187(4) 0.7219(4) 0.5203(3) 0.133(8) Uani 1 1 d U . .
H94 H 0.6112 0.7137 0.5141 0.200 Uiso 1 1 calc R . .
O95 O 0.4422(16) 0.7526(13) 0.3411(11) 0.26(4) Uani 0.50 1 d PDU . .
H95 H 0.4509 0.7458 0.3346 0.392 Uiso 0.50 1 calc PR . .
O96 O 0.3874(16) 0.7815(12) 0.3187(11) 0.26(4) Uani 0.50 1 d PDU . .
H96 H 0.3769 0.7877 0.3131 0.394 Uiso 0.50 1 calc PR . .
O97 O 0.5664(15) 0.8360(12) 0.3323(10) 0.24(3) Uani 0.50 1 d PDU . .
H97 H 0.5809 0.8328 0.3317 0.363 Uiso 0.50 1 calc PR . .
O98 O 0.5454(19) 0.8342(16) 0.3888(13) 0.16(4) Uani 0.25 1 d PDU . .
H98 H 0.5494 0.8445 0.3830 0.242 Uiso 0.25 1 calc PR . .
O99 O 0.3691(11) 0.5701(10) 0.3934(9) 0.21(3) Uani 0.50 1 d PDU . .
H99 H 0.3795 0.5608 0.3952 0.316 Uiso 0.50 1 calc PR . .
O100 O 0.6726(18) 0.5969(15) 0.2402(13) 0.15(3) Uani 0.25 1 d PU . .
O101 O 0.662(2) 0.6574(19) 0.2418(16) 0.18(4) Uani 0.25 1 d PU . .
O102 O 0.7129(13) 0.5481(10) 0.1898(9) 0.21(3) Uani 0.50 1 d PU . .
O105 O 0.7504(13) 0.8737(11) 0.4438(9) 0.21(3) Uani 0.50 1 d PU . .
O107 O 0.5677(15) 0.6228(12) 0.5259(11) 0.25(3) Uani 0.50 1 d PU . .
O110 O 0.4224(13) 0.6509(10) 0.5142(9) 0.20(3) Uani 0.50 1 d PU . .
O111 O 0.4465(18) 0.7529(15) 0.3703(13) 0.14(3) Uani 0.25 1 d PU . .
O113 O 0.6563(15) 0.8408(12) 0.3582(11) 0.11(3) Uani 0.25 1 d PU . .
O114 O 0.4567(19) 0.7695(16) 0.4015(14) 0.16(4) Uani 0.25 1 d PU . .
O116 O 0.3749(6) 0.6080(5) 0.4056(5) 0.220(14) Uani 1 1 d U . .
O118 O 0.4392(3) 0.7813(3) 0.4744(3) 0.111(6) Uani 1 1 d DU . .
H11X H 0.4402 0.7743 0.4830 0.167 Uiso 1 1 calc R . .
O119 O 0.4038(3) 0.7483(3) 0.2703(3) 0.112(6) Uani 1 1 d DU . .
H11S H 0.3918 0.7456 0.2646 0.169 Uiso 1 1 calc R . .
O120 O 0.4046(11) 0.7213(9) 0.4202(8) 0.18(2) Uani 0.50 1 d PU . .
O121 O 0.3596(10) 0.6608(8) 0.4933(7) 0.166(19) Uani 0.50 1 d PU . .
O122 O 0.3739(5) 0.5909(5) 0.4961(4) 0.170(10) Uani 1 1 d U . .
H122 H 0.3668 0.5944 0.5047 0.255 Uiso 1 1 calc R . .
C1 C 0.8370(5) 0.6286(4) 0.2826(4) 0.096(8) Uani 1 1 d U . .
H1A H 0.8404 0.6345 0.2717 0.144 Uiso 1 1 calc R . .
H1B H 0.8307 0.6143 0.2814 0.144 Uiso 1 1 calc R . .
H1C H 0.8518 0.6283 0.2890 0.144 Uiso 1 1 calc R . .
C2 C 0.8259(4) 0.6606(4) 0.2971(3) 0.074(7) Uani 1 1 d U . .
C3 C 0.8485(4) 0.6714(4) 0.2942(3) 0.073(6) Uani 1 1 d U . .
H3A H 0.8601 0.6645 0.2876 0.088 Uiso 1 1 calc R . .
C4 C 0.8542(5) 0.6918(5) 0.3006(4) 0.095(8) Uani 1 1 d U . .
H4A H 0.8694 0.6978 0.2984 0.114 Uiso 1 1 calc R . .
C5 C 0.8372(5) 0.7035(5) 0.3105(4) 0.093(8) Uani 1 1 d U . .
H5A H 0.8407 0.7169 0.3152 0.112 Uiso 1 1 calc R . .
C6 C 0.8135(4) 0.6927(4) 0.3125(3) 0.072(6) Uani 1 1 d U . .
C7 C 0.8087(4) 0.6728(4) 0.3061(3) 0.069(6) Uani 1 1 d U . .
C8 C 0.7980(5) 0.7059(4) 0.3226(3) 0.086(7) Uani 1 1 d U . .
H8A H 0.8049 0.7183 0.3272 0.104 Uiso 1 1 calc R . .
C9 C 0.7630(5) 0.7172(4) 0.3376(3) 0.087(7) Uani 1 1 d U . .
H9A H 0.7455 0.7182 0.3357 0.104 Uiso 1 1 calc R . .
H9B H 0.7701 0.7314 0.3364 0.104 Uiso 1 1 calc R . .
C10 C 0.7683(5) 0.7078(5) 0.3552(3) 0.097(8) Uani 1 1 d U . .
H10A H 0.7623 0.6931 0.3558 0.116 Uiso 1 1 calc R . .
H10B H 0.7858 0.7075 0.3571 0.116 Uiso 1 1 calc R . .
C11 C 0.7562(5) 0.7213(4) 0.3682(3) 0.086(7) Uani 1 1 d U . .
H11B H 0.7386 0.7199 0.3674 0.103 Uiso 1 1 calc R . .
H11C H 0.7605 0.7363 0.3667 0.103 Uiso 1 1 calc R . .
C12 C 0.7653(5) 0.7131(4) 0.3865(3) 0.093(8) Uani 1 1 d U . .
H12A H 0.7641 0.6975 0.3870 0.112 Uiso 1 1 calc R . .
H12B H 0.7823 0.7170 0.3880 0.112 Uiso 1 1 calc R . .
C13 C 0.7506(4) 0.7227(4) 0.4002(3) 0.082(7) Uani 1 1 d U . .
H13A H 0.7339 0.7178 0.3992 0.099 Uiso 1 1 calc R . .
H13B H 0.7507 0.7383 0.3991 0.099 Uiso 1 1 calc R . .
C14 C 0.7606(4) 0.7164(4) 0.4172(3) 0.069(6) Uani 1 1 d U . .
H14A H 0.7623 0.7008 0.4179 0.082 Uiso 1 1 calc R . .
H14B H 0.7766 0.7228 0.4188 0.082 Uiso 1 1 calc R . .
C15 C 0.7489(4) 0.7416(4) 0.4377(3) 0.071(6) Uani 1 1 d U . .
H15A H 0.7644 0.7469 0.4354 0.085 Uiso 1 1 calc R . .
C16 C 0.7349(4) 0.7544(4) 0.4496(3) 0.070(6) Uani 1 1 d U . .
C17 C 0.7469(4) 0.7699(4) 0.4593(3) 0.072(6) Uani 1 1 d U . .
H17A H 0.7639 0.7707 0.4587 0.087 Uiso 1 1 calc R . .
C18 C 0.7350(4) 0.7839(4) 0.4697(3) 0.072(6) Uani 1 1 d U . .
H18A H 0.7434 0.7949 0.4753 0.087 Uiso 1 1 calc R . .
C19 C 0.7100(4) 0.7813(4) 0.4716(3) 0.082(7) Uani 1 1 d U . .
H19A H 0.7017 0.7900 0.4792 0.098 Uiso 1 1 calc R . .
C20 C 0.6970(4) 0.7657(4) 0.4624(3) 0.067(6) Uani 1 1 d U . .
C21 C 0.7091(3) 0.7515(3) 0.4515(3) 0.052(5) Uani 1 1 d U . .
C22 C 0.6575(4) 0.7740(4) 0.4759(3) 0.075(7) Uani 1 1 d U . .
H22A H 0.6662 0.7740 0.4863 0.113 Uiso 1 1 calc R . .
H22B H 0.6421 0.7668 0.4773 0.113 Uiso 1 1 calc R . .
H22C H 0.6547 0.7886 0.4723 0.113 Uiso 1 1 calc R . .
C23 C 0.7810(5) 0.6862(5) 0.2725(4) 0.111(10) Uani 1 1 d U . .
H23A H 0.7810 0.6948 0.2626 0.167 Uiso 1 1 calc R . .
H23B H 0.7751 0.6719 0.2700 0.167 Uiso 1 1 calc R . .
H23C H 0.7973 0.6852 0.2769 0.167 Uiso 1 1 calc R . .
C24 C 0.7626(4) 0.7181(4) 0.2865(3) 0.072(6) Uani 1 1 d U . .
C25 C 0.7760(5) 0.7337(5) 0.2779(3) 0.086(8) Uani 1 1 d U . .
H25A H 0.7876 0.7288 0.2703 0.104 Uiso 1 1 calc R . .
C26 C 0.7736(5) 0.7549(5) 0.2798(3) 0.095(8) Uani 1 1 d DU . .
H26A H 0.7831 0.7640 0.2733 0.114 Uiso 1 1 calc R . .
C27 C 0.7567(4) 0.7642(5) 0.2916(3) 0.097(8) Uani 1 1 d DU . .
H27A H 0.7553 0.7789 0.2939 0.116 Uiso 1 1 calc R . .
C28 C 0.7419(4) 0.7469(4) 0.2996(3) 0.076(7) Uani 1 1 d U . .
C29 C 0.7444(4) 0.7252(4) 0.2972(3) 0.073(6) Uani 1 1 d U . .
C30 C 0.7245(4) 0.7574(4) 0.3117(3) 0.078(7) Uani 1 1 d U . .
H30A H 0.7263 0.7722 0.3135 0.094 Uiso 1 1 calc R . .
C31 C 0.6946(5) 0.7607(4) 0.3322(3) 0.086(7) Uani 1 1 d U . .
H31A H 0.6770 0.7589 0.3316 0.103 Uiso 1 1 calc R . .
H31B H 0.6985 0.7758 0.3305 0.103 Uiso 1 1 calc R . .
C32 C 0.7046(5) 0.7526(5) 0.3493(3) 0.098(8) Uani 1 1 d U . .
H32A H 0.7221 0.7548 0.3500 0.118 Uiso 1 1 calc R . .
H32B H 0.7012 0.7373 0.3507 0.118 Uiso 1 1 calc R . .
C33 C 0.6906(5) 0.7666(5) 0.3634(4) 0.104(9) Uani 1 1 d U . .
H33A H 0.6917 0.7818 0.3606 0.125 Uiso 1 1 calc R . .
H33B H 0.6735 0.7626 0.3637 0.125 Uiso 1 1 calc R . .
C34 C 0.7026(5) 0.7624(5) 0.3809(3) 0.089(8) Uani 1 1 d U . .
H34A H 0.7044 0.7470 0.3828 0.107 Uiso 1 1 calc R . .
H34B H 0.7186 0.7690 0.3814 0.107 Uiso 1 1 calc R . .
C35 C 0.6863(5) 0.7720(4) 0.3936(3) 0.087(8) Uani 1 1 d U . .
H35A H 0.6704 0.7651 0.3931 0.105 Uiso 1 1 calc R . .
H35B H 0.6841 0.7873 0.3913 0.105 Uiso 1 1 calc R . .
C36 C 0.6970(5) 0.7693(4) 0.4115(3) 0.088(8) Uani 1 1 d U . .
H36A H 0.7111 0.7786 0.4129 0.105 Uiso 1 1 calc R . .
H36B H 0.7021 0.7544 0.4132 0.105 Uiso 1 1 calc R . .
C37 C 0.6751(4) 0.7939(4) 0.4274(3) 0.065(6) Uani 1 1 d U . .
H37A H 0.6870 0.8027 0.4227 0.077 Uiso 1 1 calc R . .
C38 C 0.6572(4) 0.8046(4) 0.4379(3) 0.077(7) Uani 1 1 d DU . .
C39 C 0.6622(5) 0.8267(4) 0.4425(4) 0.103(9) Uani 1 1 d DU . .
H39A H 0.6769 0.8328 0.4392 0.123 Uiso 1 1 calc R . .
C40 C 0.6455(5) 0.8398(5) 0.4522(4) 0.117(10) Uani 1 1 d DU . .
H40A H 0.6484 0.8542 0.4548 0.140 Uiso 1 1 calc R . .
C41 C 0.6243(5) 0.8284(5) 0.4572(4) 0.101(9) Uani 1 1 d U . .
H41A H 0.6133 0.8357 0.4640 0.122 Uiso 1 1 calc R . .
C42 C 0.6185(5) 0.8076(4) 0.4530(3) 0.085(7) Uani 1 1 d U . .
C43 C 0.6351(4) 0.7938(4) 0.4433(3) 0.072(6) Uani 1 1 d U . .
C44 C 0.5794(5) 0.8096(4) 0.4666(4) 0.096(8) Uani 1 1 d U . .
H44A H 0.5853 0.8145 0.4773 0.144 Uiso 1 1 calc R . .
H44B H 0.5652 0.8008 0.4682 0.144 Uiso 1 1 calc R . .
H44C H 0.5753 0.8219 0.4598 0.144 Uiso 1 1 calc R . .
C45 C 0.7190(4) 0.7914(4) 0.2643(3) 0.088(7) Uani 1 1 d U . .
H45A H 0.7334 0.7976 0.2692 0.131 Uiso 1 1 calc R . .
H45B H 0.7105 0.8021 0.2579 0.131 Uiso 1 1 calc R . .
H45C H 0.7236 0.7796 0.2572 0.131 Uiso 1 1 calc R . .
C46 C 0.6981(5) 0.7983(4) 0.2899(3) 0.080(7) Uani 1 1 d U . .
C47 C 0.7141(6) 0.8146(5) 0.2938(4) 0.109(10) Uani 1 1 d U . .
H47A H 0.7282 0.8169 0.2876 0.131 Uiso 1 1 calc R . .
C48 C 0.7087(6) 0.8269(5) 0.3068(4) 0.116(10) Uani 1 1 d U . .
H48B H 0.7194 0.8381 0.3093 0.139 Uiso 1 1 calc R . .
C49 C 0.6878(6) 0.8245(5) 0.3172(4) 0.119(10) Uani 1 1 d U . .
H49A H 0.6850 0.8333 0.3264 0.143 Uiso 1 1 calc R . .
C50 C 0.6715(5) 0.8079(5) 0.3126(4) 0.095(8) Uani 1 1 d U . .
C51 C 0.6764(5) 0.7940(4) 0.2987(3) 0.080(7) Uani 1 1 d U . .
C52 C 0.6526(4) 0.8060(4) 0.3246(4) 0.100(9) Uani 1 1 d DU . .
H52A H 0.6521 0.8163 0.3330 0.120 Uiso 1 1 calc R . .
C53 C 0.6172(4) 0.7910(4) 0.3398(3) 0.089(8) Uani 1 1 d DU . .
H53A H 0.6206 0.8043 0.3458 0.107 Uiso 1 1 calc R . .
H53B H 0.6002 0.7912 0.3364 0.107 Uiso 1 1 calc R . .
C54 C 0.6220(5) 0.7723(5) 0.3505(4) 0.107(9) Uani 1 1 d U . .
H54A H 0.6381 0.7740 0.3554 0.129 Uiso 1 1 calc R . .
H54B H 0.6224 0.7595 0.3436 0.129 Uiso 1 1 calc R . .
C55 C 0.6031(7) 0.7683(6) 0.3652(4) 0.141(13) Uani 1 1 d DU . .
H55A H 0.5867 0.7704 0.3609 0.169 Uiso 1 1 calc R . .
H55B H 0.6044 0.7534 0.3688 0.169 Uiso 1 1 calc R . .
C56 C 0.6067(5) 0.7826(5) 0.3800(3) 0.102(9) Uani 1 1 d DU . .
H56A H 0.6022 0.7973 0.3772 0.122 Uiso 1 1 calc R . .
H56B H 0.6237 0.7825 0.3834 0.122 Uiso 1 1 calc R . .
C57 C 0.5904(5) 0.7743(5) 0.3945(4) 0.107(9) Uani 1 1 d U . .
H57A H 0.5739 0.7716 0.3905 0.129 Uiso 1 1 calc R . .
H57B H 0.5969 0.7609 0.3989 0.129 Uiso 1 1 calc R . .
C58 C 0.5901(5) 0.7914(4) 0.4078(3) 0.090(8) Uani 1 1 d U . .
H58A H 0.6066 0.7936 0.4119 0.108 Uiso 1 1 calc R . .
H58B H 0.5845 0.8049 0.4030 0.108 Uiso 1 1 calc R . .
C59 C 0.5542(4) 0.7948(4) 0.4228(3) 0.067(6) Uani 1 1 d DU . .
H59A H 0.5514 0.8054 0.4148 0.081 Uiso 1 1 calc R . .
C60 C 0.5344(4) 0.7918(4) 0.4348(3) 0.081(7) Uani 1 1 d DU . .
C61 C 0.5126(4) 0.8042(4) 0.4322(3) 0.082(7) Uani 1 1 d U . .
H61A H 0.5119 0.8138 0.4232 0.098 Uiso 1 1 calc R . .
C62 C 0.4931(5) 0.8025(4) 0.4424(3) 0.083(7) Uani 1 1 d U . .
H62A H 0.4791 0.8106 0.4403 0.100 Uiso 1 1 calc R . .
C63 C 0.4936(4) 0.7889(4) 0.4559(3) 0.078(7) Uani 1 1 d U . .
H63A H 0.4799 0.7878 0.4627 0.094 Uiso 1 1 calc R . .
C64 C 0.5133(4) 0.7772(4) 0.4594(3) 0.081(7) Uani 1 1 d U . .
C65 C 0.5352(4) 0.7778(4) 0.4483(3) 0.068(6) Uani 1 1 d U . .
C66 C 0.4982(4) 0.7646(4) 0.4860(3) 0.083(7) Uani 1 1 d U . .
H66A H 0.4819 0.7657 0.4816 0.124 Uiso 1 1 calc R . .
H66B H 0.5019 0.7773 0.4923 0.124 Uiso 1 1 calc R . .
H66C H 0.4992 0.7521 0.4931 0.124 Uiso 1 1 calc R . .
C67 C 0.6239(5) 0.8100(4) 0.2761(3) 0.094(8) Uani 1 1 d U . .
H67A H 0.6137 0.8150 0.2672 0.141 Uiso 1 1 calc R . .
H67B H 0.6377 0.8025 0.2716 0.141 Uiso 1 1 calc R . .
H67C H 0.6294 0.8221 0.2826 0.141 Uiso 1 1 calc R . .
C68 C 0.5858(4) 0.7998(4) 0.2890(3) 0.074(6) Uani 1 1 d DU . .
C69 C 0.5732(4) 0.8175(4) 0.2811(3) 0.093(8) Uani 1 1 d DU . .
H69A H 0.5816 0.8265 0.2738 0.112 Uiso 1 1 calc R . .
C70 C 0.5476(4) 0.8215(5) 0.2842(4) 0.102(9) Uani 1 1 d DU . .
H70A H 0.5389 0.8324 0.2789 0.123 Uiso 1 1 calc R . .
C71 C 0.5374(5) 0.8080(4) 0.2956(4) 0.091(8) Uani 1 1 d U . .
H71A H 0.5216 0.8112 0.2992 0.109 Uiso 1 1 calc R . .
C72 C 0.5487(4) 0.7894(4) 0.3026(3) 0.069(6) Uani 1 1 d U . .
C73 C 0.5736(4) 0.7852(4) 0.2998(3) 0.066(6) Uani 1 1 d U . .
C74 C 0.5333(4) 0.7765(4) 0.3147(3) 0.065(6) Uani 1 1 d U . .
H74A H 0.5189 0.7826 0.3187 0.078 Uiso 1 1 calc R . .
C75 C 0.5224(4) 0.7483(3) 0.3326(2) 0.057(5) Uani 1 1 d U . .
H75A H 0.5216 0.7327 0.3313 0.069 Uiso 1 1 calc R . .
H75B H 0.5060 0.7540 0.3314 0.069 Uiso 1 1 calc R . .
C76 C 0.5336(4) 0.7545(4) 0.3506(3) 0.080(7) Uani 1 1 d U . .
H76A H 0.5509 0.7514 0.3508 0.096 Uiso 1 1 calc R . .
H76B H 0.5313 0.7698 0.3527 0.096 Uiso 1 1 calc R . .
C77 C 0.5207(4) 0.7413(4) 0.3642(3) 0.067(6) Uani 1 1 d U . .
H77A H 0.5033 0.7442 0.3638 0.081 Uiso 1 1 calc R . .
H77B H 0.5231 0.7261 0.3621 0.081 Uiso 1 1 calc R . .
C78 C 0.5300(4) 0.7468(4) 0.3814(3) 0.072(6) Uani 1 1 d U . .
H78A H 0.5266 0.7619 0.3835 0.087 Uiso 1 1 calc R . .
H78B H 0.5476 0.7450 0.3814 0.087 Uiso 1 1 calc R . .
C79 C 0.5197(4) 0.7336(4) 0.3955(3) 0.062(6) Uani 1 1 d U . .
H79A H 0.5252 0.7188 0.3945 0.074 Uiso 1 1 calc R . .
H79B H 0.5020 0.7337 0.3948 0.074 Uiso 1 1 calc R . .
C80 C 0.5275(4) 0.7425(3) 0.4122(3) 0.062(6) Uani 1 1 d U . .
H80A H 0.5208 0.7568 0.4137 0.074 Uiso 1 1 calc R . .
H80B H 0.5452 0.7436 0.4125 0.074 Uiso 1 1 calc R . .
C81 C 0.4995(4) 0.7343(4) 0.4336(3) 0.069(6) Uani 1 1 d U . .
H81A H 0.4931 0.7478 0.4307 0.082 Uiso 1 1 calc R . .
C82 C 0.4865(4) 0.7214(4) 0.4465(3) 0.061(6) Uani 1 1 d U . .
C83 C 0.4686(4) 0.7327(4) 0.4556(3) 0.076(7) Uani 1 1 d U . .
H83A H 0.4660 0.7472 0.4532 0.092 Uiso 1 1 calc R . .
C84 C 0.4546(4) 0.7230(4) 0.4680(3) 0.067(6) Uani 1 1 d U . .
H84A H 0.4439 0.7311 0.4745 0.081 Uiso 1 1 calc R . .
C85 C 0.4569(4) 0.7018(4) 0.4701(3) 0.066(6) Uani 1 1 d U . .
H85A H 0.4469 0.6953 0.4780 0.079 Uiso 1 1 calc R . .
C86 C 0.4734(4) 0.6885(4) 0.4613(3) 0.069(6) Uani 1 1 d U . .
C87 C 0.4892(4) 0.6999(4) 0.4495(3) 0.065(6) Uani 1 1 d U . .
C88 C 0.4654(4) 0.6563(4) 0.4765(3) 0.073(6) Uani 1 1 d U . .
H88A H 0.4589 0.6668 0.4841 0.110 Uiso 1 1 calc R . .
H88B H 0.4774 0.6477 0.4822 0.110 Uiso 1 1 calc R . .
H88C H 0.4524 0.6471 0.4726 0.110 Uiso 1 1 calc R . .
C89 C 0.5569(5) 0.7591(4) 0.2662(3) 0.095(8) Uani 1 1 d U . .
H89A H 0.5485 0.7555 0.2560 0.143 Uiso 1 1 calc R . .
H89B H 0.5740 0.7562 0.2649 0.143 Uiso 1 1 calc R . .
H89C H 0.5545 0.7741 0.2687 0.143 Uiso 1 1 calc R . .
C90 C 0.5222(4) 0.7456(4) 0.2810(3) 0.070(6) Uani 1 1 d U . .
C91 C 0.5066(4) 0.7589(4) 0.2732(3) 0.073(6) Uani 1 1 d U . .
H91A H 0.5128 0.7692 0.2658 0.087 Uiso 1 1 calc R . .
C92 C 0.4815(4) 0.7578(4) 0.2760(3) 0.079(7) Uani 1 1 d U . .
H92A H 0.4705 0.7671 0.2708 0.095 Uiso 1 1 calc R . .
C93 C 0.4742(4) 0.7419(4) 0.2869(3) 0.075(7) Uani 1 1 d U . .
H93A H 0.4575 0.7402 0.2886 0.090 Uiso 1 1 calc R . .
C94 C 0.4893(4) 0.7284(4) 0.2955(3) 0.069(6) Uani 1 1 d U . .
C95 C 0.5144(4) 0.7289(4) 0.2926(3) 0.068(6) Uani 1 1 d U . .
C96 C 0.4791(4) 0.7142(4) 0.3086(3) 0.073(6) Uani 1 1 d U . .
H96A H 0.4634 0.7178 0.3121 0.087 Uiso 1 1 calc R . .
C97 C 0.4747(4) 0.6884(4) 0.3299(3) 0.063(6) Uani 1 1 d U . .
H97A H 0.4576 0.6924 0.3290 0.075 Uiso 1 1 calc R . .
H97B H 0.4758 0.6728 0.3289 0.075 Uiso 1 1 calc R . .
C98 C 0.4839(4) 0.6950(4) 0.3463(2) 0.060(5) Uani 1 1 d U . .
H98A H 0.4807 0.7103 0.3480 0.072 Uiso 1 1 calc R . .
H98B H 0.5015 0.6929 0.3467 0.072 Uiso 1 1 calc R . .
C99 C 0.4725(4) 0.6826(4) 0.3601(3) 0.067(6) Uani 1 1 d U . .
H99A H 0.4784 0.6679 0.3595 0.080 Uiso 1 1 calc R . .
H99B H 0.4550 0.6822 0.3581 0.080 Uiso 1 1 calc R . .
C100 C 0.4770(4) 0.6912(3) 0.3783(2) 0.057(5) Uani 1 1 d U . .
H10C H 0.4944 0.6926 0.3801 0.069 Uiso 1 1 calc R . .
H10D H 0.4698 0.7055 0.3793 0.069 Uiso 1 1 calc R . .
C101 C 0.4664(4) 0.6767(4) 0.3916(3) 0.067(6) Uani 1 1 d U . .
H10E H 0.4742 0.6627 0.3911 0.080 Uiso 1 1 calc R . .
H10F H 0.4490 0.6747 0.3896 0.080 Uiso 1 1 calc R . .
C102 C 0.4702(4) 0.6866(3) 0.4090(3) 0.063(6) Uani 1 1 d U . .
H10G H 0.4870 0.6913 0.4102 0.076 Uiso 1 1 calc R . .
H10H H 0.4597 0.6991 0.4104 0.076 Uiso 1 1 calc R . .
C103 C 0.4413(4) 0.6715(4) 0.4273(3) 0.068(6) Uani 1 1 d U . .
H10I H 0.4321 0.6834 0.4239 0.081 Uiso 1 1 calc R . .
C104 C 0.4295(4) 0.6556(4) 0.4381(3) 0.061(6) Uani 1 1 d U . .
C105 C 0.4065(4) 0.6632(4) 0.4451(3) 0.069(6) Uani 1 1 d U . .
H10J H 0.4005 0.6769 0.4426 0.083 Uiso 1 1 calc R . .
C106 C 0.3943(4) 0.6499(4) 0.4551(3) 0.074(6) Uani 1 1 d U . .
H10K H 0.3785 0.6537 0.4580 0.088 Uiso 1 1 calc R . .
C107 C 0.4031(4) 0.6311(4) 0.4613(3) 0.081(7) Uani 1 1 d U . .
H10L H 0.3943 0.6233 0.4692 0.097 Uiso 1 1 calc R . .
C108 C 0.4260(4) 0.6235(4) 0.4555(3) 0.071(6) Uani 1 1 d U . .
C109 C 0.4394(4) 0.6377(4) 0.4443(3) 0.065(6) Uani 1 1 d U . .
C110 C 0.4219(5) 0.5899(4) 0.4696(3) 0.088(8) Uani 1 1 d U . .
H11D H 0.4181 0.5964 0.4802 0.132 Uiso 1 1 calc R . .
H11E H 0.4309 0.5768 0.4714 0.132 Uiso 1 1 calc R . .
H11F H 0.4070 0.5867 0.4638 0.132 Uiso 1 1 calc R . .
C111 C 0.4370(5) 0.7028(4) 0.2635(3) 0.092(8) Uani 1 1 d U . .
H11G H 0.4487 0.7037 0.2547 0.137 Uiso 1 1 calc R . .
H11H H 0.4341 0.7169 0.2680 0.137 Uiso 1 1 calc R . .
H11I H 0.4219 0.6970 0.2593 0.137 Uiso 1 1 calc R . .
C112 C 0.4310(4) 0.6873(4) 0.2913(3) 0.065(6) Uani 1 1 d U . .
C113 C 0.4148(4) 0.7035(4) 0.2956(3) 0.078(7) Uani 1 1 d U . .
H11J H 0.4134 0.7160 0.2892 0.094 Uiso 1 1 calc R . .
C114 C 0.4001(4) 0.7000(4) 0.3103(3) 0.084(7) Uani 1 1 d U . .
H11K H 0.3882 0.7099 0.3135 0.101 Uiso 1 1 calc R . .
C115 C 0.4046(4) 0.6808(4) 0.3197(3) 0.081(7) Uani 1 1 d U . .
H11L H 0.3952 0.6788 0.3293 0.098 Uiso 1 1 calc R . .
C116 C 0.4214(4) 0.6648(4) 0.3160(3) 0.063(6) Uani 1 1 d U . .
C117 C 0.4368(4) 0.6681(4) 0.3008(3) 0.059(5) Uani 1 1 d U . .
C118 C 0.4244(4) 0.6473(3) 0.3277(3) 0.059(5) Uani 1 1 d U . .
H11M H 0.4134 0.6471 0.3366 0.070 Uiso 1 1 calc R . .
C119 C 0.4394(4) 0.6168(4) 0.3418(3) 0.076(7) Uani 1 1 d U . .
H11N H 0.4388 0.6022 0.3375 0.091 Uiso 1 1 calc R . .
H11O H 0.4250 0.6192 0.3486 0.091 Uiso 1 1 calc R . .
C120 C 0.4634(5) 0.6201(5) 0.3527(4) 0.100(9) Uani 1 1 d U . .
H12C H 0.4776 0.6185 0.3456 0.120 Uiso 1 1 calc R . .
H12D H 0.4636 0.6346 0.3572 0.120 Uiso 1 1 calc R . .
C121 C 0.4651(5) 0.6038(5) 0.3672(4) 0.107(9) Uani 1 1 d U . .
H12E H 0.4619 0.5896 0.3627 0.128 Uiso 1 1 calc R . .
H12F H 0.4817 0.6039 0.3713 0.128 Uiso 1 1 calc R . .
C122 C 0.4485(5) 0.6073(4) 0.3818(3) 0.087(7) Uani 1 1 d U . .
H12G H 0.4317 0.6052 0.3782 0.104 Uiso 1 1 calc R . .
H12H H 0.4500 0.6221 0.3855 0.104 Uiso 1 1 calc R . .
C123 C 0.4539(5) 0.5918(4) 0.3967(3) 0.092(8) Uani 1 1 d U . .
H12I H 0.4534 0.5770 0.3928 0.111 Uiso 1 1 calc R . .
H12J H 0.4703 0.5946 0.4008 0.111 Uiso 1 1 calc R . .
C124 C 0.4362(4) 0.5943(4) 0.4111(3) 0.065(6) Uani 1 1 d U . .
H12K H 0.4366 0.6090 0.4153 0.078 Uiso 1 1 calc R . .
H12L H 0.4197 0.5913 0.4073 0.078 Uiso 1 1 calc R . .
C125 C 0.4311(4) 0.5630(3) 0.4277(3) 0.067(6) Uani 1 1 d DU . .
H12M H 0.4176 0.5612 0.4208 0.080 Uiso 1 1 calc R . .
C126 C 0.4334(4) 0.5454(3) 0.4397(3) 0.068(6) Uani 1 1 d DU . .
C127 C 0.4167(4) 0.5291(4) 0.4384(3) 0.077(7) Uani 1 1 d U . .
H12N H 0.4042 0.5303 0.4305 0.092 Uiso 1 1 calc R . .
C128 C 0.4176(4) 0.5110(4) 0.4481(3) 0.081(7) Uani 1 1 d U . .
H12O H 0.4059 0.5002 0.4467 0.097 Uiso 1 1 calc R . .
C129 C 0.4363(4) 0.5086(4) 0.4604(3) 0.089(8) Uani 1 1 d DU . .
H12P H 0.4382 0.4960 0.4666 0.107 Uiso 1 1 calc R . .
C130 C 0.4521(4) 0.5269(4) 0.4625(3) 0.079(7) Uani 1 1 d DU . .
C131 C 0.4517(4) 0.5450(4) 0.4521(3) 0.060(6) Uani 1 1 d U . .
C132 C 0.4699(4) 0.5109(4) 0.4872(3) 0.080(7) Uani 1 1 d U . .
H13C H 0.4690 0.4966 0.4826 0.119 Uiso 1 1 calc R . .
H13D H 0.4556 0.5135 0.4939 0.119 Uiso 1 1 calc R . .
H13E H 0.4842 0.5121 0.4941 0.119 Uiso 1 1 calc R . .
C133 C 0.8188(6) 0.6275(5) 0.2341(4) 0.136(12) Uani 1 1 d DU . .
H13F H 0.8236 0.6192 0.2245 0.204 Uiso 1 1 calc R . .
H13G H 0.8331 0.6316 0.2403 0.204 Uiso 1 1 calc R . .
H13H H 0.8103 0.6402 0.2305 0.204 Uiso 1 1 calc R . .
C134 C 0.8029(5) 0.6145(5) 0.2448(4) 0.095(8) Uani 1 1 d DU . .
C135 C 0.7134(5) 0.5559(5) 0.2628(4) 0.104(9) Uani 1 1 d U . .
H13I H 0.7115 0.5440 0.2703 0.156 Uiso 1 1 calc R . .
H13J H 0.7125 0.5508 0.2515 0.156 Uiso 1 1 calc R . .
H13K H 0.7007 0.5663 0.2648 0.156 Uiso 1 1 calc R . .
C136 C 0.7386(5) 0.5667(5) 0.2657(4) 0.091(8) Uani 1 1 d U . .
C137 C 0.7272(5) 0.6262(4) 0.2661(3) 0.095(8) Uani 1 1 d U . .
H13M H 0.7322 0.6122 0.2624 0.142 Uiso 1 1 calc R . .
H13N H 0.7262 0.6358 0.2566 0.142 Uiso 1 1 calc R . .
H13O H 0.7115 0.6253 0.2713 0.142 Uiso 1 1 calc R . .
C138 C 0.7460(5) 0.6351(5) 0.2787(4) 0.084(7) Uani 1 1 d U . .
C139 C 0.7104(4) 0.6193(4) 0.3292(3) 0.088(8) Uani 1 1 d U . .
H13P H 0.7064 0.6337 0.3325 0.132 Uiso 1 1 calc R . .
H13Q H 0.7108 0.6101 0.3389 0.132 Uiso 1 1 calc R . .
H13R H 0.6983 0.6141 0.3215 0.132 Uiso 1 1 calc R . .
C140 C 0.7360(4) 0.6192(4) 0.3205(3) 0.058(5) Uani 1 1 d U . .
C141 C 0.7021(6) 0.6727(5) 0.3594(4) 0.122(11) Uani 1 1 d U . .
H14C H 0.6863 0.6769 0.3634 0.183 Uiso 1 1 calc R . .
H14D H 0.7144 0.6771 0.3673 0.183 Uiso 1 1 calc R . .
H14E H 0.7026 0.6573 0.3581 0.183 Uiso 1 1 calc R . .
C142 C 0.7070(6) 0.6834(5) 0.3426(4) 0.100(9) Uani 1 1 d U . .
C143 C 0.6693(5) 0.6496(5) 0.2948(4) 0.107(9) Uani 1 1 d U . .
H14F H 0.6813 0.6383 0.2956 0.160 Uiso 1 1 calc R . .
H14G H 0.6641 0.6510 0.2834 0.160 Uiso 1 1 calc R . .
H14H H 0.6556 0.6460 0.3017 0.160 Uiso 1 1 calc R . .
C144 C 0.6798(5) 0.6694(4) 0.3002(3) 0.076(7) Uani 1 1 d U . .
C145 C 0.7066(5) 0.7009(4) 0.2664(4) 0.092(8) Uani 1 1 d U . .
H14I H 0.7210 0.7006 0.2733 0.138 Uiso 1 1 calc R . .
H14J H 0.7112 0.6986 0.2550 0.138 Uiso 1 1 calc R . .
H14K H 0.6956 0.6898 0.2699 0.138 Uiso 1 1 calc R . .
C146 C 0.6946(4) 0.7221(4) 0.2680(3) 0.065(6) Uani 1 1 d U . .
C147 C 0.6406(5) 0.7940(4) 0.2274(4) 0.099(8) Uani 1 1 d U . .
H14L H 0.6278 0.7871 0.2212 0.148 Uiso 1 1 calc R . .
H14M H 0.6542 0.7968 0.2202 0.148 Uiso 1 1 calc R . .
H14N H 0.6346 0.8073 0.2319 0.148 Uiso 1 1 calc R . .
C148 C 0.6489(4) 0.7788(4) 0.2421(3) 0.070(6) Uani 1 1 d U . .
C149 C 0.6289(5) 0.7129(4) 0.2661(3) 0.083(7) Uani 1 1 d U . .
H14O H 0.6161 0.7027 0.2641 0.125 Uiso 1 1 calc R . .
H14P H 0.6419 0.7060 0.2722 0.125 Uiso 1 1 calc R . .
H14Q H 0.6351 0.7182 0.2557 0.125 Uiso 1 1 calc R . .
C150 C 0.6189(5) 0.7317(4) 0.2764(3) 0.080(7) Uani 1 1 d U . .
C151 C 0.6306(5) 0.7008(4) 0.3293(3) 0.094(8) Uani 1 1 d DU . .
H15B H 0.6137 0.6973 0.3309 0.141 Uiso 1 1 calc R . .
H15C H 0.6385 0.7019 0.3400 0.141 Uiso 1 1 calc R . .
H15D H 0.6383 0.6896 0.3228 0.141 Uiso 1 1 calc R . .
C152 C 0.6327(4) 0.7218(3) 0.3203(3) 0.070(6) Uani 1 1 d DU . .
C153 C 0.5987(5) 0.6617(5) 0.2925(4) 0.113(10) Uani 1 1 d U . .
H15E H 0.6128 0.6709 0.2930 0.169 Uiso 1 1 calc R . .
H15F H 0.5968 0.6562 0.2814 0.169 Uiso 1 1 calc R . .
H15G H 0.6007 0.6499 0.3002 0.169 Uiso 1 1 calc R . .
C154 C 0.5760(5) 0.6747(5) 0.2973(3) 0.078(7) Uani 1 1 d U . .
C155 C 0.5695(5) 0.6943(4) 0.3571(3) 0.095(8) Uani 1 1 d U . .
H15H H 0.5631 0.6810 0.3613 0.143 Uiso 1 1 calc R . .
H15I H 0.5659 0.7058 0.3648 0.143 Uiso 1 1 calc R . .
H15J H 0.5869 0.6931 0.3558 0.143 Uiso 1 1 calc R . .
C156 C 0.5576(4) 0.6994(4) 0.3396(3) 0.070(6) Uani 1 1 d U . .
C157 C 0.7095(4) 0.6488(4) 0.4142(3) 0.081(7) Uani 1 1 d U . .
H15K H 0.7101 0.6339 0.4109 0.121 Uiso 1 1 calc R . .
H15L H 0.7084 0.6578 0.4044 0.121 Uiso 1 1 calc R . .
H15M H 0.6954 0.6512 0.4211 0.121 Uiso 1 1 calc R . .
C158 C 0.7324(4) 0.6545(4) 0.4239(3) 0.070(6) Uani 1 1 d U . .
C159 C 0.6656(5) 0.7088(4) 0.3862(3) 0.089(8) Uani 1 1 d DU . .
H15N H 0.6522 0.7182 0.3835 0.134 Uiso 1 1 calc R . .
H15O H 0.6604 0.6941 0.3855 0.134 Uiso 1 1 calc R . .
H15P H 0.6787 0.7112 0.3784 0.134 Uiso 1 1 calc R . .
C160 C 0.6741(5) 0.7134(4) 0.4032(3) 0.080(7) Uani 1 1 d DU . .
C161 C 0.6412(5) 0.6679(5) 0.4470(4) 0.106(9) Uani 1 1 d U . .
H16A H 0.6253 0.6744 0.4466 0.159 Uiso 1 1 calc R . .
H16B H 0.6441 0.6622 0.4580 0.159 Uiso 1 1 calc R . .
H16C H 0.6421 0.6564 0.4389 0.159 Uiso 1 1 calc R . .
C162 C 0.6608(4) 0.6852(4) 0.4429(3) 0.063(6) Uani 1 1 d U . .
C163 C 0.6040(4) 0.7022(4) 0.4131(3) 0.082(7) Uani 1 1 d U . .
H16D H 0.6212 0.7029 0.4109 0.123 Uiso 1 1 calc R . .
H16E H 0.5951 0.7026 0.4028 0.123 Uiso 1 1 calc R . .
H16F H 0.6004 0.6890 0.4189 0.123 Uiso 1 1 calc R . .
C164 C 0.5967(4) 0.7210(4) 0.4238(3) 0.070(6) Uani 1 1 d U . .
C165 C 0.6042(5) 0.7063(4) 0.4753(4) 0.095(8) Uani 1 1 d U . .
H16G H 0.5872 0.7053 0.4781 0.143 Uiso 1 1 calc R . .
H16H H 0.6138 0.7050 0.4853 0.143 Uiso 1 1 calc R . .
H16I H 0.6084 0.6948 0.4678 0.143 Uiso 1 1 calc R . .
C166 C 0.6096(4) 0.7284(4) 0.4668(3) 0.066(6) Uani 1 1 d U . .
C167 C 0.5935(7) 0.7767(6) 0.5161(5) 0.148(14) Uani 1 1 d U . .
H16J H 0.5861 0.7749 0.5269 0.222 Uiso 1 1 calc R . .
H16K H 0.5923 0.7915 0.5127 0.222 Uiso 1 1 calc R . .
H16L H 0.6104 0.7727 0.5167 0.222 Uiso 1 1 calc R . .
C168 C 0.5800(4) 0.7618(5) 0.5029(3) 0.071(6) Uani 1 1 d U . .
C169 C 0.5328(4) 0.6801(4) 0.4783(3) 0.081(7) Uani 1 1 d U . .
H16M H 0.5290 0.6769 0.4898 0.121 Uiso 1 1 calc R . .
H16N H 0.5468 0.6719 0.4750 0.121 Uiso 1 1 calc R . .
H16O H 0.5192 0.6764 0.4713 0.121 Uiso 1 1 calc R . .
C170 C 0.5382(4) 0.7033(4) 0.4766(3) 0.068(6) Uani 1 1 d U . .
C171 C 0.5816(5) 0.6377(5) 0.4467(4) 0.112(10) Uani 1 1 d U . .
H17B H 0.5735 0.6240 0.4458 0.168 Uiso 1 1 calc R . .
H17C H 0.5873 0.6397 0.4579 0.168 Uiso 1 1 calc R . .
H17D H 0.5952 0.6381 0.4391 0.168 Uiso 1 1 calc R . .
C172 C 0.5636(4) 0.6558(4) 0.4423(3) 0.069(6) Uani 1 1 d U . .
C173 C 0.5379(5) 0.6559(4) 0.3854(4) 0.099(9) Uani 1 1 d U . .
H17E H 0.5516 0.6630 0.3802 0.148 Uiso 1 1 calc R . .
H17F H 0.5238 0.6575 0.3784 0.148 Uiso 1 1 calc R . .
H17G H 0.5415 0.6409 0.3868 0.148 Uiso 1 1 calc R . .
C174 C 0.5328(5) 0.6663(4) 0.4027(3) 0.078(7) Uani 1 1 d U . .
C175 C 0.5344(4) 0.6049(4) 0.4783(3) 0.084(7) Uani 1 1 d U . .
H17H H 0.5444 0.6176 0.4790 0.126 Uiso 1 1 calc R . .
H17I H 0.5435 0.5935 0.4732 0.126 Uiso 1 1 calc R . .
H17J H 0.5295 0.6007 0.4894 0.126 Uiso 1 1 calc R . .
C176 C 0.5112(4) 0.6100(4) 0.4676(3) 0.062(6) Uani 1 1 d U . .
C177 C 0.5620(4) 0.5377(4) 0.4804(3) 0.086(7) Uani 1 1 d U . .
H17K H 0.5631 0.5223 0.4816 0.129 Uiso 1 1 calc R . .
H17L H 0.5690 0.5445 0.4901 0.129 Uiso 1 1 calc R . .
H17M H 0.5708 0.5421 0.4706 0.129 Uiso 1 1 calc R . .
C178 C 0.5357(4) 0.5442(4) 0.4787(3) 0.061(5) Uani 1 1 d U . .
C179 C 0.4537(5) 0.5915(5) 0.5199(4) 0.106(9) Uani 1 1 d U . .
H17N H 0.4455 0.5799 0.5256 0.159 Uiso 1 1 calc R . .
H17O H 0.4418 0.6012 0.5152 0.159 Uiso 1 1 calc R . .
H17P H 0.4639 0.5991 0.5276 0.159 Uiso 1 1 calc R . .
C180 C 0.4694(5) 0.5822(4) 0.5058(3) 0.073(6) Uani 1 1 d U . .
C181 C 0.749(2) 0.5777(16) 0.1620(14) 0.25(5) Uani 0.50 1 d PDU . .
H18B H 0.7404 0.5770 0.1726 0.378 Uiso 0.50 1 calc PR . .
H18C H 0.7449 0.5912 0.1567 0.378 Uiso 0.50 1 calc PR . .
H18D H 0.7659 0.5766 0.1637 0.378 Uiso 0.50 1 calc PR . .
C185 C 0.7605(18) 0.6372(18) 0.1801(13) 0.25(5) Uani 0.50 1 d PDU . .
H18N H 0.7567 0.6228 0.1766 0.368 Uiso 0.50 1 calc PR . .
H18O H 0.7661 0.6455 0.1707 0.368 Uiso 0.50 1 calc PR . .
H18P H 0.7462 0.6439 0.1847 0.368 Uiso 0.50 1 calc PR . .
C187 C 0.8323(16) 0.6466(13) 0.1750(11) 0.17(3) Uani 0.50 1 d PU . .
H18T H 0.8402 0.6599 0.1778 0.259 Uiso 0.50 1 calc PR . .
H18U H 0.8176 0.6496 0.1688 0.259 Uiso 0.50 1 calc PR . .
H18V H 0.8430 0.6380 0.1682 0.259 Uiso 0.50 1 calc PR . .
C189 C 0.825(3) 0.756(2) 0.3677(11) 0.30(7) Uani 0.50 1 d PDU . .
H1S H 0.8110 0.7505 0.3733 0.449 Uiso 0.50 1 calc PR . .
H18S H 0.8252 0.7718 0.3693 0.449 Uiso 0.50 1 calc PR . .
H18Y H 0.8396 0.7503 0.3724 0.449 Uiso 0.50 1 calc PR . .
C190 C 0.8851(15) 0.8064(9) 0.3031(13) 0.20(4) Uani 0.50 1 d PDU . .
H19B H 0.8741 0.8173 0.3071 0.294 Uiso 0.50 1 calc PR . .
H19C H 0.8911 0.8105 0.2922 0.294 Uiso 0.50 1 calc PR . .
H19D H 0.8986 0.8051 0.3107 0.294 Uiso 0.50 1 calc PR . .
C191 C 0.7365(16) 0.8130(16) 0.3554(12) 0.09(3) Uani 0.25 1 d PDU . .
H19E H 0.7348 0.8204 0.3449 0.134 Uiso 0.25 1 calc PR . .
H19F H 0.7358 0.7977 0.3535 0.134 Uiso 0.25 1 calc PR . .
H19G H 0.7519 0.8167 0.3603 0.134 Uiso 0.25 1 calc PR . .
C193 C 0.7372(15) 0.8242(11) 0.4372(10) 0.16(3) Uani 0.50 1 d PDU . .
H19K H 0.7521 0.8198 0.4319 0.241 Uiso 0.50 1 calc PR . .
H19L H 0.7251 0.8131 0.4360 0.241 Uiso 0.50 1 calc PR . .
H19M H 0.7403 0.8266 0.4489 0.241 Uiso 0.50 1 calc PR . .
C195 C 0.5058(7) 0.6404(6) 0.5134(5) 0.146(13) Uani 1 1 d U . .
H19Q H 0.4900 0.6455 0.5166 0.219 Uiso 1 1 calc R . .
H19R H 0.5062 0.6381 0.5015 0.219 Uiso 1 1 calc R . .
H19S H 0.5179 0.6509 0.5164 0.219 Uiso 1 1 calc R . .
C196 C 0.4509(7) 0.4345(6) 0.4732(5) 0.138(12) Uani 1 1 d U . .
H19T H 0.4663 0.4272 0.4738 0.208 Uiso 1 1 calc R . .
H19U H 0.4447 0.4337 0.4620 0.208 Uiso 1 1 calc R . .
H19V H 0.4395 0.4276 0.4807 0.208 Uiso 1 1 calc R . .
C197 C 0.407(2) 0.5210(17) 0.3904(15) 0.25(5) Uani 0.50 1 d PDU . .
H19W H 0.4084 0.5321 0.3987 0.381 Uiso 0.50 1 calc PR . .
H19X H 0.4009 0.5270 0.3802 0.381 Uiso 0.50 1 calc PR . .
H19Y H 0.4234 0.5153 0.3883 0.381 Uiso 0.50 1 calc PR . .
C200 C 0.407(2) 0.7138(17) 0.3846(10) 0.24(5) Uani 0.50 1 d PDU . .
H20A H 0.4211 0.7233 0.3863 0.363 Uiso 0.50 1 calc PR . .
H20B H 0.4098 0.7009 0.3911 0.363 Uiso 0.50 1 calc PR . .
H20C H 0.3927 0.7208 0.3882 0.363 Uiso 0.50 1 calc PR . .
C201 C 0.7680(12) 0.6677(7) 0.2314(8) 0.12(2) Uani 0.50 1 d PDU . .
H20D H 0.7579 0.6723 0.2405 0.187 Uiso 0.50 1 calc PR . .
H20E H 0.7679 0.6785 0.2228 0.187 Uiso 0.50 1 calc PR . .
H20F H 0.7844 0.6656 0.2353 0.187 Uiso 0.50 1 calc PR . .
C202 C 0.6423(7) 0.7294(6) 0.5115(5) 0.149(14) Uani 1 1 d U . .
H20G H 0.6385 0.7402 0.5034 0.224 Uiso 1 1 calc R . .
H20H H 0.6499 0.7173 0.5061 0.224 Uiso 1 1 calc R . .
H20I H 0.6533 0.7352 0.5197 0.224 Uiso 1 1 calc R . .
C203 C 0.425(2) 0.737(2) 0.3494(19) 0.33(8) Uani 0.50 1 d PDU . .
H20J H 0.4313 0.7326 0.3599 0.502 Uiso 0.50 1 calc PR . .
H20K H 0.4220 0.7251 0.3423 0.502 Uiso 0.50 1 calc PR . .
H20L H 0.4094 0.7447 0.3513 0.502 Uiso 0.50 1 calc PR . .
C204 C 0.3926(16) 0.7599(12) 0.3110(11) 0.18(3) Uani 0.50 1 d PDU . .
H20M H 0.4096 0.7566 0.3123 0.265 Uiso 0.50 1 calc PR . .
H20N H 0.3886 0.7603 0.2993 0.265 Uiso 0.50 1 calc PR . .
H20O H 0.3829 0.7491 0.3165 0.265 Uiso 0.50 1 calc PR . .
C205 C 0.5548(17) 0.8239(14) 0.3465(11) 0.19(4) Uani 0.50 1 d PDU . .
H20P H 0.5672 0.8185 0.3538 0.292 Uiso 0.50 1 calc PR . .
H20Q H 0.5454 0.8121 0.3422 0.292 Uiso 0.50 1 calc PR . .
H20R H 0.5443 0.8335 0.3527 0.292 Uiso 0.50 1 calc PR . .
C206 C 0.534(2) 0.8171(18) 0.3780(15) 0.12(4) Uani 0.25 1 d PDU . .
H20S H 0.5406 0.8183 0.3668 0.180 Uiso 0.25 1 calc PR . .
H20T H 0.5168 0.8189 0.3777 0.180 Uiso 0.25 1 calc PR . .
H20U H 0.5381 0.8031 0.3824 0.180 Uiso 0.25 1 calc PR . .
C208 C 0.4142(4) 0.7790(5) 0.4672(4) 0.123(11) Uani 1 1 d DU . .
H20V H 0.4052 0.7685 0.4736 0.184 Uiso 1 1 calc R . .
H20W H 0.4153 0.7743 0.4558 0.184 Uiso 1 1 calc R . .
H20Y H 0.4059 0.7926 0.4677 0.184 Uiso 1 1 calc R . .
C209 C 0.4106(5) 0.7713(3) 0.2680(4) 0.113(10) Uani 1 1 d DU . .
H2Y H 0.4190 0.7764 0.2778 0.169 Uiso 1 1 calc R . .
H2Z H 0.3961 0.7798 0.2664 0.169 Uiso 1 1 calc R . .
H20Z H 0.4211 0.7727 0.2585 0.169 Uiso 1 1 calc R . .
C212 C 0.3862(8) 0.5679(6) 0.4985(6) 0.174(17) Uani 1 1 d U . .
H21G H 0.4026 0.5697 0.5025 0.262 Uiso 1 1 calc R . .
H21H H 0.3865 0.5604 0.4880 0.262 Uiso 1 1 calc R . .
H21I H 0.3770 0.5596 0.5064 0.262 Uiso 1 1 calc R . .
C213 C 0.3443(12) 0.5596(12) 0.3928(10) 0.15(3) Uani 0.50 1 d PDU . .
H21J H 0.3324 0.5692 0.3976 0.227 Uiso 0.50 1 calc PR . .
H21K H 0.3446 0.5463 0.3990 0.227 Uiso 0.50 1 calc PR . .
H21L H 0.3400 0.5567 0.3813 0.227 Uiso 0.50 1 calc PR . .

loop_
_atom_site_aniso_label
_atom_site_aniso_U_11
_atom_site_aniso_U_22
_atom_site_aniso_U_33
_atom_site_aniso_U_23
_atom_site_aniso_U_13
_atom_site_aniso_U_12
Tb1 0.0578(6) 0.1217(11) 0.0592(7) 0.0141(7) 0.0044(5) 0.0035(7)
Tb2 0.0635(7) 0.1447(13) 0.0570(8) 0.0033(8) 0.0099(6) -0.0204(8)
Tb3 0.0553(6) 0.1356(12) 0.0687(8) -0.0119(8) -0.0004(6) 0.0050(7)
Tb4 0.0643(7) 0.1355(13) 0.0801(9) -0.0047(9) -0.0060(6) -0.0070(8)
Cd1 0.0571(9) 0.1235(16) 0.0504(10) 0.0023(10) 0.0023(8) -0.0122(10)
Cd2 0.0492(8) 0.1134(15) 0.0581(11) -0.0156(10) 0.0033(7) 0.0031(9)
Cd3 0.0542(9) 0.1191(15) 0.0571(10) 0.0070(10) 0.0092(8) -0.0151(10)
Cd4 0.0496(8) 0.1163(15) 0.0458(9) -0.0052(9) 0.0033(7) 0.0057(9)
Cd5 0.0520(8) 0.1260(16) 0.0434(9) 0.0046(10) 0.0077(7) -0.0109(9)
Cd6 0.0505(8) 0.1185(15) 0.0544(10) -0.0033(10) -0.0039(7) -0.0100(9)
Cd7 0.0642(10) 0.1320(17) 0.0536(11) -0.0108(11) -0.0039(8) -0.0106(11)
Cd8 0.0582(9) 0.1186(15) 0.0425(9) -0.0070(9) 0.0099(7) -0.0173(9)
Cd9 0.0473(8) 0.1081(14) 0.0494(9) 0.0180(9) -0.0022(7) 0.0004(9)
Cd10 0.0480(8) 0.1166(15) 0.0512(10) 0.0100(10) 0.0062(7) 0.0037(9)
Cd11 0.0508(8) 0.1131(15) 0.0489(9) 0.0204(10) -0.0020(7) -0.0014(9)
Cd12 0.0614(10) 0.1344(17) 0.0473(10) 0.0017(10) 0.0091(8) 0.0134(10)
N1 0.082(9) 0.092(9) 0.085(9) 0.000(8) -0.002(8) -0.002(8)
N2 0.054(7) 0.075(9) 0.056(8) -0.008(7) 0.009(6) -0.002(7)
N3 0.077(8) 0.090(9) 0.065(9) -0.003(8) -0.014(7) -0.001(8)
N4 0.059(8) 0.086(9) 0.063(8) -0.003(7) -0.003(7) 0.013(7)
N5 0.085(9) 0.116(10) 0.092(10) -0.007(8) 0.003(8) -0.004(8)
N6 0.061(8) 0.085(9) 0.070(9) 0.007(7) 0.015(7) -0.006(7)
N7 0.065(8) 0.095(9) 0.058(8) -0.001(8) 0.000(7) -0.004(7)
N8 0.063(8) 0.087(9) 0.050(8) 0.006(7) -0.002(7) 0.000(7)
N9 0.054(7) 0.078(9) 0.055(8) 0.004(7) 0.000(6) -0.015(7)
N10 0.053(7) 0.079(9) 0.057(8) 0.016(7) 0.011(6) 0.007(7)
N11 0.073(8) 0.075(9) 0.056(8) 0.006(7) -0.002(7) -0.001(7)
N12 0.066(8) 0.090(9) 0.060(8) 0.012(8) -0.003(7) 0.005(7)
O1 0.073(7) 0.083(8) 0.072(8) 0.002(7) 0.007(6) -0.010(7)
O2 0.072(7) 0.100(8) 0.069(8) 0.009(7) -0.009(6) -0.002(7)
O3 0.065(7) 0.087(8) 0.071(8) -0.013(7) 0.001(6) 0.004(6)
O4 0.062(7) 0.098(8) 0.072(8) -0.010(7) -0.005(6) -0.003(6)
O5 0.065(7) 0.094(9) 0.077(8) 0.004(7) -0.005(6) -0.006(7)
O6 0.074(7) 0.090(8) 0.069(8) 0.011(7) -0.004(6) -0.003(7)
O7 0.061(7) 0.096(8) 0.071(8) 0.000(7) -0.007(6) 0.006(7)
O8 0.071(7) 0.103(9) 0.083(8) -0.015(7) 0.001(7) 0.002(7)
O9 0.077(8) 0.107(9) 0.071(8) 0.011(7) 0.005(7) -0.019(7)
O10 0.065(7) 0.090(8) 0.060(7) -0.002(7) 0.010(6) -0.015(7)
O11 0.069(7) 0.090(8) 0.061(7) -0.002(7) 0.004(6) 0.006(7)
O12 0.068(7) 0.098(8) 0.061(7) 0.004(7) 0.013(6) 0.005(7)
O13 0.064(7) 0.084(8) 0.074(8) -0.004(7) 0.019(6) -0.014(6)
O14 0.064(7) 0.083(8) 0.050(7) 0.003(6) 0.008(6) -0.008(6)
O15 0.044(6) 0.094(8) 0.060(7) 0.010(6) -0.004(6) 0.006(6)
O16 0.062(7) 0.082(8) 0.053(7) 0.007(6) 0.009(6) -0.008(6)
O17 0.072(7) 0.093(8) 0.055(7) 0.012(7) 0.002(6) -0.013(7)
O18 0.058(6) 0.088(8) 0.050(7) 0.007(6) 0.011(6) -0.004(6)
O19 0.050(6) 0.071(7) 0.058(7) 0.003(6) -0.002(5) 0.000(6)
O20 0.055(6) 0.082(8) 0.068(7) 0.016(7) 0.010(6) 0.008(6)
O21 0.080(8) 0.107(9) 0.078(8) 0.008(7) 0.006(7) 0.005(7)
O22 0.067(7) 0.092(8) 0.054(7) 0.000(6) -0.007(6) -0.006(7)
O23 0.055(6) 0.088(8) 0.058(7) 0.018(6) 0.002(6) -0.005(6)
O24 0.059(6) 0.082(8) 0.061(7) 0.005(6) -0.006(6) -0.004(6)
O25 0.108(9) 0.121(10) 0.100(9) -0.003(8) 0.011(8) -0.008(8)
O26 0.105(9) 0.117(9) 0.099(9) 0.003(8) 0.005(8) 0.000(8)
O27 0.084(8) 0.113(9) 0.075(8) 0.008(7) -0.005(7) -0.016(7)
O28 0.069(7) 0.105(9) 0.068(8) -0.009(7) -0.006(6) 0.004(7)
O29 0.082(8) 0.095(9) 0.076(8) -0.004(7) -0.012(7) 0.004(7)
O30 0.055(6) 0.085(8) 0.069(8) 0.004(7) -0.003(6) -0.010(6)
O31 0.059(7) 0.087(8) 0.071(8) -0.016(7) 0.003(6) 0.002(6)
O32 0.084(8) 0.112(9) 0.077(8) -0.009(7) 0.006(7) 0.003(7)
O33 0.089(8) 0.112(9) 0.075(8) 0.003(7) 0.010(7) 0.003(7)
O34 0.080(8) 0.110(9) 0.093(9) 0.009(7) 0.003(7) -0.013(7)
O35 0.070(7) 0.098(9) 0.079(8) -0.004(7) -0.001(7) -0.012(7)
O36 0.061(7) 0.092(8) 0.060(7) 0.003(7) -0.004(6) 0.000(6)
O37 0.068(7) 0.096(8) 0.068(8) 0.002(7) 0.001(6) -0.005(7)
O38 0.065(7) 0.103(8) 0.068(8) 0.008(7) 0.009(6) -0.005(7)
O39 0.083(8) 0.106(9) 0.078(8) 0.001(7) -0.008(7) 0.001(7)
O40 0.073(7) 0.107(9) 0.069(8) 0.000(7) 0.004(6) -0.011(7)
O41 0.064(7) 0.096(8) 0.066(8) 0.015(7) 0.007(6) -0.003(7)
O42 0.065(7) 0.086(8) 0.058(7) -0.002(7) 0.013(6) -0.013(7)
O43 0.076(8) 0.109(9) 0.070(8) -0.010(7) 0.014(7) -0.009(7)
O44 0.077(8) 0.105(9) 0.086(9) -0.002(7) 0.014(7) -0.004(7)
O45 0.079(8) 0.110(9) 0.091(9) -0.004(7) 0.005(7) -0.011(7)
O46 0.072(7) 0.094(8) 0.062(7) -0.001(7) 0.005(6) -0.009(7)
O47 0.067(7) 0.097(8) 0.071(8) 0.005(7) 0.005(6) -0.007(7)
O48 0.079(8) 0.108(9) 0.061(8) 0.008(7) 0.014(6) -0.011(7)
O49 0.058(6) 0.080(8) 0.061(7) -0.008(6) -0.003(6) 0.009(6)
O50 0.060(6) 0.073(7) 0.055(7) -0.006(6) -0.005(6) 0.012(6)
O51 0.062(7) 0.093(8) 0.058(7) -0.005(7) -0.013(6) 0.003(6)
O52 0.066(7) 0.106(9) 0.080(8) -0.012(7) 0.000(7) 0.001(7)
O53 0.066(7) 0.099(8) 0.067(8) -0.010(7) -0.006(6) 0.014(7)
O54 0.062(7) 0.092(8) 0.083(8) 0.005(7) 0.002(6) 0.005(7)
O55 0.082(8) 0.107(9) 0.089(9) -0.003(8) 0.006(7) -0.003(7)
O56 0.066(7) 0.107(9) 0.067(8) 0.006(7) 0.000(6) 0.009(7)
O57 0.059(7) 0.095(8) 0.062(7) -0.004(7) 0.002(6) 0.006(6)
O58 0.054(6) 0.095(8) 0.067(8) -0.013(7) -0.003(6) 0.000(6)
O59 0.064(7) 0.085(8) 0.054(7) 0.002(6) 0.004(6) -0.002(6)
O60 0.088(8) 0.118(9) 0.090(9) -0.007(8) 0.008(7) 0.011(7)
O61 0.088(8) 0.110(9) 0.079(8) -0.008(8) -0.003(7) 0.007(7)
O62 0.086(8) 0.102(9) 0.074(8) -0.005(7) 0.002(7) 0.004(7)
O63 0.063(7) 0.096(8) 0.056(7) 0.006(7) 0.009(6) 0.002(6)
O64 0.067(7) 0.091(8) 0.077(8) 0.008(7) 0.003(6) 0.006(7)
O65 0.065(7) 0.096(8) 0.077(8) 0.003(7) -0.003(6) 0.003(7)
O66 0.071(7) 0.077(8) 0.069(8) 0.004(7) 0.015(6) 0.001(7)
O67 0.076(7) 0.094(8) 0.060(7) 0.006(7) 0.005(6) -0.001(7)
O68 0.068(7) 0.090(8) 0.062(7) 0.010(7) -0.006(6) -0.007(7)
O69 0.061(7) 0.080(8) 0.054(7) 0.012(6) 0.001(6) -0.003(6)
O70 0.090(8) 0.103(9) 0.080(8) 0.013(7) 0.009(7) -0.008(7)
O71 0.074(7) 0.097(8) 0.071(8) 0.007(7) 0.003(7) 0.008(7)
O72 0.064(7) 0.097(8) 0.059(7) 0.012(7) -0.001(6) -0.003(6)
O73 0.23(3) 0.23(3) 0.23(3) 0.003(10) 0.000(10) 0.002(10)
O75 0.130(11) 0.166(11) 0.124(11) -0.007(9) -0.008(8) -0.006(9)
O76 0.27(4) 0.26(4) 0.27(4) 0.003(10) 0.000(10) -0.004(10)
O77 0.21(3) 0.21(3) 0.21(3) -0.001(10) -0.002(10) 0.004(10)
O78 0.23(3) 0.22(3) 0.23(3) 0.005(10) -0.004(10) -0.004(10)
O79 0.133(17) 0.136(17) 0.132(17) 0.002(10) -0.009(10) -0.001(10)
O80 0.18(2) 0.17(2) 0.18(2) 0.004(10) 0.011(10) -0.006(10)
O81 0.22(3) 0.22(3) 0.22(3) 0.003(10) -0.004(10) -0.006(10)
O82 0.098(13) 0.107(14) 0.092(14) 0.000(9) -0.002(9) 0.000(9)
O83 0.14(3) 0.13(3) 0.13(3) 0.001(10) 0.000(10) -0.002(10)
O84 0.24(6) 0.24(6) 0.24(6) 0.000(10) 0.002(10) -0.001(10)
O85 0.20(3) 0.20(3) 0.20(3) 0.002(10) 0.004(10) 0.004(10)
O86 0.189(13) 0.161(12) 0.150(13) -0.003(9) 0.007(9) -0.010(9)
O87 0.146(11) 0.146(11) 0.136(11) 0.001(9) -0.006(9) 0.003(9)
O88 0.083(8) 0.102(9) 0.087(9) 0.003(7) 0.000(7) 0.003(7)
O89 0.29(4) 0.29(4) 0.28(4) 0.000(10) -0.002(10) -0.003(10)
O91 0.142(11) 0.159(11) 0.134(11) -0.001(9) 0.008(9) 0.006(9)
O92 0.23(3) 0.22(3) 0.23(3) -0.002(10) -0.002(10) 0.005(10)
O93 0.096(12) 0.082(12) 0.079(12) 0.006(9) -0.011(9) -0.001(9)
O94 0.126(10) 0.149(11) 0.124(11) 0.005(8) -0.001(8) 0.001(8)
O95 0.26(4) 0.26(4) 0.26(4) 0.003(10) 0.000(10) 0.000(10)
O96 0.26(4) 0.26(4) 0.26(4) 0.002(10) 0.001(10) -0.001(10)
O97 0.24(3) 0.24(3) 0.24(3) -0.001(10) 0.000(10) 0.001(10)
O98 0.16(4) 0.16(4) 0.16(4) 0.003(10) -0.001(10) -0.002(10)
O99 0.21(3) 0.21(3) 0.21(3) 0.002(10) 0.006(10) -0.005(10)
O100 0.15(3) 0.15(3) 0.15(3) 0.002(10) 0.000(10) 0.001(10)
O101 0.18(4) 0.18(4) 0.18(4) -0.001(10) -0.001(10) 0.001(10)
O102 0.21(3) 0.20(3) 0.21(3) 0.004(10) -0.004(10) 0.004(10)
O105 0.21(3) 0.21(3) 0.21(3) -0.001(10) -0.002(10) 0.006(10)
O107 0.25(3) 0.25(3) 0.25(3) 0.001(10) 0.002(10) 0.003(10)
O110 0.20(3) 0.21(3) 0.20(3) -0.008(10) 0.008(10) 0.002(10)
O111 0.14(3) 0.14(3) 0.14(3) 0.001(10) -0.001(10) 0.003(10)
O113 0.12(3) 0.11(3) 0.11(3) -0.006(10) -0.001(10) -0.002(10)
O114 0.15(4) 0.16(4) 0.16(4) 0.003(10) -0.004(10) 0.003(10)
O116 0.207(16) 0.230(16) 0.223(16) 0.001(10) -0.003(10) 0.008(10)
O118 0.099(9) 0.125(10) 0.110(10) 0.015(8) 0.007(8) 0.000(8)
O119 0.094(9) 0.133(10) 0.111(10) 0.011(8) -0.011(8) -0.002(8)
O120 0.18(2) 0.18(2) 0.18(2) 0.006(10) 0.005(10) 0.003(10)
O121 0.16(2) 0.17(2) 0.16(2) -0.002(10) 0.003(10) -0.003(10)
O122 0.155(12) 0.190(13) 0.164(13) 0.004(9) -0.001(9) 0.017(9)
C1 0.088(11) 0.102(11) 0.099(12) -0.002(9) 0.013(9) -0.004(9)
C2 0.074(9) 0.078(10) 0.071(10) 0.005(8) 0.007(8) 0.002(8)
C3 0.064(9) 0.080(10) 0.076(10) 0.012(8) -0.002(8) -0.006(8)
C4 0.087(11) 0.103(12) 0.095(11) 0.006(9) -0.001(9) -0.001(9)
C5 0.091(11) 0.098(11) 0.090(11) -0.013(9) -0.007(9) -0.007(9)
C6 0.065(9) 0.078(10) 0.072(10) -0.003(8) -0.003(8) 0.009(8)
C7 0.071(9) 0.064(10) 0.070(10) 0.006(8) -0.003(8) -0.003(8)
C8 0.082(10) 0.090(11) 0.087(11) 0.003(9) -0.017(8) -0.004(8)
C9 0.083(10) 0.095(11) 0.082(11) 0.005(9) -0.014(8) 0.008(8)
C10 0.096(11) 0.106(12) 0.089(11) -0.004(9) -0.001(9) -0.001(9)
C11 0.086(10) 0.093(11) 0.078(11) 0.008(9) 0.003(8) 0.007(8)
C12 0.089(11) 0.098(11) 0.092(11) -0.002(9) 0.001(9) 0.004(9)
C13 0.076(10) 0.101(11) 0.069(10) -0.008(8) -0.001(8) 0.001(8)
C14 0.066(9) 0.075(10) 0.065(9) -0.001(8) 0.000(8) 0.000(8)
C15 0.065(9) 0.081(10) 0.066(10) 0.000(8) -0.004(8) -0.004(8)
C16 0.070(9) 0.073(10) 0.068(10) 0.000(8) -0.002(8) 0.003(8)
C17 0.071(9) 0.078(10) 0.068(10) -0.004(8) -0.006(8) -0.004(8)
C18 0.067(9) 0.079(10) 0.071(10) -0.004(8) -0.003(8) 0.002(8)
C19 0.078(10) 0.095(11) 0.073(10) -0.012(8) 0.004(8) 0.000(8)
C20 0.060(9) 0.076(10) 0.066(9) -0.002(8) -0.006(8) -0.003(8)
C21 0.050(8) 0.050(9) 0.056(9) -0.007(7) -0.007(7) -0.004(7)
C22 0.076(9) 0.090(10) 0.060(10) -0.003(8) 0.000(8) 0.003(8)
C23 0.103(12) 0.120(13) 0.112(13) 0.000(9) 0.002(9) 0.003(9)
C24 0.070(9) 0.079(10) 0.069(10) 0.001(8) -0.008(8) -0.001(8)
C25 0.085(10) 0.097(11) 0.077(11) 0.004(9) -0.004(8) 0.001(9)
C26 0.087(11) 0.101(11) 0.096(11) 0.005(9) -0.003(9) -0.009(9)
C27 0.089(11) 0.105(12) 0.096(12) 0.006(9) -0.011(9) -0.012(9)
C28 0.072(9) 0.084(10) 0.073(10) 0.011(8) -0.011(8) -0.004(8)
C29 0.064(9) 0.081(10) 0.075(10) 0.006(8) -0.010(8) 0.000(8)
C30 0.082(10) 0.078(10) 0.075(10) 0.000(8) -0.009(8) -0.010(8)
C31 0.087(10) 0.092(11) 0.079(11) 0.001(9) -0.006(8) -0.013(8)
C32 0.094(11) 0.108(12) 0.093(12) 0.005(9) -0.001(9) 0.010(9)
C33 0.099(12) 0.120(12) 0.094(12) 0.002(9) -0.002(9) 0.000(9)
C34 0.083(10) 0.108(11) 0.077(11) -0.004(9) -0.004(8) 0.002(8)
C35 0.081(10) 0.097(11) 0.084(11) -0.007(9) -0.005(8) 0.005(8)
C36 0.082(10) 0.103(11) 0.077(11) 0.003(9) -0.003(8) 0.005(8)
C37 0.063(9) 0.066(10) 0.064(9) 0.002(8) -0.011(8) 0.006(8)
C38 0.069(9) 0.090(10) 0.073(10) 0.002(8) 0.000(8) 0.008(8)
C39 0.097(11) 0.110(12) 0.101(12) 0.000(9) 0.002(9) 0.001(9)
C40 0.118(13) 0.114(13) 0.119(13) -0.001(9) -0.002(9) 0.004(9)
C41 0.096(11) 0.106(12) 0.102(12) -0.007(9) 0.007(9) 0.003(9)
C42 0.085(10) 0.088(11) 0.081(11) 0.001(9) -0.004(8) -0.003(9)
C43 0.069(9) 0.074(10) 0.073(10) -0.004(8) -0.003(8) 0.005(8)
C44 0.092(11) 0.101(11) 0.094(11) -0.013(9) 0.004(9) 0.005(9)
C45 0.081(10) 0.105(11) 0.077(11) 0.011(9) 0.014(8) -0.007(8)
C46 0.076(10) 0.084(10) 0.080(10) 0.005(9) 0.002(8) -0.008(8)
C47 0.109(12) 0.113(12) 0.105(12) -0.002(9) 0.003(9) -0.012(9)
C48 0.111(13) 0.116(13) 0.120(13) -0.008(9) -0.001(9) -0.020(9)
C49 0.119(13) 0.123(13) 0.117(13) -0.010(9) 0.000(9) -0.016(9)
C50 0.090(11) 0.100(11) 0.096(11) -0.006(9) 0.003(9) -0.007(9)
C51 0.076(10) 0.091(11) 0.072(10) -0.004(8) 0.002(8) -0.003(8)
C52 0.097(11) 0.104(12) 0.099(12) -0.011(9) -0.002(9) 0.005(9)
C53 0.085(10) 0.094(11) 0.088(11) -0.020(9) 0.010(8) 0.006(8)
C54 0.104(12) 0.120(12) 0.097(12) 0.004(9) 0.003(9) 0.004(9)
C55 0.136(15) 0.150(15) 0.137(15) -0.006(10) 0.000(9) -0.003(9)
C56 0.096(11) 0.113(12) 0.096(12) -0.008(9) 0.004(9) -0.009(9)
C57 0.101(12) 0.122(12) 0.099(12) 0.001(9) 0.003(9) -0.014(9)
C58 0.087(10) 0.100(11) 0.084(11) 0.010(9) -0.001(8) 0.000(8)
C59 0.064(9) 0.074(10) 0.063(9) 0.006(8) 0.003(8) 0.001(8)
C60 0.074(10) 0.089(11) 0.080(10) 0.001(9) -0.001(8) 0.005(8)
C61 0.077(10) 0.088(11) 0.079(10) 0.016(8) -0.002(8) -0.001(8)
C62 0.073(10) 0.090(11) 0.088(11) 0.006(9) -0.002(8) 0.012(8)
C63 0.070(9) 0.086(10) 0.079(10) 0.000(8) 0.007(8) 0.006(8)
C64 0.072(10) 0.086(11) 0.084(11) -0.003(9) 0.009(8) 0.004(8)
C65 0.061(9) 0.073(10) 0.071(10) -0.006(8) 0.002(8) 0.002(8)
C66 0.078(10) 0.098(11) 0.072(10) -0.001(8) 0.014(8) 0.008(8)
C67 0.086(11) 0.103(11) 0.092(11) 0.005(9) 0.003(9) 0.000(9)
C68 0.071(9) 0.086(10) 0.065(10) 0.002(8) 0.010(8) -0.004(8)
C69 0.083(10) 0.109(11) 0.087(11) 0.001(9) 0.015(8) -0.002(9)
C70 0.097(11) 0.109(12) 0.100(12) 0.009(9) 0.002(9) 0.002(9)
C71 0.089(11) 0.096(11) 0.088(11) 0.008(9) 0.005(9) -0.004(9)
C72 0.068(9) 0.077(10) 0.061(9) -0.003(8) -0.001(8) 0.001(8)
C73 0.069(9) 0.069(10) 0.059(9) 0.003(8) 0.012(8) -0.008(8)
C74 0.061(9) 0.070(10) 0.065(9) 0.004(8) -0.004(7) 0.002(8)
C75 0.056(8) 0.068(9) 0.049(8) 0.001(7) 0.001(7) -0.010(7)
C76 0.080(10) 0.097(11) 0.063(10) -0.003(8) 0.002(8) -0.010(8)
C77 0.064(9) 0.078(10) 0.060(9) 0.000(8) 0.001(8) -0.008(8)
C78 0.066(9) 0.088(10) 0.064(10) 0.002(8) 0.000(8) -0.008(8)
C79 0.061(8) 0.071(9) 0.054(9) -0.003(8) -0.002(7) -0.004(8)
C80 0.066(9) 0.069(9) 0.051(9) -0.003(8) -0.001(7) -0.006(8)
C81 0.068(9) 0.078(10) 0.060(9) 0.006(8) -0.001(8) 0.008(8)
C82 0.055(8) 0.066(10) 0.061(9) -0.005(8) 0.003(7) -0.003(7)
C83 0.074(9) 0.081(10) 0.074(10) 0.005(8) -0.001(8) 0.001(8)
C84 0.066(9) 0.074(10) 0.062(9) -0.002(8) 0.007(8) 0.001(8)
C85 0.060(9) 0.077(10) 0.061(9) 0.004(8) 0.007(7) -0.004(8)
C86 0.063(9) 0.083(10) 0.061(9) -0.006(8) -0.011(8) -0.006(8)
C87 0.064(9) 0.073(10) 0.058(9) 0.001(8) -0.002(8) -0.003(8)
C88 0.073(9) 0.083(10) 0.064(10) 0.016(8) 0.006(8) 0.000(8)
C89 0.093(11) 0.111(12) 0.081(11) 0.000(9) 0.003(9) -0.005(9)
C90 0.068(9) 0.079(10) 0.062(9) 0.001(8) 0.003(8) -0.007(8)
C91 0.076(9) 0.076(10) 0.065(10) 0.002(8) -0.002(8) -0.002(8)
C92 0.075(10) 0.085(10) 0.077(10) 0.016(8) 0.002(8) 0.004(8)
C93 0.074(9) 0.082(10) 0.070(10) -0.001(8) -0.002(8) -0.004(8)
C94 0.057(8) 0.077(10) 0.073(10) -0.001(8) -0.006(8) -0.001(8)
C95 0.068(9) 0.071(10) 0.064(9) -0.003(8) 0.009(8) 0.000(8)
C96 0.064(9) 0.087(10) 0.067(10) -0.005(8) 0.010(8) -0.005(8)
C97 0.053(8) 0.076(10) 0.059(9) -0.007(8) -0.002(7) -0.011(7)
C98 0.061(8) 0.072(9) 0.046(8) -0.005(8) -0.003(7) -0.012(7)
C99 0.062(9) 0.071(10) 0.067(9) 0.002(8) 0.000(8) -0.009(8)
C100 0.058(8) 0.064(9) 0.050(9) 0.004(7) -0.001(7) -0.004(7)
C101 0.061(9) 0.076(10) 0.063(9) 0.004(8) 0.009(7) -0.009(8)
C102 0.058(8) 0.072(9) 0.059(9) 0.010(8) 0.004(7) 0.000(8)
C103 0.065(9) 0.073(10) 0.066(9) 0.008(8) -0.005(8) 0.003(8)
C104 0.058(8) 0.068(9) 0.057(9) 0.013(8) -0.005(7) 0.000(8)
C105 0.063(9) 0.075(10) 0.068(10) 0.008(8) -0.006(8) 0.006(8)
C106 0.063(9) 0.077(10) 0.081(10) 0.012(8) 0.008(8) -0.001(8)
C107 0.071(9) 0.094(11) 0.078(10) 0.006(8) 0.005(8) 0.005(8)
C108 0.062(9) 0.078(10) 0.073(10) 0.006(8) 0.010(8) 0.000(8)
C109 0.056(8) 0.079(10) 0.060(9) -0.004(8) -0.004(7) -0.001(8)
C110 0.089(10) 0.091(11) 0.085(11) 0.007(9) 0.008(8) 0.004(8)
C111 0.087(11) 0.098(11) 0.089(11) 0.008(9) -0.001(8) 0.004(9)
C112 0.063(9) 0.075(10) 0.057(9) 0.001(8) 0.003(7) -0.008(8)
C113 0.073(10) 0.088(10) 0.074(10) 0.003(8) -0.008(8) -0.008(8)
C114 0.068(9) 0.094(11) 0.089(11) -0.010(9) -0.001(8) -0.001(8)
C115 0.075(10) 0.088(11) 0.081(10) 0.001(9) 0.000(8) -0.008(8)
C116 0.059(8) 0.071(10) 0.059(9) 0.000(8) -0.008(7) -0.001(8)
C117 0.045(8) 0.072(9) 0.060(9) 0.007(8) -0.003(7) -0.011(7)
C118 0.058(8) 0.070(9) 0.049(9) 0.002(8) 0.001(7) -0.002(8)
C119 0.072(9) 0.084(10) 0.072(10) 0.003(8) 0.003(8) -0.005(8)
C120 0.101(11) 0.112(12) 0.089(12) 0.006(9) -0.006(9) -0.006(9)
C121 0.103(12) 0.109(12) 0.109(12) 0.011(9) 0.004(9) -0.003(9)
C122 0.086(10) 0.096(11) 0.078(11) 0.005(9) 0.004(8) 0.007(8)
C123 0.091(11) 0.096(11) 0.090(11) 0.009(9) 0.005(9) 0.002(9)
C124 0.062(9) 0.078(10) 0.055(9) 0.007(8) 0.001(7) 0.008(8)
C125 0.064(9) 0.072(10) 0.065(9) -0.005(8) -0.007(8) 0.000(8)
C126 0.063(9) 0.072(10) 0.068(10) 0.000(8) -0.009(8) -0.005(8)
C127 0.074(9) 0.084(10) 0.072(10) 0.006(8) -0.013(8) 0.003(8)
C128 0.077(10) 0.087(11) 0.078(10) -0.006(8) -0.002(8) -0.006(8)
C129 0.089(10) 0.093(11) 0.084(11) 0.004(9) 0.007(8) -0.002(9)
C130 0.076(10) 0.088(11) 0.072(10) -0.001(8) 0.003(8) 0.000(8)
C131 0.055(8) 0.066(9) 0.060(9) 0.014(8) 0.004(7) 0.004(8)
C132 0.079(10) 0.089(10) 0.070(10) 0.004(8) 0.006(8) 0.003(8)
C133 0.135(14) 0.138(14) 0.136(15) 0.007(9) 0.000(9) -0.006(9)
C134 0.098(11) 0.096(11) 0.090(11) 0.002(9) 0.000(9) -0.005(9)
C135 0.101(12) 0.119(12) 0.093(12) -0.001(9) -0.012(9) -0.014(9)
C136 0.089(11) 0.098(11) 0.086(11) -0.012(9) -0.001(9) -0.003(9)
C137 0.084(10) 0.111(11) 0.090(11) -0.002(9) -0.019(8) -0.003(9)
C138 0.083(10) 0.083(11) 0.085(11) -0.002(9) 0.000(8) -0.001(9)
C139 0.082(10) 0.089(11) 0.092(11) -0.009(9) 0.004(8) -0.002(8)
C140 0.063(8) 0.056(9) 0.054(9) -0.005(8) 0.000(7) -0.010(8)
C141 0.124(13) 0.128(13) 0.114(13) 0.005(9) 0.016(9) 0.000(9)
C142 0.103(11) 0.106(12) 0.091(12) 0.003(9) 0.010(9) 0.005(9)
C143 0.101(12) 0.108(12) 0.111(12) -0.005(9) -0.005(9) -0.002(9)
C144 0.076(10) 0.080(10) 0.072(10) -0.002(8) 0.003(8) -0.010(8)
C145 0.084(10) 0.102(11) 0.089(11) -0.005(9) 0.000(8) -0.001(9)
C146 0.059(8) 0.075(10) 0.060(9) 0.000(8) 0.000(8) -0.002(8)
C147 0.087(11) 0.112(12) 0.097(12) 0.010(9) -0.007(9) 0.001(9)
C148 0.066(9) 0.084(10) 0.062(10) 0.000(8) -0.001(8) 0.012(8)
C149 0.086(10) 0.085(11) 0.079(10) -0.002(8) 0.007(8) -0.005(8)
C150 0.077(10) 0.091(11) 0.072(10) 0.001(8) 0.004(8) -0.004(9)
C151 0.088(11) 0.103(11) 0.091(11) 0.003(9) 0.006(8) 0.004(9)
C152 0.072(9) 0.075(10) 0.064(10) 0.000(8) 0.001(8) -0.003(8)
C153 0.107(12) 0.117(13) 0.115(13) -0.004(9) 0.017(9) -0.006(9)
C154 0.073(10) 0.084(11) 0.078(10) 0.005(9) 0.005(8) -0.005(8)
C155 0.089(11) 0.110(11) 0.087(11) 0.004(9) -0.003(9) -0.013(9)
C156 0.068(9) 0.080(10) 0.062(10) 0.006(8) 0.002(8) -0.009(8)
C157 0.076(10) 0.089(10) 0.077(10) -0.005(8) -0.009(8) 0.004(8)
C158 0.073(9) 0.075(10) 0.064(10) -0.006(8) 0.000(8) -0.007(8)
C159 0.084(10) 0.101(11) 0.083(11) -0.010(9) -0.008(8) -0.002(8)
C160 0.078(10) 0.087(11) 0.074(10) -0.006(8) -0.007(8) 0.004(8)
C161 0.100(12) 0.110(12) 0.108(12) 0.004(9) 0.003(9) 0.005(9)
C162 0.061(9) 0.062(10) 0.066(9) -0.004(8) 0.006(7) 0.002(8)
C163 0.074(10) 0.093(11) 0.078(10) 0.001(8) 0.003(8) 0.003(8)
C164 0.064(9) 0.080(10) 0.066(10) 0.002(8) 0.002(8) -0.001(8)
C165 0.091(11) 0.103(11) 0.091(11) -0.001(9) 0.001(9) 0.012(9)
C166 0.070(9) 0.067(10) 0.061(9) -0.004(8) -0.003(8) 0.004(8)
C167 0.143(16) 0.150(16) 0.152(16) -0.001(10) 0.001(10) 0.000(10)
C168 0.069(9) 0.083(10) 0.061(9) 0.002(8) 0.009(8) -0.006(8)
C169 0.079(10) 0.088(11) 0.076(10) -0.004(8) 0.006(8) -0.002(8)
C170 0.063(9) 0.077(10) 0.064(10) 0.001(8) 0.001(8) -0.004(8)
C171 0.102(12) 0.112(12) 0.121(13) 0.005(9) -0.002(9) 0.007(9)
C172 0.066(9) 0.070(10) 0.071(10) 0.013(8) -0.003(8) 0.008(8)
C173 0.100(11) 0.099(11) 0.097(12) -0.003(9) 0.010(9) -0.004(9)
C174 0.080(10) 0.079(10) 0.075(10) -0.001(8) 0.005(8) -0.001(8)
C175 0.075(10) 0.092(11) 0.084(11) 0.003(8) -0.013(8) -0.012(8)
C176 0.063(9) 0.062(10) 0.060(9) 0.011(8) 0.004(7) 0.000(8)
C177 0.080(10) 0.095(11) 0.083(11) 0.007(9) -0.005(8) 0.001(8)
C178 0.056(8) 0.071(9) 0.055(9) 0.012(8) 0.000(7) 0.010(7)
C179 0.114(12) 0.102(12) 0.103(12) -0.010(9) 0.006(9) 0.002(9)
C180 0.075(9) 0.077(10) 0.065(10) 0.010(8) -0.002(8) 0.001(8)
C181 0.25(5) 0.25(5) 0.25(5) 0.000(10) 0.000(10) 0.002(10)
C185 0.25(5) 0.25(5) 0.25(5) -0.002(10) 0.000(10) 0.001(10)
C187 0.17(3) 0.17(3) 0.17(3) 0.002(10) 0.000(10) 0.000(10)
C189 0.30(7) 0.30(7) 0.30(7) -0.002(10) 0.001(10) -0.001(10)
C190 0.20(4) 0.20(4) 0.20(4) -0.002(10) 0.000(10) 0.002(10)
C191 0.09(3) 0.09(3) 0.09(3) 0.001(10) 0.000(10) -0.004(10)
C193 0.16(3) 0.16(3) 0.16(3) 0.003(10) 0.000(10) -0.001(10)
C195 0.146(15) 0.147(15) 0.145(16) 0.007(10) -0.008(10) -0.002(10)
C196 0.137(15) 0.143(15) 0.136(15) -0.001(10) -0.012(9) 0.000(9)
C197 0.26(5) 0.26(5) 0.25(6) 0.000(10) -0.003(10) -0.002(10)
C200 0.24(5) 0.24(5) 0.24(5) -0.001(10) 0.000(10) 0.002(10)
C201 0.13(2) 0.12(2) 0.12(2) 0.001(10) -0.001(10) 0.006(10)
C202 0.141(16) 0.161(16) 0.147(16) -0.002(10) -0.006(10) 0.002(10)
C203 0.33(8) 0.34(8) 0.33(8) 0.000(10) 0.000(10) 0.001(10)
C204 0.18(3) 0.18(3) 0.17(4) 0.001(10) 0.002(10) 0.002(10)
C205 0.20(4) 0.19(4) 0.19(4) 0.001(10) -0.001(10) 0.004(10)
C206 0.12(4) 0.12(4) 0.12(4) 0.001(10) -0.002(10) 0.000(10)
C208 0.117(13) 0.129(13) 0.122(14) 0.006(9) -0.002(9) 0.001(9)
C209 0.106(12) 0.121(13) 0.111(13) -0.005(9) -0.005(9) 0.001(9)
C212 0.177(18) 0.174(18) 0.173(19) 0.008(10) 0.006(10) -0.006(10)
C213 0.15(3) 0.15(3) 0.15(3) 0.002(10) 0.002(10) 0.001(10)

_geom_special_details            
; 
 All esds (except the esd in the dihedral angle between two l.s. planes) 
 are estimated using the full covariance matrix.  The cell esds are taken 
 into account individually in the estimation of esds in distances, angles 
 and torsion angles; correlations between esds in cell parameters are only 
 used when they are defined by crystal symmetry.  An approximate (isotropic) 
 treatment of cell esds is used for estimating esds involving l.s. planes. 
;

loop_
_geom_bond_atom_site_label_1
_geom_bond_atom_site_label_2
_geom_bond_distance
_geom_bond_site_symmetry_2
_geom_bond_publ_flag
Tb1 O67 2.353(15) . ?
Tb1 O65 2.366(15) . ?
Tb1 O19 2.388(13) . ?
Tb1 O15 2.409(15) . ?
Tb1 O68 2.477(16) . ?
Tb1 O50 2.499(15) 14 ?
Tb1 N10 2.593(16) . ?
Tb1 O16 2.653(14) . ?
Tb2 O46 2.369(16) . ?
Tb2 O44 2.392(19) . ?
Tb2 O18 2.399(14) . ?
Tb2 O14 2.406(15) . ?
Tb2 O43 2.436(16) . ?
Tb2 O41 2.475(15) . ?
Tb2 O17 2.645(15) . ?
Tb2 N7 2.661(19) . ?
Tb2 Cd8 3.737(2) . ?
Tb3 O53 2.354(16) . ?
Tb3 O7 2.402(16) . ?
Tb3 O55 2.40(2) . ?
Tb3 O3 2.404(15) . ?
Tb3 O56 2.431(16) . ?
Tb3 O58 2.480(14) . ?
Tb3 O4 2.609(15) . ?
Tb3 N4 2.64(2) . ?
Tb3 Cd4 3.707(2) . ?
Tb4 O6 2.347(16) . ?
Tb4 O32 2.349(17) . ?
Tb4 O2 2.370(15) . ?
Tb4 O34 2.389(17) . ?
Tb4 O29 2.469(18) . ?
Tb4 O31 2.472(17) . ?
Tb4 O5 2.614(16) . ?
Tb4 N1 2.65(2) . ?
Tb4 Cd6 3.685(3) . ?
Cd1 O35 2.253(16) . ?
Cd1 O33 2.313(18) . ?
Cd1 N3 2.31(2) . ?
Cd1 O6 2.325(16) . ?
Cd1 O40 2.351(16) . ?
Cd1 O36 2.415(15) . ?
Cd2 O54 2.234(16) . ?
Cd2 O52 2.304(17) . ?
Cd2 N2 2.330(17) . ?
Cd2 O3 2.342(15) . ?
Cd2 O49 2.376(14) . ?
Cd2 O51 2.416(14) . ?
Cd3 O45 2.248(18) . ?
Cd3 O18 2.318(15) . ?
Cd3 O47 2.325(16) . ?
Cd3 N9 2.336(18) . ?
Cd3 O30 2.355(15) 14 ?
Cd3 O48 2.393(17) . ?
Cd4 O11 2.226(15) . ?
Cd4 N6 2.264(19) . ?
Cd4 O7 2.288(15) . ?
Cd4 O57 2.291(16) . ?
Cd4 O58 2.312(15) . ?
Cd4 O8 2.524(17) . ?
Cd5 O37 2.264(16) . ?
Cd5 O10 2.266(15) . ?
Cd5 O42 2.324(14) . ?
Cd5 O38 2.335(16) . ?
Cd5 O9 2.462(16) . ?
Cd5 O36 2.470(15) . ?
Cd5 O39 2.535(17) . ?
Cd5 C148 2.72(2) . ?
Cd6 O22 2.219(16) 14 ?
Cd6 N11 2.272(19) 14 ?
Cd6 O31 2.310(14) . ?
Cd6 O2 2.319(17) . ?
Cd6 O28 2.322(16) . ?
Cd6 O1 2.550(15) . ?
Cd7 O28 2.281(17) . ?
Cd7 O22 2.288(15) 14 ?
Cd7 O27 2.301(17) . ?
Cd7 O25 2.328(19) . ?
Cd7 O21 2.388(17) 14 ?
Cd7 O48 2.408(16) 14 ?
Cd7 O26 2.58(2) . ?
Cd7 C136 2.70(3) . ?
Cd8 N5 2.19(2) . ?
Cd8 O10 2.234(14) . ?
Cd8 O14 2.280(14) . ?
Cd8 O42 2.302(15) . ?
Cd8 O41 2.369(15) . ?
Cd8 O13 2.492(16) . ?
Cd9 O23 2.269(14) . ?
Cd9 O69 2.272(14) . ?
Cd9 N12 2.323(19) . ?
Cd9 O50 2.333(14) 14 ?
Cd9 O19 2.333(14) . ?
Cd9 O20 2.525(14) . ?
Cd10 O64 2.273(15) . ?
Cd10 O15 2.301(13) . ?
Cd10 O66 2.337(16) . ?
Cd10 N8 2.345(18) . ?
Cd10 O59 2.374(14) . ?
Cd10 O63 2.452(15) . ?
Cd11 O23 2.273(14) . ?
Cd11 O71 2.280(16) . ?
Cd11 O69 2.304(14) . ?
Cd11 O72 2.309(15) . ?
Cd11 O51 2.383(14) 14 ?
Cd11 O24 2.456(15) . ?
Cd11 O70 2.585(18) . ?
Cd11 C178 2.72(2) . ?
Cd12 O11 2.270(15) . ?
Cd12 O60 2.273(19) . ?
Cd12 O62 2.276(17) . ?
Cd12 O57 2.294(14) . ?
Cd12 O63 2.386(16) . ?
Cd12 O12 2.446(15) . ?
Cd12 O61 2.647(18) . ?
Cd12 C170 2.72(2) . ?
Cd12 C168 2.74(3) . ?
N1 C8 1.36(3) . ?
N1 C9 1.44(3) . ?
N2 C15 1.27(3) . ?
N2 C14 1.47(3) . ?
N3 C30 1.32(3) . ?
N3 C31 1.47(3) . ?
N4 C37 1.17(2) . ?
N4 C36 1.55(3) . ?
N5 C52 1.476(10) . ?
N5 C53 1.506(10) . ?
N6 C59 1.25(2) . ?
N6 C58 1.46(3) . ?
N7 C74 1.26(3) . ?
N7 C75 1.49(3) . ?
N8 C81 1.28(3) . ?
N8 C80 1.50(3) . ?
N9 C96 1.24(3) . ?
N9 C97 1.48(3) . ?
N10 C103 1.33(3) . ?
N10 C102 1.49(3) . ?
N11 C118 1.24(2) . ?
N11 C119 1.47(3) . ?
N11 Cd6 2.272(19) 14 ?
N12 C125 1.23(2) . ?
N12 C124 1.45(3) . ?
O1 C2 1.30(3) . ?
O1 C1 1.44(3) . ?
O2 C7 1.39(3) . ?
O3 C21 1.28(2) . ?
O4 C20 1.39(2) . ?
O4 C22 1.47(3) . ?
O5 C24 1.35(3) . ?
O5 C23 1.50(3) . ?
O6 C29 1.34(3) . ?
O7 C43 1.25(3) . ?
O8 C42 1.34(3) . ?
O8 C44 1.50(3) . ?
O9 C46 1.37(3) . ?
O9 C45 1.49(3) . ?
O10 C51 1.30(3) . ?
O11 C65 1.33(2) . ?
O12 C64 1.38(3) . ?
O12 C66 1.45(3) . ?
O13 C68 1.37(2) . ?
O13 C67 1.46(3) . ?
O14 C73 1.31(2) . ?
O15 C87 1.34(3) . ?
O16 C86 1.33(3) . ?
O16 C88 1.46(2) . ?
O17 C90 1.40(3) . ?
O17 C89 1.42(3) . ?
O18 C95 1.28(2) . ?
O19 C109 1.36(2) . ?
O20 C108 1.35(3) . ?
O20 C110 1.43(3) . ?
O21 C112 1.43(3) . ?
O21 C111 1.48(3) . ?
O21 Cd7 2.388(17) 14 ?
O22 C117 1.26(2) . ?
O22 Cd6 2.219(16) 14 ?
O22 Cd7 2.288(15) 14 ?
O23 C131 1.30(2) . ?
O24 C130 1.39(3) . ?
O24 C132 1.42(3) . ?
O25 C134 1.32(3) . ?
O26 C134 1.27(3) . ?
O27 C136 1.25(3) . ?
O28 C138 1.22(3) . ?
O29 C138 1.20(3) . ?
O30 C140 1.26(2) . ?
O30 Cd3 2.355(15) 14 ?
O31 C140 1.25(2) . ?
O32 C142 1.28(3) . ?
O33 C142 1.30(3) . ?
O34 C144 1.35(3) . ?
O35 C144 1.22(3) . ?
O36 C146 1.33(3) . ?
O37 C146 1.23(3) . ?
O38 C148 1.31(3) . ?
O39 C148 1.20(3) . ?
O40 C152 1.27(2) . ?
O41 C152 1.32(2) . ?
O42 C150 1.18(3) . ?
O43 C150 1.27(3) . ?
O44 C154 1.21(3) . ?
O45 C154 1.27(3) . ?
O46 C156 1.22(3) . ?
O47 C156 1.27(3) . ?
O48 C136 1.33(3) 14 ?
O48 Cd7 2.408(16) 14 ?
O49 C158 1.26(3) . ?
O50 C158 1.25(3) . ?
O50 Cd9 2.333(14) 14 ?
O50 Tb1 2.499(15) 14 ?
O51 C178 1.29(2) 14 ?
O51 Cd11 2.383(14) 14 ?
O52 C160 1.29(3) . ?
O53 C160 1.29(3) . ?
O54 C162 1.31(2) . ?
O55 C162 1.19(2) . ?
O56 C166 1.30(3) . ?
O57 C166 1.24(2) . ?
O58 C164 1.28(2) . ?
O59 C164 1.29(2) . ?
O60 C168 1.26(3) . ?
O61 C168 1.21(3) . ?
O62 C170 1.25(3) . ?
O63 C170 1.27(3) . ?
O64 C172 1.24(3) . ?
O65 C172 1.26(3) . ?
O66 C174 1.17(3) . ?
O67 C174 1.32(3) . ?
O68 C176 1.22(2) . ?
O69 C176 1.27(2) . ?
O70 C180 1.22(3) . ?
O71 C180 1.28(3) . ?
O72 C178 1.26(2) . ?
O73 C181 1.500(10) . ?
O73 H73 0.8200 . ?
O77 C185 1.500(10) . ?
O77 H77 0.8200 . ?
O79 C187 1.43(9) . ?
O79 H79 0.8200 . ?
O81 C189 1.500(10) . ?
O81 H81 0.8200 . ?
O82 C190 1.498(10) . ?
O82 H82A 0.8200 . ?
O83 C191 1.501(10) . ?
O83 H83 0.8200 . ?
O85 C193 1.502(10) . ?
O85 H85 0.8200 . ?
O87 C195 1.50(4) . ?
O87 H87 0.8200 . ?
O88 C196 1.42(3) . ?
O88 H88 0.8200 . ?
O89 C197 1.501(10) . ?
O89 H89 0.8200 . ?
O92 C200 1.499(10) . ?
O92 H92 0.8200 . ?
O93 C201 1.494(10) . ?
O93 H93 0.8200 . ?
O94 C202 1.54(4) . ?
O94 H94 0.8200 . ?
O95 C203 1.501(10) . ?
O95 H95 0.8200 . ?
O96 C204 1.498(10) . ?
O96 H96 0.8200 . ?
O97 C205 1.501(10) . ?
O97 H97 0.8200 . ?
O98 C206 1.500(10) . ?
O98 H98 0.8200 . ?
O99 C213 1.505(10) . ?
O99 H99 0.8200 . ?
O118 C208 1.493(10) . ?
O118 H11X 0.8200 . ?
O119 C209 1.486(10) . ?
O119 H11S 0.8200 . ?
O122 C212 1.59(4) . ?
O122 H122 0.8200 . ?
C1 H1A 0.9600 . ?
C1 H1B 0.9600 . ?
C1 H1C 0.9600 . ?
C2 C7 1.41(3) . ?
C2 C3 1.43(3) . ?
C3 C4 1.40(3) . ?
C3 H3A 0.9300 . ?
C4 C5 1.42(4) . ?
C4 H4A 0.9300 . ?
C5 C6 1.47(3) . ?
C5 H5A 0.9300 . ?
C6 C7 1.36(3) . ?
C6 C8 1.43(3) . ?
C8 H8A 0.9300 . ?
C9 C10 1.55(3) . ?
C9 H9A 0.9700 . ?
C9 H9B 0.9700 . ?
C10 C11 1.49(3) . ?
C10 H10A 0.9700 . ?
C10 H10B 0.9700 . ?
C11 C12 1.62(4) . ?
C11 H11B 0.9700 . ?
C11 H11C 0.9700 . ?
C12 C13 1.48(3) . ?
C12 H12A 0.9700 . ?
C12 H12B 0.9700 . ?
C13 C14 1.52(3) . ?
C13 H13A 0.9700 . ?
C13 H13B 0.9700 . ?
C14 H14A 0.9700 . ?
C14 H14B 0.9700 . ?
C15 C16 1.45(3) . ?
C15 H15A 0.9300 . ?
C16 C17 1.40(3) . ?
C16 C21 1.43(3) . ?
C17 C18 1.37(3) . ?
C17 H17A 0.9300 . ?
C18 C19 1.39(3) . ?
C18 H18A 0.9300 . ?
C19 C20 1.41(3) . ?
C19 H19A 0.9300 . ?
C20 C21 1.40(3) . ?
C22 H22A 0.9600 . ?
C22 H22B 0.9600 . ?
C22 H22C 0.9600 . ?
C23 H23A 0.9600 . ?
C23 H23B 0.9600 . ?
C23 H23C 0.9600 . ?
C24 C29 1.39(3) . ?
C24 C25 1.39(3) . ?
C25 C26 1.33(3) . ?
C25 H25A 0.9300 . ?
C26 C27 1.443(10) . ?
C26 H26A 0.9300 . ?
C27 C28 1.49(3) . ?
C27 H27A 0.9300 . ?
C28 C29 1.36(3) . ?
C28 C30 1.50(3) . ?
C30 H30A 0.9300 . ?
C31 C32 1.56(3) . ?
C31 H31A 0.9700 . ?
C31 H31B 0.9700 . ?
C32 C33 1.62(4) . ?
C32 H32A 0.9700 . ?
C32 H32B 0.9700 . ?
C33 C34 1.56(4) . ?
C33 H33A 0.9700 . ?
C33 H33B 0.9700 . ?
C34 C35 1.48(3) . ?
C34 H34A 0.9700 . ?
C34 H34B 0.9700 . ?
C35 C36 1.55(3) . ?
C35 H35A 0.9700 . ?
C35 H35B 0.9700 . ?
C36 H36A 0.9700 . ?
C36 H36B 0.9700 . ?
C37 C38 1.45(3) . ?
C37 H37A 0.9300 . ?
C38 C39 1.444(10) . ?
C38 C43 1.45(3) . ?
C39 C40 1.444(10) . ?
C39 H39A 0.9300 . ?
C40 C41 1.42(4) . ?
C40 H40A 0.9300 . ?
C41 C42 1.37(3) . ?
C41 H41A 0.9300 . ?
C42 C43 1.47(3) . ?
C44 H44A 0.9600 . ?
C44 H44B 0.9600 . ?
C44 H44C 0.9600 . ?
C45 H45A 0.9600 . ?
C45 H45B 0.9600 . ?
C45 H45C 0.9600 . ?
C46 C47 1.37(4) . ?
C46 C51 1.41(3) . ?
C47 C48 1.32(4) . ?
C47 H47A 0.9300 . ?
C48 C49 1.42(4) . ?
C48 H48B 0.9300 . ?
C49 C50 1.41(4) . ?
C49 H49A 0.9300 . ?
C50 C52 1.41(4) . ?
C50 C51 1.43(4) . ?
C52 H52A 0.9300 . ?
C53 C54 1.46(3) . ?
C53 H53A 0.9700 . ?
C53 H53B 0.9700 . ?
C54 C55 1.58(4) . ?
C54 H54A 0.9700 . ?
C54 H54B 0.9700 . ?
C55 C56 1.492(10) . ?
C55 H55A 0.9700 . ?
C55 H55B 0.9700 . ?
C56 C57 1.55(4) . ?
C56 H56A 0.9700 . ?
C56 H56B 0.9700 . ?
C57 C58 1.51(4) . ?
C57 H57A 0.9700 . ?
C57 H57B 0.9700 . ?
C58 H58A 0.9700 . ?
C58 H58B 0.9700 . ?
C59 C60 1.455(10) . ?
C59 H59A 0.9300 . ?
C60 C65 1.39(3) . ?
C60 C61 1.44(3) . ?
C61 C62 1.35(3) . ?
C61 H61A 0.9300 . ?
C62 C63 1.36(3) . ?
C62 H62A 0.9300 . ?
C63 C64 1.33(3) . ?
C63 H63A 0.9300 . ?
C64 C65 1.50(3) . ?
C66 H66A 0.9600 . ?
C66 H66B 0.9600 . ?
C66 H66C 0.9600 . ?
C67 H67A 0.9600 . ?
C67 H67B 0.9600 . ?
C67 H67C 0.9600 . ?
C68 C73 1.42(3) . ?
C68 C69 1.443(10) . ?
C69 C70 1.443(10) . ?
C69 H69A 0.9300 . ?
C70 C71 1.36(3) . ?
C70 H70A 0.9300 . ?
C71 C72 1.42(3) . ?
C71 H71A 0.9300 . ?
C72 C73 1.41(3) . ?
C72 C74 1.51(3) . ?
C74 H74A 0.9300 . ?
C75 C76 1.62(3) . ?
C75 H75A 0.9700 . ?
C75 H75B 0.9700 . ?
C76 C77 1.53(3) . ?
C76 H76A 0.9700 . ?
C76 H76B 0.9700 . ?
C77 C78 1.50(3) . ?
C77 H77A 0.9700 . ?
C77 H77B 0.9700 . ?
C78 C79 1.50(3) . ?
C78 H78A 0.9700 . ?
C78 H78B 0.9700 . ?
C79 C80 1.50(3) . ?
C79 H79A 0.9700 . ?
C79 H79B 0.9700 . ?
C80 H80A 0.9700 . ?
C80 H80B 0.9700 . ?
C81 C82 1.49(3) . ?
C81 H81A 0.9300 . ?
C82 C87 1.36(3) . ?
C82 C83 1.41(3) . ?
C83 C84 1.39(3) . ?
C83 H83A 0.9300 . ?
C84 C85 1.33(3) . ?
C84 H84A 0.9300 . ?
C85 C86 1.41(3) . ?
C85 H85A 0.9300 . ?
C86 C87 1.47(3) . ?
C88 H88A 0.9600 . ?
C88 H88B 0.9600 . ?
C88 H88C 0.9600 . ?
C89 H89A 0.9600 . ?
C89 H89B 0.9600 . ?
C89 H89C 0.9600 . ?
C90 C91 1.34(3) . ?
C90 C95 1.45(3) . ?
C91 C92 1.40(3) . ?
C91 H91A 0.9300 . ?
C92 C93 1.38(3) . ?
C92 H92A 0.9300 . ?
C93 C94 1.36(3) . ?
C93 H93A 0.9300 . ?
C94 C95 1.40(3) . ?
C94 C96 1.48(3) . ?
C96 H96A 0.9300 . ?
C97 C98 1.47(3) . ?
C97 H97A 0.9700 . ?
C97 H97B 0.9700 . ?
C98 C99 1.48(3) . ?
C98 H98A 0.9700 . ?
C98 H98B 0.9700 . ?
C99 C100 1.57(3) . ?
C99 H99A 0.9700 . ?
C99 H99B 0.9700 . ?
C100 C101 1.51(3) . ?
C100 H10C 0.9700 . ?
C100 H10D 0.9700 . ?
C101 C102 1.53(3) . ?
C101 H10E 0.9700 . ?
C101 H10F 0.9700 . ?
C102 H10G 0.9700 . ?
C102 H10H 0.9700 . ?
C103 C104 1.46(3) . ?
C103 H10I 0.9300 . ?
C104 C109 1.33(3) . ?
C104 C105 1.46(3) . ?
C105 C106 1.33(3) . ?
C105 H10J 0.9300 . ?
C106 C107 1.35(3) . ?
C106 H10K 0.9300 . ?
C107 C108 1.41(3) . ?
C107 H10L 0.9300 . ?
C108 C109 1.45(3) . ?
C110 H11D 0.9600 . ?
C110 H11E 0.9600 . ?
C110 H11F 0.9600 . ?
C111 H11G 0.9600 . ?
C111 H11H 0.9600 . ?
C111 H11I 0.9600 . ?
C112 C113 1.38(3) . ?
C112 C117 1.44(3) . ?
C113 C114 1.44(3) . ?
C113 H11J 0.9300 . ?
C114 C115 1.43(3) . ?
C114 H11K 0.9300 . ?
C115 C116 1.39(3) . ?
C115 H11L 0.9300 . ?
C116 C118 1.45(3) . ?
C116 C117 1.49(3) . ?
C118 H11M 0.9300 . ?
C119 C120 1.60(3) . ?
C119 H11N 0.9700 . ?
C119 H11O 0.9700 . ?
C120 C121 1.54(4) . ?
C120 H12C 0.9700 . ?
C120 H12D 0.9700 . ?
C121 C122 1.49(4) . ?
C121 H12E 0.9700 . ?
C121 H12F 0.9700 . ?
C122 C123 1.56(3) . ?
C122 H12G 0.9700 . ?
C122 H12H 0.9700 . ?
C123 C124 1.51(3) . ?
C123 H12I 0.9700 . ?
C123 H12J 0.9700 . ?
C124 H12K 0.9700 . ?
C124 H12L 0.9700 . ?
C125 C126 1.456(10) . ?
C125 H12M 0.9300 . ?
C126 C127 1.37(3) . ?
C126 C131 1.40(3) . ?
C127 C128 1.36(3) . ?
C127 H12N 0.9300 . ?
C128 C129 1.43(3) . ?
C128 H12O 0.9300 . ?
C129 C130 1.439(10) . ?
C129 H12P 0.9300 . ?
C130 C131 1.40(3) . ?
C132 H13C 0.9600 . ?
C132 H13D 0.9600 . ?
C132 H13E 0.9600 . ?
C133 C134 1.460(10) . ?
C133 H13F 0.9600 . ?
C133 H13G 0.9600 . ?
C133 H13H 0.9600 . ?
C135 C136 1.55(4) . ?
C135 H13I 0.9600 . ?
C135 H13J 0.9600 . ?
C135 H13K 0.9600 . ?
C136 O48 1.33(3) 14 ?
C137 C138 1.54(3) . ?
C137 H13M 0.9600 . ?
C137 H13N 0.9600 . ?
C137 H13O 0.9600 . ?
C139 C140 1.56(3) . ?
C139 H13P 0.9600 . ?
C139 H13Q 0.9600 . ?
C139 H13R 0.9600 . ?
C141 C142 1.52(4) . ?
C141 H14C 0.9600 . ?
C141 H14D 0.9600 . ?
C141 H14E 0.9600 . ?
C143 C144 1.42(3) . ?
C143 H14F 0.9600 . ?
C143 H14G 0.9600 . ?
C143 H14H 0.9600 . ?
C145 C146 1.47(3) . ?
C145 H14I 0.9600 . ?
C145 H14J 0.9600 . ?
C145 H14K 0.9600 . ?
C147 C148 1.58(3) . ?
C147 H14L 0.9600 . ?
C147 H14M 0.9600 . ?
C147 H14N 0.9600 . ?
C149 C150 1.52(3) . ?
C149 H14O 0.9600 . ?
C149 H14P 0.9600 . ?
C149 H14Q 0.9600 . ?
C151 C152 1.493(10) . ?
C151 H15B 0.9600 . ?
C151 H15C 0.9600 . ?
C151 H15D 0.9600 . ?
C153 C154 1.53(4) . ?
C153 H15E 0.9600 . ?
C153 H15F 0.9600 . ?
C153 H15G 0.9600 . ?
C155 C156 1.58(3) . ?
C155 H15H 0.9600 . ?
C155 H15I 0.9600 . ?
C155 H15J 0.9600 . ?
C157 C158 1.52(3) . ?
C157 H15K 0.9600 . ?
C157 H15L 0.9600 . ?
C157 H15M 0.9600 . ?
C159 C160 1.466(10) . ?
C159 H15N 0.9600 . ?
C159 H15O 0.9600 . ?
C159 H15P 0.9600 . ?
C161 C162 1.55(3) . ?
C161 H16A 0.9600 . ?
C161 H16B 0.9600 . ?
C161 H16C 0.9600 . ?
C163 C164 1.50(3) . ?
C163 H16D 0.9600 . ?
C163 H16E 0.9600 . ?
C163 H16F 0.9600 . ?
C165 C166 1.56(3) . ?
C165 H16G 0.9600 . ?
C165 H16H 0.9600 . ?
C165 H16I 0.9600 . ?
C167 C168 1.58(4) . ?
C167 H16J 0.9600 . ?
C167 H16K 0.9600 . ?
C167 H16L 0.9600 . ?
C169 C170 1.47(3) . ?
C169 H16M 0.9600 . ?
C169 H16N 0.9600 . ?
C169 H16O 0.9600 . ?
C171 C172 1.53(3) . ?
C171 H17B 0.9600 . ?
C171 H17C 0.9600 . ?
C171 H17D 0.9600 . ?
C173 C174 1.55(4) . ?
C173 H17E 0.9600 . ?
C173 H17F 0.9600 . ?
C173 H17G 0.9600 . ?
C175 C176 1.56(3) . ?
C175 H17H 0.9600 . ?
C175 H17I 0.9600 . ?
C175 H17J 0.9600 . ?
C177 C178 1.51(3) . ?
C177 H17K 0.9600 . ?
C177 H17L 0.9600 . ?
C177 H17M 0.9600 . ?
C178 O51 1.29(2) 14 ?
C179 C180 1.53(4) . ?
C179 H17N 0.9600 . ?
C179 H17O 0.9600 . ?
C179 H17P 0.9600 . ?
C181 H18B 0.9600 . ?
C181 H18C 0.9600 . ?
C181 H18D 0.9600 . ?
C185 H18N 0.9600 . ?
C185 H18O 0.9600 . ?
C185 H18P 0.9600 . ?
C187 H18T 0.9600 . ?
C187 H18U 0.9600 . ?
C187 H18V 0.9600 . ?
C189 H1S 0.9600 . ?
C189 H18S 0.9600 . ?
C189 H18Y 0.9600 . ?
C190 H19B 0.9600 . ?
C190 H19C 0.9600 . ?
C190 H19D 0.9600 . ?
C191 H19E 0.9600 . ?
C191 H19F 0.9600 . ?
C191 H19G 0.9600 . ?
C193 H19K 0.9600 . ?
C193 H19L 0.9600 . ?
C193 H19M 0.9600 . ?
C195 H19Q 0.9600 . ?
C195 H19R 0.9600 . ?
C195 H19S 0.9600 . ?
C196 H19T 0.9600 . ?
C196 H19U 0.9600 . ?
C196 H19V 0.9600 . ?
C197 H19W 0.9600 . ?
C197 H19X 0.9600 . ?
C197 H19Y 0.9600 . ?
C200 H20A 0.9600 . ?
C200 H20B 0.9600 . ?
C200 H20C 0.9600 . ?
C201 H20D 0.9600 . ?
C201 H20E 0.9600 . ?
C201 H20F 0.9600 . ?
C202 H20G 0.9600 . ?
C202 H20H 0.9600 . ?
C202 H20I 0.9600 . ?
C203 H20J 0.9600 . ?
C203 H20K 0.9600 . ?
C203 H20L 0.9600 . ?
C204 H20M 0.9600 . ?
C204 H20N 0.9600 . ?
C204 H20O 0.9600 . ?
C205 H20P 0.9600 . ?
C205 H20Q 0.9600 . ?
C205 H20R 0.9600 . ?
C206 H20S 0.9600 . ?
C206 H20T 0.9600 . ?
C206 H20U 0.9600 . ?
C208 H20V 0.9600 . ?
C208 H20W 0.9600 . ?
C208 H20Y 0.9600 . ?
C209 H2Y 0.9600 . ?
C209 H2Z 0.9600 . ?
C209 H20Z 0.9600 . ?
C212 H21G 0.9600 . ?
C212 H21H 0.9600 . ?
C212 H21I 0.9600 . ?
C213 H21J 0.9600 . ?
C213 H21K 0.9600 . ?
C213 H21L 0.9600 . ?

loop_
_geom_angle_atom_site_label_1
_geom_angle_atom_site_label_2
_geom_angle_atom_site_label_3
_geom_angle
_geom_angle_site_symmetry_1
_geom_angle_site_symmetry_3
_geom_angle_publ_flag
O67 Tb1 O65 73.3(5) . . ?
O67 Tb1 O19 119.5(5) . . ?
O65 Tb1 O19 150.6(5) . . ?
O67 Tb1 O15 85.7(5) . . ?
O65 Tb1 O15 79.0(5) . . ?
O19 Tb1 O15 125.8(4) . . ?
O67 Tb1 O68 140.7(5) . . ?
O65 Tb1 O68 74.1(5) . . ?
O19 Tb1 O68 82.0(5) . . ?
O15 Tb1 O68 108.9(5) . . ?
O67 Tb1 O50 82.4(5) . 14 ?
O65 Tb1 O50 89.0(5) . 14 ?
O19 Tb1 O50 68.4(4) . 14 ?
O15 Tb1 O50 165.1(5) . 14 ?
O68 Tb1 O50 75.7(5) . 14 ?
O67 Tb1 N10 76.0(5) . . ?
O65 Tb1 N10 138.1(5) . . ?
O19 Tb1 N10 70.6(5) . . ?
O15 Tb1 N10 70.9(5) . . ?
O68 Tb1 N10 142.9(5) . . ?
O50 Tb1 N10 114.4(5) 14 . ?
O67 Tb1 O16 142.5(5) . . ?
O65 Tb1 O16 111.6(5) . . ?
O19 Tb1 O16 75.3(5) . . ?
O15 Tb1 O16 60.4(5) . . ?
O68 Tb1 O16 71.2(5) . . ?
O50 Tb1 O16 133.4(4) 14 . ?
N10 Tb1 O16 77.9(5) . . ?
O46 Tb2 O44 76.4(6) . . ?
O46 Tb2 O18 84.8(5) . . ?
O44 Tb2 O18 76.9(5) . . ?
O46 Tb2 O14 116.9(5) . . ?
O44 Tb2 O14 150.5(5) . . ?
O18 Tb2 O14 128.1(5) . . ?
O46 Tb2 O43 142.3(6) . . ?
O44 Tb2 O43 74.3(6) . . ?
O18 Tb2 O43 110.7(5) . . ?
O14 Tb2 O43 81.2(5) . . ?
O46 Tb2 O41 80.1(5) . . ?
O44 Tb2 O41 88.2(6) . . ?
O18 Tb2 O41 160.9(5) . . ?
O14 Tb2 O41 69.9(5) . . ?
O43 Tb2 O41 75.7(5) . . ?
O46 Tb2 O17 142.5(5) . . ?
O44 Tb2 O17 107.6(6) . . ?
O18 Tb2 O17 61.1(5) . . ?
O14 Tb2 O17 78.4(5) . . ?
O43 Tb2 O17 70.3(5) . . ?
O41 Tb2 O17 136.3(5) . . ?
O46 Tb2 N7 77.3(6) . . ?
O44 Tb2 N7 140.5(6) . . ?
O18 Tb2 N7 71.8(5) . . ?
O14 Tb2 N7 68.7(5) . . ?
O43 Tb2 N7 139.6(6) . . ?
O41 Tb2 N7 115.6(5) . . ?
O17 Tb2 N7 77.5(5) . . ?
O46 Tb2 Cd8 112.0(4) . . ?
O44 Tb2 Cd8 115.7(4) . . ?
O18 Tb2 Cd8 160.5(4) . . ?
O14 Tb2 Cd8 36.0(3) . . ?
O43 Tb2 Cd8 62.3(4) . . ?
O41 Tb2 Cd8 38.5(3) . . ?
O17 Tb2 Cd8 99.9(3) . . ?
N7 Tb2 Cd8 101.3(4) . . ?
O53 Tb3 O7 119.0(5) . . ?
O53 Tb3 O55 74.8(6) . . ?
O7 Tb3 O55 148.7(6) . . ?
O53 Tb3 O3 85.8(5) . . ?
O7 Tb3 O3 127.2(5) . . ?
O55 Tb3 O3 79.1(6) . . ?
O53 Tb3 O56 143.0(6) . . ?
O7 Tb3 O56 82.1(5) . . ?
O55 Tb3 O56 73.4(6) . . ?
O3 Tb3 O56 105.9(5) . . ?
O53 Tb3 O58 81.7(5) . . ?
O7 Tb3 O58 69.5(5) . . ?
O55 Tb3 O58 86.4(6) . . ?
O3 Tb3 O58 162.9(5) . . ?
O56 Tb3 O58 78.2(5) . . ?
O53 Tb3 O4 142.6(5) . . ?
O7 Tb3 O4 74.4(5) . . ?
O55 Tb3 O4 112.9(6) . . ?
O3 Tb3 O4 61.5(5) . . ?
O56 Tb3 O4 69.0(5) . . ?
O58 Tb3 O4 133.7(5) . . ?
O53 Tb3 N4 77.6(6) . . ?
O7 Tb3 N4 68.7(6) . . ?
O55 Tb3 N4 142.0(6) . . ?
O3 Tb3 N4 73.4(5) . . ?
O56 Tb3 N4 139.2(6) . . ?
O58 Tb3 N4 114.7(5) . . ?
O4 Tb3 N4 76.0(5) . . ?
O53 Tb3 Cd4 113.8(4) . . ?
O7 Tb3 Cd4 36.7(4) . . ?
O55 Tb3 Cd4 112.9(4) . . ?
O3 Tb3 Cd4 158.7(4) . . ?
O56 Tb3 Cd4 63.8(4) . . ?
O58 Tb3 Cd4 37.7(3) . . ?
O4 Tb3 Cd4 97.2(3) . . ?
N4 Tb3 Cd4 101.8(4) . . ?
O6 Tb4 O32 86.8(6) . . ?
O6 Tb4 O2 126.5(6) . . ?
O32 Tb4 O2 115.7(6) . . ?
O6 Tb4 O34 78.6(6) . . ?
O32 Tb4 O34 75.2(6) . . ?
O2 Tb4 O34 151.3(6) . . ?
O6 Tb4 O29 108.2(6) . . ?
O32 Tb4 O29 142.1(6) . . ?
O2 Tb4 O29 83.6(5) . . ?
O34 Tb4 O29 74.2(6) . . ?
O6 Tb4 O31 162.4(5) . . ?
O32 Tb4 O31 81.2(6) . . ?
O2 Tb4 O31 70.8(5) . . ?
O34 Tb4 O31 85.9(5) . . ?
O29 Tb4 O31 74.9(5) . . ?
O6 Tb4 O5 60.5(5) . . ?
O32 Tb4 O5 142.4(6) . . ?
O2 Tb4 O5 76.3(5) . . ?
O34 Tb4 O5 112.0(5) . . ?
O29 Tb4 O5 71.2(6) . . ?
O31 Tb4 O5 134.7(5) . . ?
O6 Tb4 N1 72.4(6) . . ?
O32 Tb4 N1 74.4(6) . . ?
O2 Tb4 N1 68.9(6) . . ?
O34 Tb4 N1 138.7(6) . . ?
O29 Tb4 N1 142.8(6) . . ?
O31 Tb4 N1 116.1(6) . . ?
O5 Tb4 N1 78.1(6) . . ?
O6 Tb4 Cd6 158.9(4) . . ?
O32 Tb4 Cd6 112.3(4) . . ?
O2 Tb4 Cd6 37.7(4) . . ?
O34 Tb4 Cd6 114.1(4) . . ?
O29 Tb4 Cd6 62.5(4) . . ?
O31 Tb4 Cd6 38.0(3) . . ?
O5 Tb4 Cd6 98.5(4) . . ?
N1 Tb4 Cd6 103.0(5) . . ?
O35 Cd1 O33 91.6(6) . . ?
O35 Cd1 N3 169.1(7) . . ?
O33 Cd1 N3 96.6(7) . . ?
O35 Cd1 O6 107.0(6) . . ?
O33 Cd1 O6 97.0(6) . . ?
N3 Cd1 O6 79.2(6) . . ?
O35 Cd1 O40 87.2(6) . . ?
O33 Cd1 O40 94.0(6) . . ?
N3 Cd1 O40 85.0(6) . . ?
O6 Cd1 O40 161.7(6) . . ?
O35 Cd1 O36 83.5(6) . . ?
O33 Cd1 O36 174.7(6) . . ?
N3 Cd1 O36 88.5(6) . . ?
O6 Cd1 O36 82.8(5) . . ?
O40 Cd1 O36 87.6(5) . . ?
O54 Cd2 O52 91.0(6) . . ?
O54 Cd2 N2 167.5(6) . . ?
O52 Cd2 N2 97.0(6) . . ?
O54 Cd2 O3 111.4(6) . . ?
O52 Cd2 O3 95.8(6) . . ?
N2 Cd2 O3 77.5(6) . . ?
O54 Cd2 O49 84.8(5) . . ?
O52 Cd2 O49 93.2(5) . . ?
N2 Cd2 O49 85.2(6) . . ?
O3 Cd2 O49 161.4(5) . . ?
O54 Cd2 O51 83.8(6) . . ?
O52 Cd2 O51 174.7(5) . . ?
N2 Cd2 O51 88.3(6) . . ?
O3 Cd2 O51 84.9(5) . . ?
O49 Cd2 O51 87.7(5) . . ?
O45 Cd3 O18 104.9(6) . . ?
O45 Cd3 O47 93.6(6) . . ?
O18 Cd3 O47 98.5(5) . . ?
O45 Cd3 N9 168.5(6) . . ?
O18 Cd3 N9 78.0(6) . . ?
O47 Cd3 N9 97.1(6) . . ?
O45 Cd3 O30 89.0(6) . 14 ?
O18 Cd3 O30 162.9(5) . 14 ?
O47 Cd3 O30 90.5(5) . 14 ?
N9 Cd3 O30 86.5(6) . 14 ?
O45 Cd3 O48 83.3(6) . . ?
O18 Cd3 O48 85.7(5) . . ?
O47 Cd3 O48 175.2(6) . . ?
N9 Cd3 O48 85.8(6) . . ?
O30 Cd3 O48 85.9(5) 14 . ?
O11 Cd4 N6 83.8(6) . . ?
O11 Cd4 O7 150.2(6) . . ?
N6 Cd4 O7 98.5(6) . . ?
O11 Cd4 O57 75.5(5) . . ?
N6 Cd4 O57 159.3(6) . . ?
O7 Cd4 O57 99.0(5) . . ?
O11 Cd4 O58 133.4(6) . . ?
N6 Cd4 O58 107.1(6) . . ?
O7 Cd4 O58 74.4(6) . . ?
O57 Cd4 O58 88.2(5) . . ?
O11 Cd4 O8 85.1(5) . . ?
N6 Cd4 O8 85.9(6) . . ?
O7 Cd4 O8 65.6(6) . . ?
O57 Cd4 O8 91.4(6) . . ?
O58 Cd4 O8 139.5(5) . . ?
O11 Cd4 Tb3 154.4(4) . . ?
N6 Cd4 Tb3 121.5(4) . . ?
O7 Cd4 Tb3 38.9(4) . . ?
O57 Cd4 Tb3 79.2(4) . . ?
O58 Cd4 Tb3 41.0(4) . . ?
O8 Cd4 Tb3 99.3(4) . . ?
O37 Cd5 O10 144.5(6) . . ?
O37 Cd5 O42 112.3(6) . . ?
O10 Cd5 O42 75.9(5) . . ?
O37 Cd5 O38 104.1(6) . . ?
O10 Cd5 O38 101.2(6) . . ?
O42 Cd5 O38 117.9(5) . . ?
O37 Cd5 O9 95.6(6) . . ?
O10 Cd5 O9 66.6(5) . . ?
O42 Cd5 O9 142.0(6) . . ?
O38 Cd5 O9 76.7(6) . . ?
O37 Cd5 O36 54.2(5) . . ?
O10 Cd5 O36 93.9(5) . . ?
O42 Cd5 O36 86.2(5) . . ?
O38 Cd5 O36 153.9(5) . . ?
O9 Cd5 O36 90.2(5) . . ?
O37 Cd5 O39 86.9(6) . . ?
O10 Cd5 O39 128.3(6) . . ?
O42 Cd5 O39 78.7(6) . . ?
O38 Cd5 O39 54.6(6) . . ?
O9 Cd5 O39 130.1(6) . . ?
O36 Cd5 O39 128.5(6) . . ?
O37 Cd5 C148 96.3(7) . . ?
O10 Cd5 C148 117.4(7) . . ?
O42 Cd5 C148 97.4(7) . . ?
O38 Cd5 C148 28.6(6) . . ?
O9 Cd5 C148 104.9(7) . . ?
O36 Cd5 C148 148.5(6) . . ?
O39 Cd5 C148 26.0(6) . . ?
O22 Cd6 N11 83.6(6) 14 14 ?
O22 Cd6 O31 134.4(5) 14 . ?
N11 Cd6 O31 107.6(6) 14 . ?
O22 Cd6 O2 149.7(6) 14 . ?
N11 Cd6 O2 96.0(6) 14 . ?
O31 Cd6 O2 74.6(6) . . ?
O22 Cd6 O28 75.6(6) 14 . ?
N11 Cd6 O28 159.1(6) 14 . ?
O31 Cd6 O28 88.9(5) . . ?
O2 Cd6 O28 100.8(6) . . ?
O22 Cd6 O1 83.6(5) 14 . ?
N11 Cd6 O1 87.7(6) 14 . ?
O31 Cd6 O1 139.2(6) . . ?
O2 Cd6 O1 66.2(6) . . ?
O28 Cd6 O1 87.9(5) . . ?
O22 Cd6 Tb4 156.5(4) 14 . ?
N11 Cd6 Tb4 119.8(5) 14 . ?
O31 Cd6 Tb4 41.2(4) . . ?
O2 Cd6 Tb4 38.7(4) . . ?
O28 Cd6 Tb4 81.0(4) . . ?
O1 Cd6 Tb4 98.2(4) . . ?
O28 Cd7 O22 75.1(6) . 14 ?
O28 Cd7 O27 117.7(6) . . ?
O22 Cd7 O27 146.2(6) 14 . ?
O28 Cd7 O25 109.9(7) . . ?
O22 Cd7 O25 96.8(6) 14 . ?
O27 Cd7 O25 106.3(7) . . ?
O28 Cd7 O21 142.6(6) . 14 ?
O22 Cd7 O21 67.6(6) 14 14 ?
O27 Cd7 O21 92.6(6) . 14 ?
O25 Cd7 O21 78.9(7) . 14 ?
O28 Cd7 O48 88.6(6) . 14 ?
O22 Cd7 O48 94.6(5) 14 14 ?
O27 Cd7 O48 57.0(6) . 14 ?
O25 Cd7 O48 160.2(6) . 14 ?
O21 Cd7 O48 90.6(6) 14 14 ?
O28 Cd7 O26 76.6(6) . . ?
O22 Cd7 O26 127.3(6) 14 . ?
O27 Cd7 O26 86.5(6) . . ?
O25 Cd7 O26 53.9(7) . . ?
O21 Cd7 O26 130.1(6) 14 . ?
O48 Cd7 O26 128.1(6) 14 . ?
O28 Cd7 C136 104.4(7) . . ?
O22 Cd7 C136 122.5(7) 14 . ?
O27 Cd7 C136 27.4(7) . . ?
O25 Cd7 C136 133.2(8) . . ?
O21 Cd7 C136 92.7(7) 14 . ?
O48 Cd7 C136 29.6(7) 14 . ?
O26 Cd7 C136 107.1(8) . . ?
N5 Cd8 O10 84.2(6) . . ?
N5 Cd8 O14 97.3(6) . . ?
O10 Cd8 O14 149.7(6) . . ?
N5 Cd8 O42 161.2(6) . . ?
O10 Cd8 O42 77.0(5) . . ?
O14 Cd8 O42 99.0(5) . . ?
N5 Cd8 O41 107.5(7) . . ?
O10 Cd8 O41 134.7(5) . . ?
O14 Cd8 O41 73.9(5) . . ?
O42 Cd8 O41 86.1(5) . . ?
N5 Cd8 O13 90.5(7) . . ?
O10 Cd8 O13 83.2(5) . . ?
O14 Cd8 O13 66.5(5) . . ?
O42 Cd8 O13 87.4(5) . . ?
O41 Cd8 O13 138.3(5) . . ?
N5 Cd8 Tb2 120.0(5) . . ?
O10 Cd8 Tb2 155.7(4) . . ?
O14 Cd8 Tb2 38.3(4) . . ?
O42 Cd8 Tb2 78.8(4) . . ?
O41 Cd8 Tb2 40.6(4) . . ?
O13 Cd8 Tb2 97.8(3) . . ?
O23 Cd9 O69 75.4(5) . . ?
O23 Cd9 N12 81.8(6) . . ?
O69 Cd9 N12 156.7(6) . . ?
O23 Cd9 O50 135.9(5) . 14 ?
O69 Cd9 O50 89.8(5) . 14 ?
N12 Cd9 O50 110.4(6) . 14 ?
O23 Cd9 O19 150.7(5) . . ?
O69 Cd9 O19 101.1(5) . . ?
N12 Cd9 O19 96.4(6) . . ?
O50 Cd9 O19 72.2(5) 14 . ?
O23 Cd9 O20 85.0(5) . . ?
O69 Cd9 O20 89.0(5) . . ?
N12 Cd9 O20 84.2(6) . . ?
O50 Cd9 O20 136.8(5) 14 . ?
O19 Cd9 O20 65.8(5) . . ?
O64 Cd10 O15 109.8(5) . . ?
O64 Cd10 O66 89.6(6) . . ?
O15 Cd10 O66 95.9(5) . . ?
O64 Cd10 N8 169.0(6) . . ?
O15 Cd10 N8 79.0(6) . . ?
O66 Cd10 N8 96.1(6) . . ?
O64 Cd10 O59 89.1(6) . . ?
O15 Cd10 O59 156.5(5) . . ?
O66 Cd10 O59 98.1(5) . . ?
N8 Cd10 O59 80.8(6) . . ?
O64 Cd10 O63 85.7(5) . . ?
O15 Cd10 O63 82.2(5) . . ?
O66 Cd10 O63 174.0(5) . . ?
N8 Cd10 O63 89.1(6) . . ?
O59 Cd10 O63 85.6(5) . . ?
O23 Cd11 O71 98.4(5) . . ?
O23 Cd11 O69 74.7(5) . . ?
O71 Cd11 O69 105.3(5) . . ?
O23 Cd11 O72 142.9(6) . . ?
O71 Cd11 O72 109.4(6) . . ?
O69 Cd11 O72 118.7(5) . . ?
O23 Cd11 O51 93.2(5) . 14 ?
O71 Cd11 O51 164.5(5) . 14 ?
O69 Cd11 O51 87.7(5) . 14 ?
O72 Cd11 O51 55.9(5) . 14 ?
O23 Cd11 O24 67.7(5) . . ?
O71 Cd11 O24 85.0(6) . . ?
O69 Cd11 O24 142.1(5) . . ?
O72 Cd11 O24 90.3(5) . . ?
O51 Cd11 O24 90.0(5) 14 . ?
O23 Cd11 O70 133.9(6) . . ?
O71 Cd11 O70 53.0(6) . . ?
O69 Cd11 O70 79.5(5) . . ?
O72 Cd11 O70 83.1(6) . . ?
O51 Cd11 O70 123.4(5) 14 . ?
O24 Cd11 O70 131.2(5) . . ?
O23 Cd11 C178 119.9(6) . . ?
O71 Cd11 C178 136.9(6) . . ?
O69 Cd11 C178 103.3(6) . . ?
O72 Cd11 C178 27.6(6) . . ?
O51 Cd11 C178 28.4(6) 14 . ?
O24 Cd11 C178 91.8(6) . . ?
O70 Cd11 C178 102.7(6) . . ?
O11 Cd12 O60 97.7(6) . . ?
O11 Cd12 O62 142.0(6) . . ?
O60 Cd12 O62 114.1(7) . . ?
O11 Cd12 O57 74.6(5) . . ?
O60 Cd12 O57 95.5(6) . . ?
O62 Cd12 O57 119.7(6) . . ?
O11 Cd12 O63 93.7(5) . . ?
O60 Cd12 O63 168.5(6) . . ?
O62 Cd12 O63 54.7(6) . . ?
O57 Cd12 O63 89.1(5) . . ?
O11 Cd12 O12 67.4(5) . . ?
O60 Cd12 O12 87.7(6) . . ?
O62 Cd12 O12 92.7(6) . . ?
O57 Cd12 O12 141.9(5) . . ?
O63 Cd12 O12 95.2(5) . . ?
O11 Cd12 O61 136.0(6) . . ?
O60 Cd12 O61 52.8(6) . . ?
O62 Cd12 O61 81.5(6) . . ?
O57 Cd12 O61 76.9(5) . . ?
O63 Cd12 O61 118.6(6) . . ?
O12 Cd12 O61 131.2(5) . . ?
O11 Cd12 C170 120.2(7) . . ?
O60 Cd12 C170 140.7(7) . . ?
O62 Cd12 C170 27.1(6) . . ?
O57 Cd12 C170 103.5(6) . . ?
O63 Cd12 C170 27.9(6) . . ?
O12 Cd12 C170 97.3(6) . . ?
O61 Cd12 C170 98.4(7) . . ?
O11 Cd12 C168 117.5(7) . . ?
O60 Cd12 C168 27.2(7) . . ?
O62 Cd12 C168 99.7(7) . . ?
O57 Cd12 C168 83.5(6) . . ?
O63 Cd12 C168 144.3(7) . . ?
O12 Cd12 C168 112.0(7) . . ?
O61 Cd12 C168 25.8(6) . . ?
C170 Cd12 C168 121.6(8) . . ?
C8 N1 C9 115(2) . . ?
C8 N1 Tb4 125.6(18) . . ?
C9 N1 Tb4 118.4(16) . . ?
C15 N2 C14 117.9(19) . . ?
C15 N2 Cd2 124.1(15) . . ?
C14 N2 Cd2 117.8(14) . . ?
C30 N3 C31 113(2) . . ?
C30 N3 Cd1 124.3(17) . . ?
C31 N3 Cd1 120.9(16) . . ?
C37 N4 C36 116(2) . . ?
C37 N4 Tb3 129.4(17) . . ?
C36 N4 Tb3 114.2(15) . . ?
C52 N5 C53 112(2) . . ?
C52 N5 Cd8 125.1(16) . . ?
C53 N5 Cd8 122.4(15) . . ?
C59 N6 C58 117(2) . . ?
C59 N6 Cd4 125.9(15) . . ?
C58 N6 Cd4 116.7(15) . . ?
C74 N7 C75 115.9(19) . . ?
C74 N7 Tb2 126.8(16) . . ?
C75 N7 Tb2 116.3(14) . . ?
C81 N8 C80 115.1(19) . . ?
C81 N8 Cd10 125.7(16) . . ?
C80 N8 Cd10 119.0(13) . . ?
C96 N9 C97 118.9(19) . . ?
C96 N9 Cd3 124.4(15) . . ?
C97 N9 Cd3 116.7(14) . . ?
C103 N10 C102 112.6(17) . . ?
C103 N10 Tb1 125.5(14) . . ?
C102 N10 Tb1 120.4(12) . . ?
C118 N11 C119 119(2) . . ?
C118 N11 Cd6 126.3(15) . 14 ?
C119 N11 Cd6 114.8(14) . 14 ?
C125 N12 C124 124.1(19) . . ?
C125 N12 Cd9 122.0(15) . . ?
C124 N12 Cd9 113.0(15) . . ?
C2 O1 C1 119.8(19) . . ?
C2 O1 Cd6 111.9(14) . . ?
C1 O1 Cd6 121.5(14) . . ?
C7 O2 Cd6 119.1(14) . . ?
C7 O2 Tb4 134.4(14) . . ?
Cd6 O2 Tb4 103.6(6) . . ?
C21 O3 Cd2 125.4(13) . . ?
C21 O3 Tb3 123.5(13) . . ?
Cd2 O3 Tb3 110.8(6) . . ?
C20 O4 C22 119.4(17) . . ?
C20 O4 Tb3 114.5(13) . . ?
C22 O4 Tb3 124.9(12) . . ?
C24 O5 C23 121(2) . . ?
C24 O5 Tb4 115.8(14) . . ?
C23 O5 Tb4 122.4(15) . . ?
C29 O6 Cd1 121.5(14) . . ?
C29 O6 Tb4 124.9(14) . . ?
Cd1 O6 Tb4 113.5(7) . . ?
C43 O7 Cd4 120.1(14) . . ?
C43 O7 Tb3 134.3(14) . . ?
Cd4 O7 Tb3 104.4(7) . . ?
C42 O8 C44 116(2) . . ?
C42 O8 Cd4 114.2(16) . . ?
C44 O8 Cd4 123.9(14) . . ?
C46 O9 C45 113.0(19) . . ?
C46 O9 Cd5 115.7(14) . . ?
C45 O9 Cd5 118.3(14) . . ?
C51 O10 Cd8 132.5(15) . . ?
C51 O10 Cd5 120.5(14) . . ?
Cd8 O10 Cd5 105.5(6) . . ?
C65 O11 Cd4 127.3(14) . . ?
C65 O11 Cd12 124.9(14) . . ?
Cd4 O11 Cd12 106.4(6) . . ?
C64 O12 C66 116.6(18) . . ?
C64 O12 Cd12 117.8(13) . . ?
C66 O12 Cd12 121.2(14) . . ?
C68 O13 C67 117.3(18) . . ?
C68 O13 Cd8 115.5(12) . . ?
C67 O13 Cd8 126.7(14) . . ?
C73 O14 Cd8 121.4(13) . . ?
C73 O14 Tb2 128.6(13) . . ?
Cd8 O14 Tb2 105.7(6) . . ?
C87 O15 Cd10 120.8(13) . . ?
C87 O15 Tb1 126.5(13) . . ?
Cd10 O15 Tb1 112.5(6) . . ?
C86 O16 C88 116.5(17) . . ?
C86 O16 Tb1 116.5(13) . . ?
C88 O16 Tb1 126.7(13) . . ?
C90 O17 C89 116.3(18) . . ?
C90 O17 Tb2 113.9(13) . . ?
C89 O17 Tb2 128.2(14) . . ?
C95 O18 Cd3 123.2(14) . . ?
C95 O18 Tb2 123.5(14) . . ?
Cd3 O18 Tb2 113.3(6) . . ?
C109 O19 Cd9 123.8(13) . . ?
C109 O19 Tb1 126.8(13) . . ?
Cd9 O19 Tb1 105.5(5) . . ?
C108 O20 C110 117.7(17) . . ?
C108 O20 Cd9 114.8(12) . . ?
C110 O20 Cd9 123.9(13) . . ?
C112 O21 C111 114.1(18) . . ?
C112 O21 Cd7 118.1(14) . 14 ?
C111 O21 Cd7 121.4(15) . 14 ?
C117 O22 Cd6 131.6(14) . 14 ?
C117 O22 Cd7 121.9(14) . 14 ?
Cd6 O22 Cd7 106.2(7) 14 14 ?
C131 O23 Cd9 132.0(13) . . ?
C131 O23 Cd11 121.0(13) . . ?
Cd9 O23 Cd11 105.5(6) . . ?
C130 O24 C132 118.2(17) . . ?
C130 O24 Cd11 112.6(13) . . ?
C132 O24 Cd11 121.2(13) . . ?
C134 O25 Cd7 98.4(16) . . ?
C134 O26 Cd7 88.2(16) . . ?
C136 O27 Cd7 94.3(17) . . ?
C138 O28 Cd7 136.4(18) . . ?
C138 O28 Cd6 119.6(17) . . ?
Cd7 O28 Cd6 103.0(7) . . ?
C138 O29 Tb4 142.3(18) . . ?
C140 O30 Cd3 137.0(13) . 14 ?
C140 O31 Cd6 102.2(13) . . ?
C140 O31 Tb4 144.8(14) . . ?
Cd6 O31 Tb4 100.8(6) . . ?
C142 O32 Tb4 136.5(19) . . ?
C142 O33 Cd1 128.9(18) . . ?
C144 O34 Tb4 162.4(17) . . ?
C144 O35 Cd1 115.9(16) . . ?
C146 O36 Cd1 136.4(15) . . ?
C146 O36 Cd5 88.6(13) . . ?
Cd1 O36 Cd5 134.7(7) . . ?
C146 O37 Cd5 101.1(15) . . ?
C148 O38 Cd5 92.5(14) . . ?
C148 O39 Cd5 85.9(15) . . ?
C152 O40 Cd1 126.5(15) . . ?
C152 O41 Cd8 106.7(12) . . ?
C152 O41 Tb2 142.8(14) . . ?
Cd8 O41 Tb2 100.9(6) . . ?
C150 O42 Cd8 125.0(16) . . ?
C150 O42 Cd5 133.3(16) . . ?
Cd8 O42 Cd5 101.5(6) . . ?
C150 O43 Tb2 142.2(17) . . ?
C154 O44 Tb2 165.0(18) . . ?
C154 O45 Cd3 111.5(17) . . ?
C156 O46 Tb2 142.8(16) . . ?
C156 O47 Cd3 126.5(15) . . ?
C136 O48 Cd3 136.5(16) 14 . ?
C136 O48 Cd7 87.3(15) 14 14 ?
Cd3 O48 Cd7 136.2(7) . 14 ?
C158 O49 Cd2 135.6(14) . . ?
C158 O50 Cd9 103.3(14) . 14 ?
C158 O50 Tb1 144.8(14) . 14 ?
Cd9 O50 Tb1 102.1(5) 14 14 ?
C178 O51 Cd11 90.5(12) 14 14 ?
C178 O51 Cd2 133.0(13) 14 . ?
Cd11 O51 Cd2 136.6(7) 14 . ?
C160 O52 Cd2 133.2(14) . . ?
C160 O53 Tb3 140.9(14) . . ?
C162 O54 Cd2 109.4(14) . . ?
C162 O55 Tb3 169.0(18) . . ?
C166 O56 Tb3 135.2(14) . . ?
C166 O57 Cd4 122.3(14) . . ?
C166 O57 Cd12 131.6(15) . . ?
Cd4 O57 Cd12 103.5(6) . . ?
C164 O58 Cd4 107.9(13) . . ?
C164 O58 Tb3 140.2(14) . . ?
Cd4 O58 Tb3 101.3(6) . . ?
C164 O59 Cd10 130.2(15) . . ?
C168 O60 Cd12 97.6(16) . . ?
C168 O61 Cd12 81.5(15) . . ?
C170 O62 Cd12 96.9(15) . . ?
C170 O63 Cd12 91.0(14) . . ?
C170 O63 Cd10 132.4(16) . . ?
Cd12 O63 Cd10 136.6(7) . . ?
C172 O64 Cd10 110.8(14) . . ?
C172 O65 Tb1 165.5(17) . . ?
C174 O66 Cd10 131.5(17) . . ?
C174 O67 Tb1 138.9(16) . . ?
C176 O68 Tb1 141.6(15) . . ?
C176 O69 Cd9 120.8(13) . . ?
C176 O69 Cd11 133.9(14) . . ?
Cd9 O69 Cd11 104.4(6) . . ?
C180 O70 Cd11 86.0(16) . . ?
C180 O71 Cd11 98.7(14) . . ?
C178 O72 Cd11 94.7(13) . . ?
C181 O73 H73 109.5 . . ?
C185 O77 H77 109.5 . . ?
C187 O79 H79 109.5 . . ?
C189 O81 H81 109.5 . . ?
C190 O82 H82A 109.5 . . ?
C191 O83 H83 109.5 . . ?
C193 O85 H85 109.5 . . ?
C195 O87 H87 109.5 . . ?
C196 O88 H88 109.5 . . ?
C197 O89 H89 109.5 . . ?
C200 O92 H92 109.5 . . ?
C201 O93 H93 109.5 . . ?
C202 O94 H94 109.5 . . ?
C203 O95 H95 109.5 . . ?
C204 O96 H96 109.5 . . ?
C205 O97 H97 109.5 . . ?
C206 O98 H98 109.5 . . ?
C213 O99 H99 109.5 . . ?
C208 O118 H11X 109.5 . . ?
C209 O119 H11S 109.5 . . ?
C212 O122 H122 109.5 . . ?
O1 C1 H1A 109.5 . . ?
O1 C1 H1B 109.5 . . ?
H1A C1 H1B 109.5 . . ?
O1 C1 H1C 109.5 . . ?
H1A C1 H1C 109.5 . . ?
H1B C1 H1C 109.5 . . ?
O1 C2 C7 119(2) . . ?
O1 C2 C3 126(2) . . ?
C7 C2 C3 114(2) . . ?
C4 C3 C2 124(2) . . ?
C4 C3 H3A 118.0 . . ?
C2 C3 H3A 118.0 . . ?
C3 C4 C5 121(3) . . ?
C3 C4 H4A 119.4 . . ?
C5 C4 H4A 119.4 . . ?
C4 C5 C6 114(2) . . ?
C4 C5 H5A 123.0 . . ?
C6 C5 H5A 123.0 . . ?
C7 C6 C8 128(2) . . ?
C7 C6 C5 123(2) . . ?
C8 C6 C5 109(2) . . ?
C6 C7 O2 120(2) . . ?
C6 C7 C2 123(2) . . ?
O2 C7 C2 117(2) . . ?
N1 C8 C6 126(2) . . ?
N1 C8 H8A 117.0 . . ?
C6 C8 H8A 117.0 . . ?
N1 C9 C10 105(2) . . ?
N1 C9 H9A 110.8 . . ?
C10 C9 H9A 110.8 . . ?
N1 C9 H9B 110.8 . . ?
C10 C9 H9B 110.8 . . ?
H9A C9 H9B 108.9 . . ?
C11 C10 C9 110(2) . . ?
C11 C10 H10A 109.6 . . ?
C9 C10 H10A 109.6 . . ?
C11 C10 H10B 109.6 . . ?
C9 C10 H10B 109.6 . . ?
H10A C10 H10B 108.2 . . ?
C10 C11 C12 109(2) . . ?
C10 C11 H11B 109.9 . . ?
C12 C11 H11B 109.9 . . ?
C10 C11 H11C 109.9 . . ?
C12 C11 H11C 109.9 . . ?
H11B C11 H11C 108.3 . . ?
C13 C12 C11 112(2) . . ?
C13 C12 H12A 109.2 . . ?
C11 C12 H12A 109.2 . . ?
C13 C12 H12B 109.2 . . ?
C11 C12 H12B 109.2 . . ?
H12A C12 H12B 107.9 . . ?
C12 C13 C14 111(2) . . ?
C12 C13 H13A 109.4 . . ?
C14 C13 H13A 109.4 . . ?
C12 C13 H13B 109.4 . . ?
C14 C13 H13B 109.4 . . ?
H13A C13 H13B 108.0 . . ?
N2 C14 C13 107.9(18) . . ?
N2 C14 H14A 110.1 . . ?
C13 C14 H14A 110.1 . . ?
N2 C14 H14B 110.1 . . ?
C13 C14 H14B 110.1 . . ?
H14A C14 H14B 108.4 . . ?
N2 C15 C16 131(2) . . ?
N2 C15 H15A 114.6 . . ?
C16 C15 H15A 114.6 . . ?
C17 C16 C21 119(2) . . ?
C17 C16 C15 119(2) . . ?
C21 C16 C15 122(2) . . ?
C18 C17 C16 123(2) . . ?
C18 C17 H17A 118.4 . . ?
C16 C17 H17A 118.4 . . ?
C17 C18 C19 118(2) . . ?
C17 C18 H18A 121.2 . . ?
C19 C18 H18A 121.2 . . ?
C18 C19 C20 122(2) . . ?
C18 C19 H19A 119.2 . . ?
C20 C19 H19A 119.2 . . ?
O4 C20 C21 113.7(19) . . ?
O4 C20 C19 125(2) . . ?
C21 C20 C19 121(2) . . ?
O3 C21 C20 118.2(18) . . ?
O3 C21 C16 125(2) . . ?
C20 C21 C16 117.1(19) . . ?
O4 C22 H22A 109.5 . . ?
O4 C22 H22B 109.5 . . ?
H22A C22 H22B 109.5 . . ?
O4 C22 H22C 109.5 . . ?
H22A C22 H22C 109.5 . . ?
H22B C22 H22C 109.5 . . ?
O5 C23 H23A 109.5 . . ?
O5 C23 H23B 109.5 . . ?
H23A C23 H23B 109.5 . . ?
O5 C23 H23C 109.5 . . ?
H23A C23 H23C 109.5 . . ?
H23B C23 H23C 109.5 . . ?
O5 C24 C29 114(2) . . ?
O5 C24 C25 128(2) . . ?
C29 C24 C25 118(2) . . ?
C26 C25 C24 125(3) . . ?
C26 C25 H25A 117.4 . . ?
C24 C25 H25A 117.4 . . ?
C25 C26 C27 122(3) . . ?
C25 C26 H26A 118.9 . . ?
C27 C26 H26A 118.9 . . ?
C26 C27 C28 110(2) . . ?
C26 C27 H27A 125.0 . . ?
C28 C27 H27A 125.0 . . ?
C29 C28 C27 126(2) . . ?
C29 C28 C30 126(2) . . ?
C27 C28 C30 108(2) . . ?
O6 C29 C28 127(2) . . ?
O6 C29 C24 115(2) . . ?
C28 C29 C24 118(2) . . ?
N3 C30 C28 124(2) . . ?
N3 C30 H30A 117.8 . . ?
C28 C30 H30A 117.8 . . ?
N3 C31 C32 104(2) . . ?
N3 C31 H31A 110.9 . . ?
C32 C31 H31A 110.9 . . ?
N3 C31 H31B 110.9 . . ?
C32 C31 H31B 110.9 . . ?
H31A C31 H31B 108.9 . . ?
C31 C32 C33 106(2) . . ?
C31 C32 H32A 110.6 . . ?
C33 C32 H32A 110.6 . . ?
C31 C32 H32B 110.6 . . ?
C33 C32 H32B 110.6 . . ?
H32A C32 H32B 108.7 . . ?
C34 C33 C32 110(2) . . ?
C34 C33 H33A 109.7 . . ?
C32 C33 H33A 109.7 . . ?
C34 C33 H33B 109.8 . . ?
C32 C33 H33B 109.7 . . ?
H33A C33 H33B 108.2 . . ?
C35 C34 C33 107(2) . . ?
C35 C34 H34A 110.3 . . ?
C33 C34 H34A 110.3 . . ?
C35 C34 H34B 110.3 . . ?
C33 C34 H34B 110.3 . . ?
H34A C34 H34B 108.5 . . ?
C34 C35 C36 111(2) . . ?
C34 C35 H35A 109.4 . . ?
C36 C35 H35A 109.4 . . ?
C34 C35 H35B 109.4 . . ?
C36 C35 H35B 109.4 . . ?
H35A C35 H35B 108.0 . . ?
C35 C36 N4 107.3(19) . . ?
C35 C36 H36A 110.3 . . ?
N4 C36 H36A 110.3 . . ?
C35 C36 H36B 110.3 . . ?
N4 C36 H36B 110.3 . . ?
H36A C36 H36B 108.5 . . ?
N4 C37 C38 129(2) . . ?
N4 C37 H37A 115.7 . . ?
C38 C37 H37A 115.7 . . ?
C39 C38 C37 117(2) . . ?
C39 C38 C43 121(2) . . ?
C37 C38 C43 122(2) . . ?
C38 C39 C40 123(3) . . ?
C38 C39 H39A 118.3 . . ?
C40 C39 H39A 118.3 . . ?
C41 C40 C39 113(3) . . ?
C41 C40 H40A 123.6 . . ?
C39 C40 H40A 123.6 . . ?
C42 C41 C40 126(3) . . ?
C42 C41 H41A 116.9 . . ?
C40 C41 H41A 116.9 . . ?
O8 C42 C41 126(3) . . ?
O8 C42 C43 111(2) . . ?
C41 C42 C43 122(3) . . ?
O7 C43 C38 124(2) . . ?
O7 C43 C42 122(2) . . ?
C38 C43 C42 114(2) . . ?
O8 C44 H44A 109.5 . . ?
O8 C44 H44B 109.5 . . ?
H44A C44 H44B 109.5 . . ?
O8 C44 H44C 109.5 . . ?
H44A C44 H44C 109.5 . . ?
H44B C44 H44C 109.5 . . ?
O9 C45 H45A 109.5 . . ?
O9 C45 H45B 109.5 . . ?
H45A C45 H45B 109.5 . . ?
O9 C45 H45C 109.5 . . ?
H45A C45 H45C 109.5 . . ?
H45B C45 H45C 109.5 . . ?
O9 C46 C47 123(2) . . ?
O9 C46 C51 112(2) . . ?
C47 C46 C51 125(3) . . ?
C48 C47 C46 117(3) . . ?
C48 C47 H47A 121.3 . . ?
C46 C47 H47A 121.3 . . ?
C47 C48 C49 125(3) . . ?
C47 C48 H48B 117.3 . . ?
C49 C48 H48B 117.3 . . ?
C50 C49 C48 116(3) . . ?
C50 C49 H49A 122.1 . . ?
C48 C49 H49A 122.1 . . ?
C49 C50 C52 110(3) . . ?
C49 C50 C51 121(3) . . ?
C52 C50 C51 128(3) . . ?
O10 C51 C46 121(2) . . ?
O10 C51 C50 123(2) . . ?
C46 C51 C50 116(2) . . ?
C50 C52 N5 126(2) . . ?
C50 C52 H52A 117.2 . . ?
N5 C52 H52A 117.2 . . ?
C54 C53 N5 107(2) . . ?
C54 C53 H53A 110.3 . . ?
N5 C53 H53A 110.3 . . ?
C54 C53 H53B 110.3 . . ?
N5 C53 H53B 110.3 . . ?
H53A C53 H53B 108.6 . . ?
C53 C54 C55 116(3) . . ?
C53 C54 H54A 108.3 . . ?
C55 C54 H54A 108.3 . . ?
C53 C54 H54B 108.3 . . ?
C55 C54 H54B 108.3 . . ?
H54A C54 H54B 107.4 . . ?
C56 C55 C54 114(3) . . ?
C56 C55 H55A 108.8 . . ?
C54 C55 H55A 108.8 . . ?
C56 C55 H55B 108.8 . . ?
C54 C55 H55B 108.8 . . ?
H55A C55 H55B 107.7 . . ?
C55 C56 C57 109(2) . . ?
C55 C56 H56A 110.0 . . ?
C57 C56 H56A 110.0 . . ?
C55 C56 H56B 110.0 . . ?
C57 C56 H56B 110.0 . . ?
H56A C56 H56B 108.4 . . ?
C58 C57 C56 107(2) . . ?
C58 C57 H57A 110.2 . . ?
C56 C57 H57A 110.2 . . ?
C58 C57 H57B 110.2 . . ?
C56 C57 H57B 110.2 . . ?
H57A C57 H57B 108.5 . . ?
N6 C58 C57 112(2) . . ?
N6 C58 H58A 109.3 . . ?
C57 C58 H58A 109.3 . . ?
N6 C58 H58B 109.3 . . ?
C57 C58 H58B 109.3 . . ?
H58A C58 H58B 108.0 . . ?
N6 C59 C60 130(2) . . ?
N6 C59 H59A 115.2 . . ?
C60 C59 H59A 115.2 . . ?
C65 C60 C61 118.3(19) . . ?
C65 C60 C59 125(2) . . ?
C61 C60 C59 117(2) . . ?
C62 C61 C60 122(2) . . ?
C62 C61 H61A 119.1 . . ?
C60 C61 H61A 119.1 . . ?
C61 C62 C63 121(2) . . ?
C61 C62 H62A 119.6 . . ?
C63 C62 H62A 119.6 . . ?
C64 C63 C62 121(2) . . ?
C64 C63 H63A 119.3 . . ?
C62 C63 H63A 119.3 . . ?
C63 C64 O12 126(2) . . ?
C63 C64 C65 121(2) . . ?
O12 C64 C65 113(2) . . ?
O11 C65 C60 127(2) . . ?
O11 C65 C64 116(2) . . ?
C60 C65 C64 117(2) . . ?
O12 C66 H66A 109.5 . . ?
O12 C66 H66B 109.5 . . ?
H66A C66 H66B 109.5 . . ?
O12 C66 H66C 109.5 . . ?
H66A C66 H66C 109.5 . . ?
H66B C66 H66C 109.5 . . ?
O13 C67 H67A 109.5 . . ?
O13 C67 H67B 109.5 . . ?
H67A C67 H67B 109.5 . . ?
O13 C67 H67C 109.5 . . ?
H67A C67 H67C 109.5 . . ?
H67B C67 H67C 109.5 . . ?
O13 C68 C73 114.1(19) . . ?
O13 C68 C69 124.2(19) . . ?
C73 C68 C69 122(2) . . ?
C68 C69 C70 121(2) . . ?
C68 C69 H69A 119.3 . . ?
C70 C69 H69A 119.3 . . ?
C71 C70 C69 114(3) . . ?
C71 C70 H70A 122.9 . . ?
C69 C70 H70A 122.9 . . ?
C70 C71 C72 126(3) . . ?
C70 C71 H71A 117.2 . . ?
C72 C71 H71A 117.2 . . ?
C73 C72 C71 121(2) . . ?
C73 C72 C74 123(2) . . ?
C71 C72 C74 116(2) . . ?
O14 C73 C72 125(2) . . ?
O14 C73 C68 119.2(19) . . ?
C72 C73 C68 116(2) . . ?
N7 C74 C72 124(2) . . ?
N7 C74 H74A 118.1 . . ?
C72 C74 H74A 118.1 . . ?
N7 C75 C76 107.3(16) . . ?
N7 C75 H75A 110.3 . . ?
C76 C75 H75A 110.3 . . ?
N7 C75 H75B 110.3 . . ?
C76 C75 H75B 110.3 . . ?
H75A C75 H75B 108.5 . . ?
C77 C76 C75 109.5(18) . . ?
C77 C76 H76A 109.8 . . ?
C75 C76 H76A 109.8 . . ?
C77 C76 H76B 109.8 . . ?
C75 C76 H76B 109.8 . . ?
H76A C76 H76B 108.2 . . ?
C78 C77 C76 111.8(18) . . ?
C78 C77 H77A 109.3 . . ?
C76 C77 H77A 109.3 . . ?
C78 C77 H77B 109.2 . . ?
C76 C77 H77B 109.3 . . ?
H77A C77 H77B 107.9 . . ?
C77 C78 C79 115.8(18) . . ?
C77 C78 H78A 108.3 . . ?
C79 C78 H78A 108.3 . . ?
C77 C78 H78B 108.3 . . ?
C79 C78 H78B 108.3 . . ?
H78A C78 H78B 107.4 . . ?
C78 C79 C80 111.2(18) . . ?
C78 C79 H79A 109.4 . . ?
C80 C79 H79A 109.4 . . ?
C78 C79 H79B 109.4 . . ?
C80 C79 H79B 109.4 . . ?
H79A C79 H79B 108.0 . . ?
C79 C80 N8 110.8(17) . . ?
C79 C80 H80A 109.5 . . ?
N8 C80 H80A 109.5 . . ?
C79 C80 H80B 109.5 . . ?
N8 C80 H80B 109.5 . . ?
H80A C80 H80B 108.1 . . ?
N8 C81 C82 124(2) . . ?
N8 C81 H81A 118.1 . . ?
C82 C81 H81A 118.1 . . ?
C87 C82 C83 118(2) . . ?
C87 C82 C81 126(2) . . ?
C83 C82 C81 115(2) . . ?
C84 C83 C82 123(2) . . ?
C84 C83 H83A 118.6 . . ?
C82 C83 H83A 118.6 . . ?
C85 C84 C83 118(2) . . ?
C85 C84 H84A 121.1 . . ?
C83 C84 H84A 121.1 . . ?
C84 C85 C86 125(2) . . ?
C84 C85 H85A 117.5 . . ?
C86 C85 H85A 117.5 . . ?
O16 C86 C85 130(2) . . ?
O16 C86 C87 116(2) . . ?
C85 C86 C87 115(2) . . ?
O15 C87 C82 126(2) . . ?
O15 C87 C86 112(2) . . ?
C82 C87 C86 121(2) . . ?
O16 C88 H88A 109.5 . . ?
O16 C88 H88B 109.5 . . ?
H88A C88 H88B 109.5 . . ?
O16 C88 H88C 109.5 . . ?
H88A C88 H88C 109.5 . . ?
H88B C88 H88C 109.5 . . ?
O17 C89 H89A 109.5 . . ?
O17 C89 H89B 109.5 . . ?
H89A C89 H89B 109.5 . . ?
O17 C89 H89C 109.5 . . ?
H89A C89 H89C 109.5 . . ?
H89B C89 H89C 109.5 . . ?
C91 C90 O17 125(2) . . ?
C91 C90 C95 123(2) . . ?
O17 C90 C95 112(2) . . ?
C90 C91 C92 122(2) . . ?
C90 C91 H91A 119.1 . . ?
C92 C91 H91A 119.1 . . ?
C93 C92 C91 115(2) . . ?
C93 C92 H92A 122.6 . . ?
C91 C92 H92A 122.6 . . ?
C94 C93 C92 125(2) . . ?
C94 C93 H93A 117.3 . . ?
C92 C93 H93A 117.3 . . ?
C93 C94 C95 120(2) . . ?
C93 C94 C96 119(2) . . ?
C95 C94 C96 120(2) . . ?
O18 C95 C94 128(2) . . ?
O18 C95 C90 118(2) . . ?
C94 C95 C90 114(2) . . ?
N9 C96 C94 130(2) . . ?
N9 C96 H96A 114.8 . . ?
C94 C96 H96A 114.8 . . ?
C98 C97 N9 113.4(16) . . ?
C98 C97 H97A 108.9 . . ?
N9 C97 H97A 108.9 . . ?
C98 C97 H97B 108.9 . . ?
N9 C97 H97B 108.9 . . ?
H97A C97 H97B 107.7 . . ?
C97 C98 C99 112.0(17) . . ?
C97 C98 H98A 109.2 . . ?
C99 C98 H98A 109.2 . . ?
C97 C98 H98B 109.2 . . ?
C99 C98 H98B 109.2 . . ?
H98A C98 H98B 107.9 . . ?
C98 C99 C100 116.4(17) . . ?
C98 C99 H99A 108.2 . . ?
C100 C99 H99A 108.2 . . ?
C98 C99 H99B 108.2 . . ?
C100 C99 H99B 108.2 . . ?
H99A C99 H99B 107.3 . . ?
C101 C100 C99 113.1(17) . . ?
C101 C100 H10C 109.0 . . ?
C99 C100 H10C 109.0 . . ?
C101 C100 H10D 109.0 . . ?
C99 C100 H10D 109.0 . . ?
H10C C100 H10D 107.8 . . ?
C100 C101 C102 110.4(17) . . ?
C100 C101 H10E 109.6 . . ?
C102 C101 H10E 109.6 . . ?
C100 C101 H10F 109.6 . . ?
C102 C101 H10F 109.6 . . ?
H10E C101 H10F 108.1 . . ?
N10 C102 C101 109.1(17) . . ?
N10 C102 H10G 109.9 . . ?
C101 C102 H10G 109.9 . . ?
N10 C102 H10H 109.9 . . ?
C101 C102 H10H 109.9 . . ?
H10G C102 H10H 108.3 . . ?
N10 C103 C104 124(2) . . ?
N10 C103 H10I 117.9 . . ?
C104 C103 H10I 117.9 . . ?
C109 C104 C105 119(2) . . ?
C109 C104 C103 127(2) . . ?
C105 C104 C103 112.9(19) . . ?
C106 C105 C104 117(2) . . ?
C106 C105 H10J 121.3 . . ?
C104 C105 H10J 121.3 . . ?
C105 C106 C107 125(2) . . ?
C105 C106 H10K 117.4 . . ?
C107 C106 H10K 117.4 . . ?
C106 C107 C108 119(2) . . ?
C106 C107 H10L 120.6 . . ?
C108 C107 H10L 120.6 . . ?
O20 C108 C107 125(2) . . ?
O20 C108 C109 118.4(19) . . ?
C107 C108 C109 117(2) . . ?
C104 C109 O19 124(2) . . ?
C104 C109 C108 122(2) . . ?
O19 C109 C108 114(2) . . ?
O20 C110 H11D 109.5 . . ?
O20 C110 H11E 109.5 . . ?
H11D C110 H11E 109.5 . . ?
O20 C110 H11F 109.5 . . ?
H11D C110 H11F 109.5 . . ?
H11E C110 H11F 109.5 . . ?
O21 C111 H11G 109.5 . . ?
O21 C111 H11H 109.5 . . ?
H11G C111 H11H 109.5 . . ?
O21 C111 H11I 109.5 . . ?
H11G C111 H11I 109.5 . . ?
H11H C111 H11I 109.5 . . ?
C113 C112 O21 123(2) . . ?
C113 C112 C117 127(2) . . ?
O21 C112 C117 109.9(19) . . ?
C112 C113 C114 117(2) . . ?
C112 C113 H11J 121.5 . . ?
C114 C113 H11J 121.5 . . ?
C115 C114 C113 117(2) . . ?
C115 C114 H11K 121.3 . . ?
C113 C114 H11K 121.3 . . ?
C116 C115 C114 127(2) . . ?
C116 C115 H11L 116.7 . . ?
C114 C115 H11L 116.7 . . ?
C115 C116 C118 118(2) . . ?
C115 C116 C117 117(2) . . ?
C118 C116 C117 125(2) . . ?
O22 C117 C112 121(2) . . ?
O22 C117 C116 124(2) . . ?
C112 C117 C116 115(2) . . ?
N11 C118 C116 130(2) . . ?
N11 C118 H11M 115.2 . . ?
C116 C118 H11M 115.2 . . ?
N11 C119 C120 109.0(19) . . ?
N11 C119 H11N 109.9 . . ?
C120 C119 H11N 109.9 . . ?
N11 C119 H11O 109.9 . . ?
C120 C119 H11O 109.9 . . ?
H11N C119 H11O 108.3 . . ?
C121 C120 C119 112(2) . . ?
C121 C120 H12C 109.1 . . ?
C119 C120 H12C 109.1 . . ?
C121 C120 H12D 109.1 . . ?
C119 C120 H12D 109.1 . . ?
H12C C120 H12D 107.9 . . ?
C122 C121 C120 117(2) . . ?
C122 C121 H12E 108.0 . . ?
C120 C121 H12E 108.0 . . ?
C122 C121 H12F 108.0 . . ?
C120 C121 H12F 108.0 . . ?
H12E C121 H12F 107.2 . . ?
C121 C122 C123 113(2) . . ?
C121 C122 H12G 109.0 . . ?
C123 C122 H12G 109.0 . . ?
C121 C122 H12H 109.0 . . ?
C123 C122 H12H 109.0 . . ?
H12G C122 H12H 107.8 . . ?
C124 C123 C122 113(2) . . ?
C124 C123 H12I 108.9 . . ?
C122 C123 H12I 108.9 . . ?
C124 C123 H12J 108.9 . . ?
C122 C123 H12J 108.9 . . ?
H12I C123 H12J 107.7 . . ?
N12 C124 C123 109.7(18) . . ?
N12 C124 H12K 109.7 . . ?
C123 C124 H12K 109.7 . . ?
N12 C124 H12L 109.7 . . ?
C123 C124 H12L 109.7 . . ?
H12K C124 H12L 108.2 . . ?
N12 C125 C126 136(2) . . ?
N12 C125 H12M 112.0 . . ?
C126 C125 H12M 112.0 . . ?
C127 C126 C131 121.4(19) . . ?
C127 C126 C125 116(2) . . ?
C131 C126 C125 123(2) . . ?
C128 C127 C126 122(2) . . ?
C128 C127 H12N 118.8 . . ?
C126 C127 H12N 118.8 . . ?
C127 C128 C129 120(2) . . ?
C127 C128 H12O 119.8 . . ?
C129 C128 H12O 119.8 . . ?
C128 C129 C130 115(2) . . ?
C128 C129 H12P 122.3 . . ?
C130 C129 H12P 122.3 . . ?
O24 C130 C131 115.5(18) . . ?
O24 C130 C129 120(2) . . ?
C131 C130 C129 124(2) . . ?
O23 C131 C130 119(2) . . ?
O23 C131 C126 124.3(19) . . ?
C130 C131 C126 116(2) . . ?
O24 C132 H13C 109.5 . . ?
O24 C132 H13D 109.5 . . ?
H13C C132 H13D 109.5 . . ?
O24 C132 H13E 109.5 . . ?
H13C C132 H13E 109.5 . . ?
H13D C132 H13E 109.5 . . ?
C134 C133 H13F 109.5 . . ?
C134 C133 H13G 109.5 . . ?
H13F C133 H13G 109.5 . . ?
C134 C133 H13H 109.5 . . ?
H13F C133 H13H 109.5 . . ?
H13G C133 H13H 109.5 . . ?
O26 C134 O25 119(2) . . ?
O26 C134 C133 121(3) . . ?
O25 C134 C133 120(3) . . ?
C136 C135 H13I 109.5 . . ?
C136 C135 H13J 109.5 . . ?
H13I C135 H13J 109.5 . . ?
C136 C135 H13K 109.5 . . ?
H13I C135 H13K 109.5 . . ?
H13J C135 H13K 109.5 . . ?
O27 C136 O48 121(2) . 14 ?
O27 C136 C135 123(3) . . ?
O48 C136 C135 116(2) 14 . ?
O27 C136 Cd7 58.3(14) . . ?
O48 C136 Cd7 63.1(13) 14 . ?
C135 C136 Cd7 170(2) . . ?
C138 C137 H13M 109.5 . . ?
C138 C137 H13N 109.5 . . ?
H13M C137 H13N 109.5 . . ?
C138 C137 H13O 109.5 . . ?
H13M C137 H13O 109.5 . . ?
H13N C137 H13O 109.5 . . ?
O29 C138 O28 128(3) . . ?
O29 C138 C137 117(3) . . ?
O28 C138 C137 115(3) . . ?
C140 C139 H13P 109.5 . . ?
C140 C139 H13Q 109.5 . . ?
H13P C139 H13Q 109.5 . . ?
C140 C139 H13R 109.5 . . ?
H13P C139 H13R 109.5 . . ?
H13Q C139 H13R 109.5 . . ?
O31 C140 O30 127(2) . . ?
O31 C140 C139 119(2) . . ?
O30 C140 C139 114.6(19) . . ?
C142 C141 H14C 109.5 . . ?
C142 C141 H14D 109.5 . . ?
H14C C141 H14D 109.5 . . ?
C142 C141 H14E 109.5 . . ?
H14C C141 H14E 109.5 . . ?
H14D C141 H14E 109.5 . . ?
O32 C142 O33 128(3) . . ?
O32 C142 C141 112(3) . . ?
O33 C142 C141 119(3) . . ?
C144 C143 H14F 109.5 . . ?
C144 C143 H14G 109.5 . . ?
H14F C143 H14G 109.5 . . ?
C144 C143 H14H 109.5 . . ?
H14F C143 H14H 109.5 . . ?
H14G C143 H14H 109.5 . . ?
O35 C144 O34 119(2) . . ?
O35 C144 C143 125(2) . . ?
O34 C144 C143 115(3) . . ?
C146 C145 H14I 109.5 . . ?
C146 C145 H14J 109.5 . . ?
H14I C145 H14J 109.5 . . ?
C146 C145 H14K 109.5 . . ?
H14I C145 H14K 109.5 . . ?
H14J C145 H14K 109.5 . . ?
O37 C146 O36 115(2) . . ?
O37 C146 C145 126(2) . . ?
O36 C146 C145 118(2) . . ?
C148 C147 H14L 109.5 . . ?
C148 C147 H14M 109.5 . . ?
H14L C147 H14M 109.5 . . ?
C148 C147 H14N 109.5 . . ?
H14L C147 H14N 109.5 . . ?
H14M C147 H14N 109.5 . . ?
O39 C148 O38 127(2) . . ?
O39 C148 C147 124(2) . . ?
O38 C148 C147 109(2) . . ?
O39 C148 Cd5 68.1(14) . . ?
O38 C148 Cd5 58.9(12) . . ?
C147 C148 Cd5 167.9(19) . . ?
C150 C149 H14O 109.5 . . ?
C150 C149 H14P 109.5 . . ?
H14O C149 H14P 109.5 . . ?
C150 C149 H14Q 109.5 . . ?
H14O C149 H14Q 109.5 . . ?
H14P C149 H14Q 109.5 . . ?
O42 C150 O43 125(3) . . ?
O42 C150 C149 121(2) . . ?
O43 C150 C149 113(2) . . ?
C152 C151 H15B 109.5 . . ?
C152 C151 H15C 109.5 . . ?
H15B C151 H15C 109.5 . . ?
C152 C151 H15D 109.5 . . ?
H15B C151 H15D 109.5 . . ?
H15C C151 H15D 109.5 . . ?
O40 C152 O41 113.6(18) . . ?
O40 C152 C151 126(2) . . ?
O41 C152 C151 120(2) . . ?
C154 C153 H15E 109.5 . . ?
C154 C153 H15F 109.5 . . ?
H15E C153 H15F 109.5 . . ?
C154 C153 H15G 109.5 . . ?
H15E C153 H15G 109.5 . . ?
H15F C153 H15G 109.5 . . ?
O44 C154 O45 126(3) . . ?
O44 C154 C153 120(2) . . ?
O45 C154 C153 114(3) . . ?
C156 C155 H15H 109.5 . . ?
C156 C155 H15I 109.5 . . ?
H15H C155 H15I 109.5 . . ?
C156 C155 H15J 109.5 . . ?
H15H C155 H15J 109.5 . . ?
H15I C155 H15J 109.5 . . ?
O46 C156 O47 131(2) . . ?
O46 C156 C155 116(2) . . ?
O47 C156 C155 113(2) . . ?
C158 C157 H15K 109.5 . . ?
C158 C157 H15L 109.5 . . ?
H15K C157 H15L 109.5 . . ?
C158 C157 H15M 109.5 . . ?
H15K C157 H15M 109.5 . . ?
H15L C157 H15M 109.5 . . ?
O50 C158 O49 122(2) . . ?
O50 C158 C157 118(2) . . ?
O49 C158 C157 120(2) . . ?
C160 C159 H15N 109.5 . . ?
C160 C159 H15O 109.5 . . ?
H15N C159 H15O 109.5 . . ?
C160 C159 H15P 109.5 . . ?
H15N C159 H15P 109.5 . . ?
H15O C159 H15P 109.5 . . ?
O53 C160 O52 122.6(19) . . ?
O53 C160 C159 115(2) . . ?
O52 C160 C159 122(2) . . ?
C162 C161 H16A 109.5 . . ?
C162 C161 H16B 109.5 . . ?
H16A C161 H16B 109.5 . . ?
C162 C161 H16C 109.5 . . ?
H16A C161 H16C 109.5 . . ?
H16B C161 H16C 109.5 . . ?
O55 C162 O54 124(2) . . ?
O55 C162 C161 123(2) . . ?
O54 C162 C161 112(2) . . ?
C164 C163 H16D 109.5 . . ?
C164 C163 H16E 109.5 . . ?
H16D C163 H16E 109.5 . . ?
C164 C163 H16F 109.5 . . ?
H16D C163 H16F 109.5 . . ?
H16E C163 H16F 109.5 . . ?
O58 C164 O59 116(2) . . ?
O58 C164 C163 121(2) . . ?
O59 C164 C163 122(2) . . ?
C166 C165 H16G 109.5 . . ?
C166 C165 H16H 109.5 . . ?
H16G C165 H16H 109.5 . . ?
C166 C165 H16I 109.5 . . ?
H16G C165 H16I 109.5 . . ?
H16H C165 H16I 109.5 . . ?
O57 C166 O56 121(2) . . ?
O57 C166 C165 121(2) . . ?
O56 C166 C165 118(2) . . ?
C168 C167 H16J 109.5 . . ?
C168 C167 H16K 109.5 . . ?
H16J C167 H16K 109.5 . . ?
C168 C167 H16L 109.5 . . ?
H16J C167 H16L 109.5 . . ?
H16K C167 H16L 109.5 . . ?
O61 C168 O60 127(3) . . ?
O61 C168 C167 120(3) . . ?
O60 C168 C167 113(3) . . ?
O61 C168 Cd12 72.6(15) . . ?
O60 C168 Cd12 55.2(13) . . ?
C167 C168 Cd12 167(2) . . ?
C170 C169 H16M 109.5 . . ?
C170 C169 H16N 109.5 . . ?
H16M C169 H16N 109.5 . . ?
C170 C169 H16O 109.5 . . ?
H16M C169 H16O 109.5 . . ?
H16N C169 H16O 109.5 . . ?
O62 C170 O63 116(2) . . ?
O62 C170 C169 121(2) . . ?
O63 C170 C169 123(2) . . ?
O62 C170 Cd12 56.0(12) . . ?
O63 C170 Cd12 61.1(12) . . ?
C169 C170 Cd12 170.7(17) . . ?
C172 C171 H17B 109.5 . . ?
C172 C171 H17C 109.5 . . ?
H17B C171 H17C 109.5 . . ?
C172 C171 H17D 109.5 . . ?
H17B C171 H17D 109.5 . . ?
H17C C171 H17D 109.5 . . ?
O64 C172 O65 126(2) . . ?
O64 C172 C171 117(2) . . ?
O65 C172 C171 117(2) . . ?
C174 C173 H17E 109.5 . . ?
C174 C173 H17F 109.5 . . ?
H17E C173 H17F 109.5 . . ?
C174 C173 H17G 109.5 . . ?
H17E C173 H17G 109.5 . . ?
H17F C173 H17G 109.5 . . ?
O66 C174 O67 128(2) . . ?
O66 C174 C173 124(2) . . ?
O67 C174 C173 108(2) . . ?
C176 C175 H17H 109.5 . . ?
C176 C175 H17I 109.5 . . ?
H17H C175 H17I 109.5 . . ?
C176 C175 H17J 109.5 . . ?
H17H C175 H17J 109.5 . . ?
H17I C175 H17J 109.5 . . ?
O68 C176 O69 126(2) . . ?
O68 C176 C175 117(2) . . ?
O69 C176 C175 117(2) . . ?
C178 C177 H17K 109.5 . . ?
C178 C177 H17L 109.5 . . ?
H17K C177 H17L 109.5 . . ?
C178 C177 H17M 109.5 . . ?
H17K C177 H17M 109.5 . . ?
H17L C177 H17M 109.5 . . ?
O72 C178 O51 118.6(18) . 14 ?
O72 C178 C177 119(2) . . ?
O51 C178 C177 122(2) 14 . ?
O72 C178 Cd11 57.8(10) . . ?
O51 C178 Cd11 61.1(10) 14 . ?
C177 C178 Cd11 170.8(18) . . ?
C180 C179 H17N 109.5 . . ?
C180 C179 H17O 109.5 . . ?
H17N C179 H17O 109.5 . . ?
C180 C179 H17P 109.5 . . ?
H17N C179 H17P 109.5 . . ?
H17O C179 H17P 109.5 . . ?
O70 C180 O71 122(2) . . ?
O70 C180 C179 122(3) . . ?
O71 C180 C179 116(2) . . ?
O73 C181 H18B 109.5 . . ?
O73 C181 H18C 109.5 . . ?
H18B C181 H18C 109.5 . . ?
O73 C181 H18D 109.5 . . ?
H18B C181 H18D 109.5 . . ?
H18C C181 H18D 109.5 . . ?
O77 C185 H18N 109.5 . . ?
O77 C185 H18O 109.5 . . ?
H18N C185 H18O 109.5 . . ?
O77 C185 H18P 109.5 . . ?
H18N C185 H18P 109.5 . . ?
H18O C185 H18P 109.5 . . ?
O79 C187 H18T 109.5 . . ?
O79 C187 H18U 109.5 . . ?
H18T C187 H18U 109.5 . . ?
O79 C187 H18V 109.5 . . ?
H18T C187 H18V 109.5 . . ?
H18U C187 H18V 109.5 . . ?
O81 C189 H1S 109.5 . . ?
O81 C189 H18S 109.5 . . ?
H1S C189 H18S 109.5 . . ?
O81 C189 H18Y 109.5 . . ?
H1S C189 H18Y 109.5 . . ?
H18S C189 H18Y 109.5 . . ?
O82 C190 H19B 109.5 . . ?
O82 C190 H19C 109.5 . . ?
H19B C190 H19C 109.5 . . ?
O82 C190 H19D 109.5 . . ?
H19B C190 H19D 109.5 . . ?
H19C C190 H19D 109.5 . . ?
O83 C191 H19E 109.5 . . ?
O83 C191 H19F 109.5 . . ?
H19E C191 H19F 109.5 . . ?
O83 C191 H19G 109.5 . . ?
H19E C191 H19G 109.5 . . ?
H19F C191 H19G 109.5 . . ?
O85 C193 H19K 109.5 . . ?
O85 C193 H19L 109.5 . . ?
H19K C193 H19L 109.5 . . ?
O85 C193 H19M 109.5 . . ?
H19K C193 H19M 109.5 . . ?
H19L C193 H19M 109.5 . . ?
O87 C195 H19Q 109.5 . . ?
O87 C195 H19R 109.5 . . ?
H19Q C195 H19R 109.5 . . ?
O87 C195 H19S 109.5 . . ?
H19Q C195 H19S 109.5 . . ?
H19R C195 H19S 109.5 . . ?
O88 C196 H19T 109.5 . . ?
O88 C196 H19U 109.5 . . ?
H19T C196 H19U 109.5 . . ?
O88 C196 H19V 109.5 . . ?
H19T C196 H19V 109.5 . . ?
H19U C196 H19V 109.5 . . ?
O89 C197 H19W 109.5 . . ?
O89 C197 H19X 109.5 . . ?
H19W C197 H19X 109.5 . . ?
O89 C197 H19Y 109.4 . . ?
H19W C197 H19Y 109.5 . . ?
H19X C197 H19Y 109.5 . . ?
O92 C200 H20A 109.5 . . ?
O92 C200 H20B 109.5 . . ?
H20A C200 H20B 109.5 . . ?
O92 C200 H20C 109.5 . . ?
H20A C200 H20C 109.5 . . ?
H20B C200 H20C 109.5 . . ?
O93 C201 H20D 109.5 . . ?
O93 C201 H20E 109.5 . . ?
H20D C201 H20E 109.5 . . ?
O93 C201 H20F 109.5 . . ?
H20D C201 H20F 109.5 . . ?
H20E C201 H20F 109.5 . . ?
O94 C202 H20G 109.5 . . ?
O94 C202 H20H 109.5 . . ?
H20G C202 H20H 109.5 . . ?
O94 C202 H20I 109.5 . . ?
H20G C202 H20I 109.5 . . ?
H20H C202 H20I 109.5 . . ?
O95 C203 H20J 109.5 . . ?
O95 C203 H20K 109.5 . . ?
H20J C203 H20K 109.5 . . ?
O95 C203 H20L 109.5 . . ?
H20J C203 H20L 109.5 . . ?
H20K C203 H20L 109.5 . . ?
O96 C204 H20M 109.5 . . ?
O96 C204 H20N 109.5 . . ?
H20M C204 H20N 109.5 . . ?
O96 C204 H20O 109.5 . . ?
H20M C204 H20O 109.5 . . ?
H20N C204 H20O 109.5 . . ?
O97 C205 H20P 109.5 . . ?
O97 C205 H20Q 109.5 . . ?
H20P C205 H20Q 109.5 . . ?
O97 C205 H20R 109.5 . . ?
H20P C205 H20R 109.5 . . ?
H20Q C205 H20R 109.5 . . ?
O98 C206 H20S 109.5 . . ?
O98 C206 H20T 109.5 . . ?
H20S C206 H20T 109.5 . . ?
O98 C206 H20U 109.5 . . ?
H20S C206 H20U 109.5 . . ?
H20T C206 H20U 109.5 . . ?
O118 C208 H20V 109.5 . . ?
O118 C208 H20W 109.5 . . ?
H20V C208 H20W 109.5 . . ?
O118 C208 H20Y 109.5 . . ?
H20V C208 H20Y 109.5 . . ?
H20W C208 H20Y 109.5 . . ?
O119 C209 H2Y 109.5 . . ?
O119 C209 H2Z 109.5 . . ?
H2Y C209 H2Z 109.5 . . ?
O119 C209 H20Z 109.5 . . ?
H2Y C209 H20Z 109.5 . . ?
H2Z C209 H20Z 109.5 . . ?
O122 C212 H21G 109.5 . . ?
O122 C212 H21H 109.5 . . ?
H21G C212 H21H 109.5 . . ?
O122 C212 H21I 109.5 . . ?
H21G C212 H21I 109.5 . . ?
H21H C212 H21I 109.5 . . ?
O99 C213 H21J 109.5 . . ?
O99 C213 H21K 109.5 . . ?
H21J C213 H21K 109.5 . . ?
O99 C213 H21L 109.5 . . ?
H21J C213 H21L 109.5 . . ?
H21K C213 H21L 109.5 . . ?

_diffrn_measured_fraction_theta_max 0.970
_diffrn_reflns_theta_full        25.00
_diffrn_measured_fraction_theta_full 0.970
_refine_diff_density_max         2.555
_refine_diff_density_min         -2.242
_refine_diff_density_rms         0.212
####################################################################### 
# 
# This file contains crystal structure data downloaded from the 
# Cambridge Structural Database (CSD) hosted by the Cambridge 
# Crystallographic Data Centre (CCDC).
# 
# Full information about CCDC data access policies and citation 
# guidelines are available at http://www.ccdc.cam.ac.uk/access/V1 
# 
# Audit and citation data items may have been added by the CCDC. 
# Please retain this information to preserve the provenance of 
# this file and to allow appropriate attribution of the data. 
# 
#######################################################################

data_Cluster-3
_database_code_depnum_ccdc_archive 'CCDC 1031251'
_audit_update_record             
;
2014-10-27 deposited with the CCDC.
2018-04-24 downloaded from the CCDC.
;

_audit_creation_method           SHELXL-97
_chemical_name_systematic        
; 
 ? 
;
_chemical_name_common            ?
_chemical_melting_point          ?
_chemical_formula_moiety         ?
_chemical_formula_sum            'C1714.04 H2526.4 Cd96 N96 O683.24 Tb32'
_chemical_formula_weight         51285.15

loop_
_atom_type_symbol
_atom_type_description
_atom_type_scat_dispersion_real
_atom_type_scat_dispersion_imag
_atom_type_scat_source
C C 0.0033 0.0016 'International Tables Vol C Tables 4.2.6.8 and 6.1.1.4'
H H 0.0000 0.0000 'International Tables Vol C Tables 4.2.6.8 and 6.1.1.4'
N N 0.0061 0.0033 'International Tables Vol C Tables 4.2.6.8 and 6.1.1.4'
O O 0.0106 0.0060 'International Tables Vol C Tables 4.2.6.8 and 6.1.1.4'
Cd Cd -0.8075 1.2024 'International Tables Vol C Tables 4.2.6.8 and 6.1.1.4'
Tb Tb -0.1723 4.1537 'International Tables Vol C Tables 4.2.6.8 and 6.1.1.4'

_symmetry_cell_setting           Orthorhombic
_symmetry_space_group_name_H-M   Fddd
_symmetry_space_group_name_Hall  -F2uv2vw

loop_
_symmetry_equiv_pos_as_xyz
'x, y, z'
'-x+3/4, -y+3/4, z'
'-x+3/4, y, -z+3/4'
'x, -y+3/4, -z+3/4'
'x, y+1/2, z+1/2'
'-x+3/4, -y+5/4, z+1/2'
'-x+3/4, y+1/2, -z+5/4'
'x, -y+5/4, -z+5/4'
'x+1/2, y, z+1/2'
'-x+5/4, -y+3/4, z+1/2'
'-x+5/4, y, -z+5/4'
'x+1/2, -y+3/4, -z+5/4'
'x+1/2, y+1/2, z'
'-x+5/4, -y+5/4, z'
'-x+5/4, y+1/2, -z+3/4'
'x+1/2, -y+5/4, -z+3/4'
'-x, -y, -z'
'x-3/4, y-3/4, -z'
'x-3/4, -y, z-3/4'
'-x, y-3/4, z-3/4'
'-x, -y+1/2, -z+1/2'
'x-3/4, y-1/4, -z+1/2'
'x-3/4, -y+1/2, z-1/4'
'-x, y-1/4, z-1/4'
'-x+1/2, -y, -z+1/2'
'x-1/4, y-3/4, -z+1/2'
'x-1/4, -y, z-1/4'
'-x+1/2, y-3/4, z-1/4'
'-x+1/2, -y+1/2, -z'
'x-1/4, y-1/4, -z'
'x-1/4, -y+1/2, z-3/4'
'-x+1/2, y-1/4, z-3/4'

_cell_length_a                   54.621(11)
_cell_length_b                   61.479(12)
_cell_length_c                   100.21(2)
_cell_angle_alpha                90.00
_cell_angle_beta                 90.00
_cell_angle_gamma                90.00
_cell_volume                     336505(99)
_cell_formula_units_Z            4
_cell_measurement_temperature    190(1)
_cell_measurement_reflns_used    52189
_cell_measurement_theta_min      1.2983
_cell_measurement_theta_max      28.7821

_exptl_crystal_description       Block
_exptl_crystal_colour            Yellow
_exptl_crystal_size_max          0.23
_exptl_crystal_size_mid          0.19
_exptl_crystal_size_min          0.12
_exptl_crystal_density_meas      ?
_exptl_crystal_density_diffrn    1.012
_exptl_crystal_density_method    'not measured'
_exptl_crystal_F_000             102546.2
_exptl_absorpt_coefficient_mu    1.307
_exptl_absorpt_correction_type   Multi-scan
_exptl_absorpt_correction_T_min  0.3537
_exptl_absorpt_correction_T_max  1.0000
_exptl_absorpt_process_details   
'DENZO and Scalepack (Otwinoski and Minor, 1997)'

_exptl_special_details           
; 
 ? 
;

_diffrn_ambient_temperature      190(1)
_diffrn_radiation_wavelength     0.71073
_diffrn_radiation_type           MoK\a
_diffrn_radiation_source         'fine-focus sealed tube'
_diffrn_radiation_monochromator  graphite
_diffrn_measurement_device_type  'Mercury2 (2x2 bin mode)'
_diffrn_measurement_method       dtprofit.ref
_diffrn_detector_area_resol_mean 13.6612
_diffrn_reflns_number            425545
_diffrn_reflns_av_R_equivalents  0.1043
_diffrn_reflns_av_sigmaI/netI    0.1160
_diffrn_reflns_limit_h_min       -63
_diffrn_reflns_limit_h_max       61
_diffrn_reflns_limit_k_min       -72
_diffrn_reflns_limit_k_max       72
_diffrn_reflns_limit_l_min       -118
_diffrn_reflns_limit_l_max       117
_diffrn_reflns_theta_min         2.97
_diffrn_reflns_theta_max         25.00
_reflns_number_total             72594
_reflns_number_gt                38367
_reflns_threshold_expression     >2sigma(I)
_computing_data_collection       'Collect software, Nonius B.V. 1998'
_computing_cell_refinement       'Collect software, Nonius B.V. 1998'
_computing_data_reduction        
;
DENZO and Scalepack (Otwinoski and Minor, 1997)
;
_computing_structure_solution    
;

SIR97 - Altomare A., Burla M.C., Camalli M., Cascarano G.L., Giacovazzo C., 
Guagliardi A., Moliterni A.G.G., Polidori G.,Spagna R.
;
_computing_structure_refinement  'XL SHELXTL/PC, Siemens Analytical'
_computing_molecular_graphics    'XP SHELXTL/PC, Siemens Analytical'
_computing_publication_material  ?


_refine_special_details          
; 
 Refinement of F^2^ against ALL reflections.  The weighted R-factor wR and 
 goodness of fit S are based on F^2^, conventional R-factors R are based 
 on F, with F set to zero for negative F^2^. The threshold expression of 
 F^2^ > 2sigma(F^2^) is used only for calculating R-factors(gt) etc. and is 
 not relevant to the choice of reflections for refinement.  R-factors based 
 on F^2^ are statistically about twice as large as those based on F, and R- 
 factors based on ALL data will be even larger. 

 Restraints: ISOR was applied to all non-hydrogen atoms to allow their Uij 
 components approximate to isotropic behavior.

 Hydrogen atoms of water molecules were not added.
;

_refine_ls_structure_factor_coef Fsqd
_refine_ls_matrix_type           full
_refine_ls_weighting_scheme      calc
_refine_ls_weighting_details     
'calc w=1/[\s^2^(Fo^2^)+(0.1193P)^2^+12075.2344P] where P=(Fo^2^+2Fc^2^)/3'
_atom_sites_solution_primary     direct
_atom_sites_solution_secondary   difmap
_atom_sites_solution_hydrogens   geom
_refine_ls_hydrogen_treatment    constr
_refine_ls_extinction_method     none
_refine_ls_extinction_coef       ?
_refine_ls_number_reflns         72594
_refine_ls_number_parameters     3215
_refine_ls_number_restraints     2175
_refine_ls_R_factor_all          0.2097
_refine_ls_R_factor_gt           0.0959
_refine_ls_wR_factor_ref         0.2463
_refine_ls_wR_factor_gt          0.2256
_refine_ls_goodness_of_fit_ref   1.084
_refine_ls_restrained_S_all      1.081
_refine_ls_shift/su_max          0.004
_refine_ls_shift/su_mean         0.000

loop_
_atom_site_label
_atom_site_type_symbol
_atom_site_fract_x
_atom_site_fract_y
_atom_site_fract_z
_atom_site_U_iso_or_equiv
_atom_site_adp_type
_atom_site_occupancy
_atom_site_symmetry_multiplicity
_atom_site_calc_flag
_atom_site_refinement_flags
_atom_site_disorder_assembly
_atom_site_disorder_group
Tb1 Tb 0.570367(14) 0.729630(16) 0.294539(8) 0.0827(3) Uani 1 1 d U . .
Tb2 Tb 0.752077(14) 0.600337(16) 0.450563(8) 0.0821(3) Uani 1 1 d U . .
Tb3 Tb 0.654273(15) 0.738283(17) 0.449849(9) 0.0916(3) Uani 1 1 d U . .
Tb4 Tb 0.743061(16) 0.675031(18) 0.298408(10) 0.0993(3) Uani 1 1 d U . .
Cd4 Cd 0.70915(2) 0.69915(3) 0.449478(14) 0.0938(4) Uani 1 1 d U . .
Cd5 Cd 0.59127(2) 0.75904(3) 0.453135(14) 0.0979(5) Uani 1 1 d U . .
Cd6 Cd 0.76033(2) 0.68686(2) 0.483418(13) 0.0916(4) Uani 1 1 d U . .
Cd8 Cd 0.70685(2) 0.55254(3) 0.448780(13) 0.0912(4) Uani 1 1 d U . .
Cd9 Cd 0.78035(2) 0.62591(3) 0.295599(14) 0.0978(5) Uani 1 1 d U . .
Cd10 Cd 0.68809(2) 0.71354(3) 0.298840(14) 0.0960(4) Uani 1 1 d U . .
Cd11 Cd 0.72383(2) 0.56956(3) 0.296123(13) 0.0954(5) Uani 1 1 d U . .
Cd12 Cd 0.66637(2) 0.75845(3) 0.265680(13) 0.0916(4) Uani 1 1 d U . .
Cd13 Cd 0.77717(2) 0.65531(2) 0.454524(13) 0.0899(4) Uani 1 1 d U . .
Cd14 Cd 0.62581(2) 0.76364(2) 0.293496(12) 0.0895(4) Uani 1 1 d U . .
Cd15 Cd 0.77695(3) 0.59419(3) 0.265483(14) 0.1042(5) Uani 1 1 d U . .
Cd16 Cd 0.55737(3) 0.74422(3) 0.482510(15) 0.1141(5) Uani 1 1 d U . .
N1 N 0.5745(3) 0.7817(3) 0.43778(16) 0.110(5) Uani 1 1 d U . .
N2 N 0.6323(3) 0.7893(3) 0.30912(16) 0.114(5) Uani 1 1 d U . .
N3 N 0.6774(3) 0.7680(3) 0.43756(17) 0.106(5) Uani 1 1 d U . .
N4 N 0.7034(3) 0.7459(3) 0.30678(16) 0.105(5) Uani 1 1 d U . .
N5 N 0.7431(3) 0.7200(3) 0.44289(15) 0.092(4) Uani 1 1 d U . .
N6 N 0.7697(3) 0.7006(3) 0.31253(18) 0.120(6) Uani 1 1 d U . .
N7 N 0.8058(3) 0.6678(3) 0.44050(16) 0.108(5) Uani 1 1 d U . .
N8 N 0.8074(3) 0.6173(3) 0.31187(14) 0.089(4) Uani 1 1 d U . .
N9 N 0.7862(3) 0.5800(2) 0.43892(14) 0.090(4) Uani 1 1 d U . .
N10 N 0.7609(3) 0.5534(3) 0.30336(14) 0.091(4) Uani 1 1 d U . .
N11 N 0.7307(3) 0.5235(2) 0.44138(14) 0.093(4) Uani 1 1 d U . .
N12 N 0.7107(2) 0.4947(3) 0.30521(13) 0.088(4) Uani 1 1 d U . .
O1 O 0.5177(2) 0.7620(2) 0.47957(14) 0.115(4) Uani 1 1 d U . .
O2 O 0.5553(2) 0.7628(2) 0.46312(12) 0.109(4) Uani 1 1 d U . .
O3 O 0.6618(2) 0.7757(2) 0.28543(11) 0.090(3) Uani 1 1 d U . .
O4 O 0.7023(2) 0.7810(2) 0.27187(12) 0.098(4) Uani 1 1 d U . .
O5 O 0.6014(3) 0.7943(3) 0.46500(16) 0.140(5) Uani 1 1 d U . .
O6 O 0.6318(2) 0.7702(2) 0.45122(12) 0.100(4) Uani 1 1 d U . .
O7 O 0.7293(2) 0.7092(2) 0.29503(12) 0.101(4) Uani 1 1 d U . .
O8 O 0.7646(2) 0.6967(3) 0.28000(14) 0.117(4) Uani 1 1 d U . .
O9 O 0.6715(2) 0.7601(2) 0.46917(12) 0.101(4) Uani 1 1 d U . .
O10 O 0.6950(2) 0.73360(19) 0.45388(11) 0.091(3) Uani 1 1 d U . .
O11 O 0.7831(2) 0.6623(2) 0.29816(12) 0.103(4) Uani 1 1 d U . .
O12 O 0.8170(2) 0.6429(2) 0.28372(12) 0.103(4) Uani 1 1 d U . .
O13 O 0.7782(2) 0.7222(2) 0.47932(12) 0.099(4) Uani 1 1 d U . .
O14 O 0.7820(2) 0.6880(2) 0.46428(11) 0.094(3) Uani 1 1 d U . .
O15 O 0.7950(2) 0.5956(2) 0.28612(11) 0.094(3) Uani 1 1 d U . .
O16 O 0.8006(2) 0.5619(2) 0.27072(12) 0.101(4) Uani 1 1 d U . .
O17 O 0.8143(2) 0.6454(2) 0.46861(12) 0.096(3) Uani 1 1 d U . .
O18 O 0.7886(2) 0.61985(19) 0.45275(10) 0.089(3) Uani 1 1 d U . .
O19 O 0.7184(2) 0.5340(2) 0.29049(11) 0.092(3) Uani 1 1 d U . .
O20 O 0.7018(2) 0.5055(2) 0.27383(11) 0.096(3) Uani 1 1 d U . .
O21 O 0.77406(19) 0.5827(2) 0.47082(11) 0.091(3) Uani 1 1 d U . .
O22 O 0.74535(19) 0.56403(19) 0.45419(10) 0.085(3) Uani 1 1 d U . .
O23 O 0.6666(2) 0.4849(2) 0.29344(11) 0.089(3) Uani 1 1 d U . .
O24 O 0.6411(2) 0.45658(19) 0.27853(11) 0.094(3) Uani 1 1 d U . .
C1 C 0.5007(4) 0.7642(4) 0.4904(2) 0.129(7) Uani 1 1 d U . .
H1A H 0.4845 0.7612 0.4873 0.194 Uiso 1 1 calc R . .
H1B H 0.5015 0.7787 0.4939 0.194 Uiso 1 1 calc R . .
H1C H 0.5049 0.7540 0.4973 0.194 Uiso 1 1 calc R . .
C2 C 0.5157(4) 0.7749(4) 0.4688(2) 0.108(6) Uani 1 1 d U . .
C3 C 0.4943(4) 0.7873(4) 0.4662(2) 0.129(7) Uani 1 1 d U . .
H3A H 0.4812 0.7871 0.4722 0.155 Uiso 1 1 calc R . .
C4 C 0.4931(4) 0.7998(4) 0.4545(2) 0.124(7) Uani 1 1 d U . .
H4A H 0.4789 0.8075 0.4525 0.149 Uiso 1 1 calc R . .
C5 C 0.5134(4) 0.8007(4) 0.4459(2) 0.124(7) Uani 1 1 d U . .
H5A H 0.5126 0.8093 0.4383 0.149 Uiso 1 1 calc R . .
C6 C 0.5347(3) 0.7889(3) 0.4486(2) 0.102(6) Uani 1 1 d U . .
C7 C 0.5365(4) 0.7753(3) 0.4600(2) 0.105(6) Uani 1 1 d U . .
C8 C 0.5534(4) 0.7907(4) 0.4386(2) 0.120(7) Uani 1 1 d U . .
H8A H 0.5496 0.7998 0.4315 0.143 Uiso 1 1 calc R . .
C9 C 0.5902(4) 0.7869(4) 0.4254(2) 0.128(7) Uani 1 1 d U . .
H9A H 0.6052 0.7941 0.4281 0.154 Uiso 1 1 calc R . .
H9B H 0.5813 0.7966 0.4195 0.154 Uiso 1 1 calc R . .
C10 C 0.5963(5) 0.7651(4) 0.4179(3) 0.160(9) Uani 1 1 d U . .
H10A H 0.5813 0.7576 0.4155 0.192 Uiso 1 1 calc R . .
H10B H 0.6057 0.7556 0.4237 0.192 Uiso 1 1 calc R . .
C11 C 0.6118(6) 0.7711(5) 0.4047(3) 0.187(11) Uani 1 1 d U . .
H11A H 0.6213 0.7841 0.4065 0.224 Uiso 1 1 calc R . .
H11B H 0.6232 0.7594 0.4029 0.224 Uiso 1 1 calc R . .
C12 C 0.5967(4) 0.7747(4) 0.3931(2) 0.136(8) Uani 1 1 d U . .
H12B H 0.5887 0.7888 0.3938 0.163 Uiso 1 1 calc R . .
H12C H 0.5841 0.7636 0.3926 0.163 Uiso 1 1 calc R . .
C13 C 0.6122(5) 0.7740(4) 0.3804(2) 0.149(9) Uani 1 1 d U . .
H13A H 0.6211 0.7603 0.3802 0.179 Uiso 1 1 calc R . .
H13B H 0.6242 0.7856 0.3809 0.179 Uiso 1 1 calc R . .
C14 C 0.5976(5) 0.7763(5) 0.3673(2) 0.159(9) Uani 1 1 d U . .
H14A H 0.5851 0.7652 0.3670 0.191 Uiso 1 1 calc R . .
H14B H 0.5896 0.7904 0.3672 0.191 Uiso 1 1 calc R . .
C15 C 0.6140(5) 0.7742(4) 0.3550(2) 0.148(9) Uani 1 1 d DU . .
H15A H 0.6195 0.7592 0.3543 0.178 Uiso 1 1 calc R . .
H15B H 0.6283 0.7833 0.3562 0.178 Uiso 1 1 calc R . .
C16 C 0.6013(7) 0.7807(6) 0.3419(3) 0.239(16) Uani 1 1 d DU . .
H16A H 0.5986 0.7963 0.3417 0.286 Uiso 1 1 calc R . .
H16B H 0.5855 0.7735 0.3412 0.286 Uiso 1 1 calc R . .
C17 C 0.6188(5) 0.7734(4) 0.3296(3) 0.182(11) Uani 1 1 d DU . .
H17A H 0.6359 0.7727 0.3323 0.218 Uiso 1 1 calc R . .
H17B H 0.6139 0.7596 0.3258 0.218 Uiso 1 1 calc R . .
C18 C 0.6141(4) 0.7924(3) 0.3199(2) 0.123(7) Uani 1 1 d DU . .
H18A H 0.5976 0.7918 0.3164 0.147 Uiso 1 1 calc R . .
H18B H 0.6165 0.8063 0.3243 0.147 Uiso 1 1 calc R . .
C19 C 0.6494(4) 0.8034(4) 0.3088(2) 0.128(7) Uani 1 1 d U . .
H19A H 0.6480 0.8144 0.3151 0.153 Uiso 1 1 calc R . .
C20 C 0.6710(4) 0.8050(4) 0.2999(2) 0.110(6) Uani 1 1 d U . .
C21 C 0.6886(5) 0.8214(4) 0.3033(3) 0.151(9) Uani 1 1 d U . .
H21A H 0.6859 0.8301 0.3108 0.182 Uiso 1 1 calc R . .
C22 C 0.7094(5) 0.8245(4) 0.2958(3) 0.155(9) Uani 1 1 d U . .
H22A H 0.7204 0.8355 0.2980 0.186 Uiso 1 1 calc R . .
C23 C 0.7140(5) 0.8113(4) 0.2848(2) 0.137(8) Uani 1 1 d U . .
H23A H 0.7277 0.8136 0.2795 0.165 Uiso 1 1 calc R . .
C24 C 0.6982(4) 0.7950(4) 0.2819(2) 0.101(6) Uani 1 1 d U . .
C25 C 0.6763(4) 0.7921(3) 0.2892(2) 0.098(6) Uani 1 1 d U . .
C26 C 0.7205(4) 0.7871(3) 0.26148(18) 0.112(6) Uani 1 1 d U . .
H26A H 0.7366 0.7872 0.2653 0.168 Uiso 1 1 calc R . .
H26B H 0.7167 0.8013 0.2581 0.168 Uiso 1 1 calc R . .
H26C H 0.7200 0.7767 0.2543 0.168 Uiso 1 1 calc R . .
C27 C 0.5814(5) 0.8074(5) 0.4712(3) 0.202(13) Uani 1 1 d DU . .
H27A H 0.5882 0.8204 0.4751 0.303 Uiso 1 1 calc R . .
H27B H 0.5736 0.7990 0.4781 0.303 Uiso 1 1 calc R . .
H27C H 0.5696 0.8113 0.4646 0.303 Uiso 1 1 calc R . .
C28 C 0.6216(5) 0.8049(4) 0.4607(2) 0.130(8) Uani 1 1 d U . .
C29 C 0.6285(4) 0.8265(5) 0.4632(3) 0.152(9) Uani 1 1 d DU . .
H29A H 0.6179 0.8357 0.4678 0.183 Uiso 1 1 calc R . .
C30 C 0.6511(6) 0.8345(5) 0.4588(3) 0.184(12) Uani 1 1 d U . .
H30A H 0.6559 0.8486 0.4609 0.221 Uiso 1 1 calc R . .
C31 C 0.6658(5) 0.8216(4) 0.4517(2) 0.139(8) Uani 1 1 d U . .
H31A H 0.6807 0.8272 0.4487 0.167 Uiso 1 1 calc R . .
C32 C 0.6595(4) 0.7993(4) 0.4485(2) 0.120(7) Uani 1 1 d U . .
C33 C 0.6374(4) 0.7905(4) 0.4535(2) 0.098(6) Uani 1 1 d U . .
C34 C 0.6771(4) 0.7878(4) 0.4403(2) 0.112(7) Uani 1 1 d U . .
H34A H 0.6896 0.7961 0.4366 0.135 Uiso 1 1 calc R . .
C35 C 0.6956(4) 0.7614(4) 0.4275(2) 0.121(7) Uani 1 1 d U . .
H35A H 0.6998 0.7462 0.4287 0.145 Uiso 1 1 calc R . .
H35B H 0.7104 0.7700 0.4285 0.145 Uiso 1 1 calc R . .
C36 C 0.6846(5) 0.7650(4) 0.4142(2) 0.149(9) Uani 1 1 d DU . .
H36A H 0.6824 0.7805 0.4128 0.179 Uiso 1 1 calc R . .
H36B H 0.6686 0.7582 0.4140 0.179 Uiso 1 1 calc R . .
C37 C 0.7005(6) 0.7557(5) 0.4030(3) 0.212(14) Uani 1 1 d DU . .
H37A H 0.7003 0.7399 0.4028 0.254 Uiso 1 1 calc R . .
H37B H 0.7173 0.7609 0.4034 0.254 Uiso 1 1 calc R . .
C38 C 0.6858(9) 0.7659(8) 0.3913(4) 0.35(3) Uani 1 1 d DU . .
H38A H 0.6684 0.7629 0.3920 0.426 Uiso 1 1 calc R . .
H38B H 0.6884 0.7815 0.3906 0.426 Uiso 1 1 calc R . .
C39 C 0.6978(8) 0.7535(7) 0.3796(4) 0.29(2) Uani 1 1 d DU . .
H39A H 0.6944 0.7380 0.3801 0.345 Uiso 1 1 calc R . .
H39B H 0.7154 0.7557 0.3794 0.345 Uiso 1 1 calc R . .
C40 C 0.6849(8) 0.7643(7) 0.3674(3) 0.28(2) Uani 1 1 d DU . .
H40A H 0.6675 0.7612 0.3674 0.339 Uiso 1 1 calc R . .
H40B H 0.6874 0.7799 0.3673 0.339 Uiso 1 1 calc R . .
C41 C 0.6977(6) 0.7535(5) 0.3553(3) 0.190(12) Uani 1 1 d DU . .
H41A H 0.6964 0.7378 0.3561 0.228 Uiso 1 1 calc R . .
H41B H 0.7149 0.7573 0.3553 0.228 Uiso 1 1 calc R . .
C42 C 0.6855(5) 0.7611(4) 0.3418(3) 0.161(10) Uani 1 1 d U . .
H42A H 0.6682 0.7579 0.3418 0.193 Uiso 1 1 calc R . .
H42B H 0.6878 0.7766 0.3406 0.193 Uiso 1 1 calc R . .
C43 C 0.6982(4) 0.7487(4) 0.3310(2) 0.135(8) Uani 1 1 d U . .
H43A H 0.6943 0.7333 0.3317 0.163 Uiso 1 1 calc R . .
H43B H 0.7158 0.7503 0.3318 0.163 Uiso 1 1 calc R . .
C44 C 0.6895(4) 0.7578(3) 0.31697(19) 0.111(6) Uani 1 1 d U . .
H44A H 0.6720 0.7554 0.3158 0.134 Uiso 1 1 calc R . .
H44B H 0.6927 0.7733 0.3163 0.134 Uiso 1 1 calc R . .
C45 C 0.7222(4) 0.7561(4) 0.3014(2) 0.109(6) Uani 1 1 d U . .
H45A H 0.7245 0.7706 0.3038 0.131 Uiso 1 1 calc R . .
C46 C 0.7398(3) 0.7470(3) 0.29202(19) 0.095(5) Uani 1 1 d U . .
C47 C 0.7553(4) 0.7625(4) 0.2862(2) 0.128(7) Uani 1 1 d U . .
H47A H 0.7534 0.7772 0.2880 0.154 Uiso 1 1 calc R . .
C48 C 0.7738(5) 0.7553(5) 0.2776(2) 0.142(8) Uani 1 1 d U . .
H48A H 0.7842 0.7655 0.2738 0.171 Uiso 1 1 calc R . .
C49 C 0.7771(4) 0.7344(4) 0.2746(2) 0.123(7) Uani 1 1 d U . .
H49A H 0.7887 0.7300 0.2684 0.148 Uiso 1 1 calc R . .
C50 C 0.7621(4) 0.7190(4) 0.2814(2) 0.118(7) Uani 1 1 d U . .
C51 C 0.7423(4) 0.7258(4) 0.2899(2) 0.100(6) Uani 1 1 d U . .
C52 C 0.7802(4) 0.6883(4) 0.2696(2) 0.141(8) Uani 1 1 d U . .
H52A H 0.7763 0.6952 0.2613 0.211 Uiso 1 1 calc R . .
H52B H 0.7778 0.6729 0.2687 0.211 Uiso 1 1 calc R . .
H52C H 0.7970 0.6911 0.2718 0.211 Uiso 1 1 calc R . .
C53 C 0.6589(4) 0.7708(4) 0.4793(2) 0.127(7) Uani 1 1 d U . .
H53A H 0.6701 0.7799 0.4842 0.191 Uiso 1 1 calc R . .
H53B H 0.6519 0.7603 0.4853 0.191 Uiso 1 1 calc R . .
H53C H 0.6462 0.7796 0.4756 0.191 Uiso 1 1 calc R . .
C54 C 0.6968(4) 0.7632(3) 0.46876(19) 0.096(5) Uani 1 1 d U . .
C55 C 0.7101(4) 0.7786(3) 0.4761(2) 0.111(6) Uani 1 1 d U . .
H55A H 0.7021 0.7877 0.4821 0.133 Uiso 1 1 calc R . .
C56 C 0.7347(4) 0.7800(4) 0.4745(2) 0.113(6) Uani 1 1 d U . .
H56A H 0.7437 0.7901 0.4794 0.135 Uiso 1 1 calc R . .
C57 C 0.7459(4) 0.7666(3) 0.4658(2) 0.106(6) Uani 1 1 d U . .
H57A H 0.7627 0.7684 0.4647 0.127 Uiso 1 1 calc R . .
C58 C 0.7348(3) 0.7505(3) 0.45826(19) 0.094(5) Uani 1 1 d U . .
C59 C 0.7085(4) 0.7490(4) 0.4603(2) 0.104(6) Uani 1 1 d U . .
C60 C 0.7486(3) 0.7369(3) 0.44892(18) 0.093(5) Uani 1 1 d U . .
H60A H 0.7644 0.7418 0.4472 0.111 Uiso 1 1 calc R . .
C61 C 0.7597(3) 0.7115(3) 0.43267(18) 0.105(6) Uani 1 1 d U . .
H61A H 0.7615 0.6959 0.4335 0.126 Uiso 1 1 calc R . .
H61B H 0.7758 0.7181 0.4335 0.126 Uiso 1 1 calc R . .
C62 C 0.7483(4) 0.7173(4) 0.4195(2) 0.131(7) Uani 1 1 d DU . .
H62A H 0.7469 0.7330 0.4189 0.157 Uiso 1 1 calc R . .
H62B H 0.7319 0.7112 0.4191 0.157 Uiso 1 1 calc R . .
C63 C 0.7632(5) 0.7088(5) 0.4076(2) 0.187(12) Uani 1 1 d DU . .
H63A H 0.7627 0.6930 0.4074 0.225 Uiso 1 1 calc R . .
H63B H 0.7801 0.7133 0.4085 0.225 Uiso 1 1 calc R . .
C64 C 0.7522(6) 0.7180(5) 0.3943(3) 0.201(13) Uani 1 1 d DU . .
H64A H 0.7352 0.7135 0.3937 0.241 Uiso 1 1 calc R . .
H64B H 0.7524 0.7338 0.3948 0.241 Uiso 1 1 calc R . .
C65 C 0.7655(8) 0.7109(8) 0.3814(4) 0.28(3) Uani 1 1 d DU . .
H65A H 0.7690 0.6955 0.3814 0.336 Uiso 1 1 calc R . .
H65B H 0.7806 0.7190 0.3801 0.336 Uiso 1 1 calc R . .
C66 C 0.7456(9) 0.7171(8) 0.3710(5) 0.30(2) Uani 1 1 d DU . .
H66A H 0.7303 0.7092 0.3721 0.357 Uiso 1 1 calc R . .
H66B H 0.7427 0.7326 0.3703 0.357 Uiso 1 1 calc R . .
C67 C 0.7616(7) 0.7083(6) 0.3603(4) 0.231(15) Uani 1 1 d U . .
H67A H 0.7619 0.6925 0.3606 0.277 Uiso 1 1 calc R . .
H67B H 0.7781 0.7138 0.3612 0.277 Uiso 1 1 calc R . .
C68 C 0.7494(5) 0.7166(5) 0.3467(2) 0.179(11) Uani 1 1 d DU . .
H68A H 0.7320 0.7134 0.3467 0.215 Uiso 1 1 calc R . .
H68B H 0.7515 0.7322 0.3458 0.215 Uiso 1 1 calc R . .
C69 C 0.7622(4) 0.7048(4) 0.3352(2) 0.140(8) Uani 1 1 d DU . .
H69A H 0.7797 0.7047 0.3368 0.168 Uiso 1 1 calc R . .
H69B H 0.7567 0.6898 0.3349 0.168 Uiso 1 1 calc R . .
C70 C 0.7577(4) 0.7148(4) 0.3221(2) 0.125(7) Uani 1 1 d U . .
H70A H 0.7402 0.7157 0.3203 0.150 Uiso 1 1 calc R . .
H70B H 0.7645 0.7294 0.3217 0.150 Uiso 1 1 calc R . .
C71 C 0.7914(5) 0.7059(4) 0.3104(2) 0.128(7) Uani 1 1 d U . .
H71A H 0.7971 0.7187 0.3142 0.154 Uiso 1 1 calc R . .
C72 C 0.8087(4) 0.6932(4) 0.3022(2) 0.114(6) Uani 1 1 d U . .
C73 C 0.8326(5) 0.7034(4) 0.3001(2) 0.137(8) Uani 1 1 d U . .
H73A H 0.8358 0.7170 0.3038 0.164 Uiso 1 1 calc R . .
C74 C 0.8506(5) 0.6930(4) 0.2925(2) 0.136(8) Uani 1 1 d U . .
H74A H 0.8655 0.6999 0.2911 0.163 Uiso 1 1 calc R . .
C75 C 0.8468(4) 0.6724(4) 0.2871(2) 0.132(8) Uani 1 1 d U . .
H75A H 0.8591 0.6651 0.2825 0.158 Uiso 1 1 calc R . .
C76 C 0.8224(4) 0.6625(4) 0.2890(2) 0.110(6) Uani 1 1 d U . .
C77 C 0.8042(4) 0.6730(3) 0.2968(2) 0.100(6) Uani 1 1 d U . .
C78 C 0.8349(4) 0.6310(4) 0.2768(2) 0.122(7) Uani 1 1 d U . .
H78A H 0.8466 0.6408 0.2730 0.183 Uiso 1 1 calc R . .
H78B H 0.8272 0.6228 0.2698 0.183 Uiso 1 1 calc R . .
H78C H 0.8429 0.6213 0.2829 0.183 Uiso 1 1 calc R . .
C79 C 0.7792(4) 0.7378(3) 0.49011(19) 0.114(7) Uani 1 1 d U . .
H79A H 0.7869 0.7509 0.4870 0.171 Uiso 1 1 calc R . .
H79B H 0.7885 0.7319 0.4974 0.171 Uiso 1 1 calc R . .
H79C H 0.7629 0.7410 0.4931 0.171 Uiso 1 1 calc R . .
C80 C 0.7968(4) 0.7225(3) 0.4698(2) 0.100(6) Uani 1 1 d U . .
C81 C 0.8121(4) 0.7403(4) 0.4679(2) 0.132(8) Uani 1 1 d U . .
H81A H 0.8108 0.7527 0.4731 0.159 Uiso 1 1 calc R . .
C82 C 0.8296(5) 0.7387(5) 0.4578(3) 0.148(9) Uani 1 1 d U . .
H82A H 0.8405 0.7501 0.4564 0.178 Uiso 1 1 calc R . .
C83 C 0.8307(5) 0.7205(4) 0.4502(2) 0.141(8) Uani 1 1 d U . .
H83A H 0.8428 0.7194 0.4437 0.169 Uiso 1 1 calc R . .
C84 C 0.8146(4) 0.7036(3) 0.4518(2) 0.097(6) Uani 1 1 d U . .
C85 C 0.7967(4) 0.7039(3) 0.46190(19) 0.092(5) Uani 1 1 d U . .
C86 C 0.8174(4) 0.6855(4) 0.4422(2) 0.114(7) Uani 1 1 d U . .
H86A H 0.8303 0.6874 0.4363 0.137 Uiso 1 1 calc R . .
C87 C 0.8126(4) 0.6528(4) 0.4296(2) 0.116(7) Uani 1 1 d U . .
H87A H 0.8108 0.6379 0.4325 0.140 Uiso 1 1 calc R . .
H87B H 0.8296 0.6552 0.4271 0.140 Uiso 1 1 calc R . .
C88 C 0.7961(4) 0.6571(4) 0.4178(2) 0.139(8) Uani 1 1 d U . .
H88A H 0.7973 0.6723 0.4153 0.167 Uiso 1 1 calc R . .
H88B H 0.7793 0.6542 0.4203 0.167 Uiso 1 1 calc R . .
C89 C 0.8035(5) 0.6423(4) 0.4057(2) 0.147(9) Uani 1 1 d DU . .
H89A H 0.8211 0.6427 0.4046 0.176 Uiso 1 1 calc R . .
H89B H 0.7988 0.6274 0.4076 0.176 Uiso 1 1 calc R . .
C90 C 0.7912(5) 0.6497(5) 0.3927(2) 0.167(10) Uani 1 1 d DU . .
H90A H 0.7736 0.6484 0.3937 0.200 Uiso 1 1 calc R . .
H90B H 0.7950 0.6649 0.3912 0.200 Uiso 1 1 calc R . .
C91 C 0.7990(5) 0.6369(4) 0.3807(2) 0.137(8) Uani 1 1 d U . .
H91A H 0.8167 0.6364 0.3803 0.164 Uiso 1 1 calc R . .
H91B H 0.7930 0.6221 0.3815 0.164 Uiso 1 1 calc R . .
C92 C 0.7891(5) 0.6470(4) 0.3684(3) 0.156(9) Uani 1 1 d U . .
H92A H 0.7961 0.6615 0.3677 0.187 Uiso 1 1 calc R . .
H92B H 0.7716 0.6487 0.3695 0.187 Uiso 1 1 calc R . .
C93 C 0.7937(4) 0.6350(4) 0.3553(2) 0.134(8) Uani 1 1 d U . .
H93A H 0.8113 0.6336 0.3540 0.161 Uiso 1 1 calc R . .
H93B H 0.7870 0.6204 0.3560 0.161 Uiso 1 1 calc R . .
C94 C 0.7830(4) 0.6457(4) 0.3434(2) 0.119(7) Uani 1 1 d U . .
H94A H 0.7920 0.6590 0.3417 0.143 Uiso 1 1 calc R . .
H94B H 0.7663 0.6498 0.3455 0.143 Uiso 1 1 calc R . .
C95 C 0.7826(4) 0.6323(3) 0.33059(19) 0.113(6) Uani 1 1 d U . .
H95A H 0.7708 0.6386 0.3244 0.136 Uiso 1 1 calc R . .
H95B H 0.7773 0.6176 0.3326 0.136 Uiso 1 1 calc R . .
C96 C 0.8077(3) 0.6316(3) 0.32393(18) 0.101(6) Uani 1 1 d U . .
H96A H 0.8125 0.6462 0.3214 0.121 Uiso 1 1 calc R . .
H96B H 0.8197 0.6261 0.3302 0.121 Uiso 1 1 calc R . .
C97 C 0.8222(3) 0.6011(3) 0.31159(18) 0.093(5) Uani 1 1 d U . .
H97A H 0.8325 0.5999 0.3190 0.112 Uiso 1 1 calc R . .
C98 C 0.8254(3) 0.5845(3) 0.30167(18) 0.088(5) Uani 1 1 d U . .
C99 C 0.8429(3) 0.5683(3) 0.30484(19) 0.097(6) Uani 1 1 d U . .
H99A H 0.8518 0.5696 0.3127 0.116 Uiso 1 1 calc R . .
C100 C 0.8470(3) 0.5512(3) 0.29703(19) 0.097(6) Uani 1 1 d U . .
H10C H 0.8591 0.5413 0.2994 0.117 Uiso 1 1 calc R . .
C101 C 0.8333(3) 0.5479(3) 0.28508(19) 0.100(6) Uani 1 1 d U . .
H10D H 0.8360 0.5359 0.2796 0.120 Uiso 1 1 calc R . .
C102 C 0.8162(4) 0.5632(3) 0.2822(2) 0.100(6) Uani 1 1 d U . .
C103 C 0.8116(3) 0.5819(3) 0.28990(19) 0.091(5) Uani 1 1 d U . .
C104 C 0.8081(4) 0.5478(3) 0.26000(19) 0.113(6) Uani 1 1 d U . .
H10E H 0.8173 0.5358 0.2636 0.170 Uiso 1 1 calc R . .
H10F H 0.8180 0.5558 0.2538 0.170 Uiso 1 1 calc R . .
H10G H 0.7938 0.5423 0.2555 0.170 Uiso 1 1 calc R . .
C105 C 0.8288(4) 0.6595(3) 0.4767(2) 0.122(7) Uani 1 1 d U . .
H10H H 0.8320 0.6527 0.4851 0.183 Uiso 1 1 calc R . .
H10I H 0.8201 0.6729 0.4781 0.183 Uiso 1 1 calc R . .
H10J H 0.8440 0.6625 0.4722 0.183 Uiso 1 1 calc R . .
C106 C 0.8243(3) 0.6259(3) 0.46498(18) 0.090(5) Uani 1 1 d U . .
C107 C 0.8478(3) 0.6186(3) 0.46929(18) 0.098(6) Uani 1 1 d U . .
H10K H 0.8573 0.6276 0.4747 0.118 Uiso 1 1 calc R . .
C108 C 0.8569(4) 0.5981(3) 0.4656(2) 0.108(6) Uani 1 1 d U . .
H10L H 0.8715 0.5929 0.4692 0.129 Uiso 1 1 calc R . .
C109 C 0.8443(3) 0.5862(3) 0.45681(19) 0.100(6) Uani 1 1 d U . .
H10M H 0.8509 0.5733 0.4536 0.120 Uiso 1 1 calc R . .
C110 C 0.8212(3) 0.5929(3) 0.45226(17) 0.088(5) Uani 1 1 d U . .
C111 C 0.8100(3) 0.6126(3) 0.45644(17) 0.088(5) Uani 1 1 d U . .
C112 C 0.8086(4) 0.5787(3) 0.44352(19) 0.102(6) Uani 1 1 d U . .
H11C H 0.8175 0.5668 0.4406 0.122 Uiso 1 1 calc R . .
C113 C 0.7794(3) 0.5641(3) 0.42806(18) 0.101(6) Uani 1 1 d U . .
H11D H 0.7888 0.5508 0.4290 0.121 Uiso 1 1 calc R . .
H11E H 0.7621 0.5605 0.4286 0.121 Uiso 1 1 calc R . .
C114 C 0.7852(4) 0.5748(3) 0.41492(18) 0.104(6) Uani 1 1 d U . .
H11F H 0.7770 0.5888 0.4145 0.125 Uiso 1 1 calc R . .
H11G H 0.8027 0.5774 0.4143 0.125 Uiso 1 1 calc R . .
C115 C 0.7771(4) 0.5609(3) 0.40337(18) 0.106(6) Uani 1 1 d U . .
H11H H 0.7595 0.5588 0.4037 0.128 Uiso 1 1 calc R . .
H11I H 0.7849 0.5468 0.4038 0.128 Uiso 1 1 calc R . .
C116 C 0.7842(4) 0.5724(4) 0.3905(2) 0.130(7) Uani 1 1 d U . .
H11J H 0.8019 0.5739 0.3901 0.156 Uiso 1 1 calc R . .
H11K H 0.7771 0.5868 0.3903 0.156 Uiso 1 1 calc R . .
C117 C 0.7748(4) 0.5587(4) 0.3780(2) 0.134(8) Uani 1 1 d U . .
H11L H 0.7812 0.5441 0.3785 0.161 Uiso 1 1 calc R . .
H11M H 0.7571 0.5579 0.3782 0.161 Uiso 1 1 calc R . .
C118 C 0.7831(4) 0.5694(4) 0.3649(2) 0.128(7) Uani 1 1 d U . .
H11N H 0.8006 0.5680 0.3638 0.154 Uiso 1 1 calc R . .
H11O H 0.7789 0.5847 0.3649 0.154 Uiso 1 1 calc R . .
C119 C 0.7693(4) 0.5573(3) 0.35262(19) 0.115(7) Uani 1 1 d U . .
H11P H 0.7731 0.5419 0.3528 0.138 Uiso 1 1 calc R . .
H11Q H 0.7517 0.5589 0.3536 0.138 Uiso 1 1 calc R . .
C120 C 0.7774(4) 0.5672(3) 0.33935(17) 0.104(6) Uani 1 1 d U . .
H12D H 0.7949 0.5652 0.3383 0.125 Uiso 1 1 calc R . .
H12E H 0.7740 0.5827 0.3393 0.125 Uiso 1 1 calc R . .
C121 C 0.7639(3) 0.5562(3) 0.32773(16) 0.095(5) Uani 1 1 d U . .
H12F H 0.7655 0.5406 0.3285 0.114 Uiso 1 1 calc R . .
H12G H 0.7466 0.5598 0.3282 0.114 Uiso 1 1 calc R . .
C122 C 0.7741(3) 0.5635(3) 0.31469(16) 0.089(5) Uani 1 1 d U . .
H12H H 0.7729 0.5793 0.3140 0.107 Uiso 1 1 calc R . .
H12I H 0.7913 0.5597 0.3142 0.107 Uiso 1 1 calc R . .
C123 C 0.7706(3) 0.5379(3) 0.29749(17) 0.089(5) Uani 1 1 d U . .
H12J H 0.7866 0.5348 0.3001 0.107 Uiso 1 1 calc R . .
C124 C 0.7605(3) 0.5237(3) 0.28700(18) 0.092(5) Uani 1 1 d U . .
C125 C 0.7777(4) 0.5096(3) 0.28034(19) 0.102(6) Uani 1 1 d U . .
H12K H 0.7943 0.5103 0.2823 0.122 Uiso 1 1 calc R . .
C126 C 0.7690(4) 0.4952(4) 0.2711(2) 0.112(6) Uani 1 1 d U . .
H12L H 0.7799 0.4865 0.2664 0.134 Uiso 1 1 calc R . .
C127 C 0.7437(3) 0.4934(3) 0.26842(18) 0.098(6) Uani 1 1 d U . .
H12M H 0.7381 0.4835 0.2621 0.117 Uiso 1 1 calc R . .
C128 C 0.7278(3) 0.5060(3) 0.27522(18) 0.090(5) Uani 1 1 d U . .
C129 C 0.7349(3) 0.5218(3) 0.28443(18) 0.092(5) Uani 1 1 d U . .
C130 C 0.6922(3) 0.4930(3) 0.26284(17) 0.104(6) Uani 1 1 d U . .
H13C H 0.6746 0.4935 0.2630 0.155 Uiso 1 1 calc R . .
H13D H 0.6976 0.4782 0.2636 0.155 Uiso 1 1 calc R . .
H13E H 0.6980 0.4991 0.2546 0.155 Uiso 1 1 calc R . .
C131 C 0.7852(3) 0.5934(3) 0.48242(17) 0.100(6) Uani 1 1 d U . .
H13F H 0.7918 0.5826 0.4883 0.150 Uiso 1 1 calc R . .
H13G H 0.7729 0.6017 0.4870 0.150 Uiso 1 1 calc R . .
H13H H 0.7980 0.6029 0.4795 0.150 Uiso 1 1 calc R . .
C132 C 0.7773(3) 0.5606(3) 0.46996(17) 0.087(5) Uani 1 1 d U . .
C133 C 0.7941(3) 0.5481(3) 0.47687(17) 0.090(5) Uani 1 1 d U . .
H13I H 0.8039 0.5545 0.4834 0.108 Uiso 1 1 calc R . .
C134 C 0.7966(3) 0.5270(3) 0.47437(19) 0.099(6) Uani 1 1 d U . .
H13J H 0.8082 0.5188 0.4790 0.118 Uiso 1 1 calc R . .
C135 C 0.7819(3) 0.5170(3) 0.46498(19) 0.104(6) Uani 1 1 d U . .
H13K H 0.7840 0.5022 0.4633 0.125 Uiso 1 1 calc R . .
C136 C 0.7639(3) 0.5286(3) 0.45779(18) 0.090(5) Uani 1 1 d U . .
C137 C 0.7614(3) 0.5507(3) 0.46045(17) 0.086(5) Uani 1 1 d U . .
C138 C 0.7494(3) 0.5168(3) 0.44742(17) 0.093(5) Uani 1 1 d U . .
H13L H 0.7549 0.5030 0.4452 0.112 Uiso 1 1 calc R . .
C139 C 0.7224(3) 0.5099(3) 0.43061(17) 0.094(5) Uani 1 1 d U . .
H13M H 0.7048 0.5083 0.4310 0.113 Uiso 1 1 calc R . .
H13N H 0.7297 0.4956 0.4314 0.113 Uiso 1 1 calc R . .
C140 C 0.7298(3) 0.5201(3) 0.41727(17) 0.101(6) Uani 1 1 d U . .
H14C H 0.7475 0.5207 0.4167 0.121 Uiso 1 1 calc R . .
H14D H 0.7235 0.5349 0.4168 0.121 Uiso 1 1 calc R . .
C141 C 0.7195(4) 0.5066(3) 0.40544(17) 0.102(6) Uani 1 1 d U . .
H14E H 0.7238 0.4914 0.4066 0.122 Uiso 1 1 calc R . .
H14F H 0.7018 0.5078 0.4053 0.122 Uiso 1 1 calc R . .
C142 C 0.7302(4) 0.5151(3) 0.39209(19) 0.118(7) Uani 1 1 d U . .
H14G H 0.7477 0.5129 0.3920 0.142 Uiso 1 1 calc R . .
H14H H 0.7271 0.5306 0.3913 0.142 Uiso 1 1 calc R . .
C143 C 0.7184(4) 0.5031(3) 0.37992(18) 0.114(6) Uani 1 1 d U . .
H14I H 0.7214 0.4876 0.3807 0.137 Uiso 1 1 calc R . .
H14J H 0.7009 0.5054 0.3799 0.137 Uiso 1 1 calc R . .
C144 C 0.7291(4) 0.5113(3) 0.36708(18) 0.110(6) Uani 1 1 d U . .
H14K H 0.7466 0.5085 0.3669 0.132 Uiso 1 1 calc R . .
H14L H 0.7267 0.5269 0.3665 0.132 Uiso 1 1 calc R . .
C145 C 0.7168(4) 0.5002(3) 0.35488(18) 0.111(6) Uani 1 1 d U . .
H14M H 0.7183 0.4845 0.3558 0.134 Uiso 1 1 calc R . .
H14N H 0.6995 0.5037 0.3548 0.134 Uiso 1 1 calc R . .
C146 C 0.7284(3) 0.5072(3) 0.34178(16) 0.095(5) Uani 1 1 d U . .
H14O H 0.7454 0.5027 0.3416 0.114 Uiso 1 1 calc R . .
H14P H 0.7278 0.5229 0.3411 0.114 Uiso 1 1 calc R . .
C147 C 0.7147(3) 0.4970(3) 0.32995(17) 0.102(6) Uani 1 1 d U . .
H14Q H 0.6977 0.5018 0.3301 0.122 Uiso 1 1 calc R . .
H14R H 0.7149 0.4813 0.3308 0.122 Uiso 1 1 calc R . .
C148 C 0.7266(3) 0.5036(3) 0.31652(16) 0.093(5) Uani 1 1 d U . .
H14S H 0.7276 0.5193 0.3159 0.112 Uiso 1 1 calc R . .
H14T H 0.7430 0.4976 0.3159 0.112 Uiso 1 1 calc R . .
C149 C 0.7165(3) 0.4762(3) 0.30078(17) 0.085(5) Uani 1 1 d U . .
H14U H 0.7312 0.4705 0.3038 0.102 Uiso 1 1 calc R . .
C150 C 0.7027(3) 0.4627(3) 0.29143(16) 0.083(5) Uani 1 1 d U . .
C151 C 0.7144(4) 0.4456(4) 0.2861(2) 0.112(6) Uani 1 1 d U . .
H15C H 0.7307 0.4432 0.2885 0.134 Uiso 1 1 calc R . .
C152 C 0.7034(4) 0.4313(4) 0.2774(2) 0.120(7) Uani 1 1 d U . .
H15D H 0.7122 0.4200 0.2735 0.144 Uiso 1 1 calc R . .
C153 C 0.6777(4) 0.4345(3) 0.2747(2) 0.108(6) Uani 1 1 d U . .
H15E H 0.6693 0.4250 0.2691 0.130 Uiso 1 1 calc R . .
C154 C 0.6661(3) 0.4519(3) 0.28063(18) 0.095(5) Uani 1 1 d U . .
C155 C 0.6777(3) 0.4677(3) 0.28920(18) 0.086(5) Uani 1 1 d U . .
C156 C 0.6269(4) 0.4414(3) 0.2707(2) 0.116(7) Uani 1 1 d U . .
H15F H 0.6105 0.4467 0.2697 0.175 Uiso 1 1 calc R . .
H15G H 0.6266 0.4275 0.2751 0.175 Uiso 1 1 calc R . .
H15H H 0.6342 0.4398 0.2620 0.175 Uiso 1 1 calc R . .
O25 O 0.5840(3) 0.7423(3) 0.50321(17) 0.160(6) Uani 1 1 d U . .
O26 O 0.5677(3) 0.7722(3) 0.49675(18) 0.159(6) Uani 1 1 d U . .
O27 O 0.5951(2) 0.7398(2) 0.47230(12) 0.106(4) Uani 1 1 d U . .
O28 O 0.6335(2) 0.7303(2) 0.46940(13) 0.108(4) Uani 1 1 d U . .
O29 O 0.5758(2) 0.72143(19) 0.44406(11) 0.092(3) Uani 1 1 d U . .
O30 O 0.6136(2) 0.7321(2) 0.44243(12) 0.101(4) Uani 1 1 d U . .
O31 O 0.6821(2) 0.6737(2) 0.45656(12) 0.102(4) Uani 1 1 d U . .
O32 O 0.6554(2) 0.7009(2) 0.45277(12) 0.104(4) Uani 1 1 d U . .
O33 O 0.6914(2) 0.6988(2) 0.42871(12) 0.101(4) Uani 1 1 d U . .
O34 O 0.6617(2) 0.7247(2) 0.42917(12) 0.105(4) Uani 1 1 d U . .
O35 O 0.7273(2) 0.7036(2) 0.49377(12) 0.102(4) Uani 1 1 d U . .
O36 O 0.7235(2) 0.6983(2) 0.47201(12) 0.097(4) Uani 1 1 d U . .
O37 O 0.73554(19) 0.6700(2) 0.44452(11) 0.088(3) Uani 1 1 d U . .
O38 O 0.7470(2) 0.63605(19) 0.44259(11) 0.089(3) Uani 1 1 d U . .
O39 O 0.7630(3) 0.6635(2) 0.50310(14) 0.130(5) Uani 1 1 d U . .
O40 O 0.7933(2) 0.6858(2) 0.49820(13) 0.111(4) Uani 1 1 d U . .
O41 O 0.7542(2) 0.6536(2) 0.47321(11) 0.087(3) Uani 1 1 d U . .
O42 O 0.7423(2) 0.6195(2) 0.47009(11) 0.093(3) Uani 1 1 d U . .
O43 O 0.7099(2) 0.5998(2) 0.45296(12) 0.101(4) Uani 1 1 d U . .
O44 O 0.6792(2) 0.5770(2) 0.45628(12) 0.096(4) Uani 1 1 d U . .
O45 O 0.7373(2) 0.5944(2) 0.42950(11) 0.095(3) Uani 1 1 d U . .
O46 O 0.7070(2) 0.5687(2) 0.42813(12) 0.097(4) Uani 1 1 d U . .
O47 O 0.7056(2) 0.5391(2) 0.47123(12) 0.100(4) Uani 1 1 d U . .
O48 O 0.7116(3) 0.5344(2) 0.49254(14) 0.121(4) Uani 1 1 d U . .
O49 O 0.5448(2) 0.6833(2) 0.31672(11) 0.098(4) Uani 1 1 d U . .
O50 O 0.5652(2) 0.7156(2) 0.31538(12) 0.094(3) Uani 1 1 d U . .
O51 O 0.5587(2) 0.6626(2) 0.28786(12) 0.108(4) Uani 1 1 d U . .
O52 O 0.5782(2) 0.6932(2) 0.29177(12) 0.098(4) Uani 1 1 d U . .
O53 O 0.5952(2) 0.72637(19) 0.27573(11) 0.091(3) Uani 1 1 d U . .
O54 O 0.6304(2) 0.7442(2) 0.27457(11) 0.093(3) Uani 1 1 d U . .
O55 O 0.6500(2) 0.7305(2) 0.30312(11) 0.093(3) Uani 1 1 d U . .
O56 O 0.6100(2) 0.7326(2) 0.30346(11) 0.093(3) Uani 1 1 d U . .
O57 O 0.6646(2) 0.7868(2) 0.25091(12) 0.104(4) Uani 1 1 d U . .
O58 O 0.6385(2) 0.7610(2) 0.24587(12) 0.102(4) Uani 1 1 d U . .
O59 O 0.6892(2) 0.7338(2) 0.25511(12) 0.097(4) Uani 1 1 d U . .
O60 O 0.68721(19) 0.7280(2) 0.27653(12) 0.097(3) Uani 1 1 d U . .
O61 O 0.7015(2) 0.6687(2) 0.29403(13) 0.111(4) Uani 1 1 d U . .
O62 O 0.6672(2) 0.6858(2) 0.28950(12) 0.102(4) Uani 1 1 d U . .
O63 O 0.7245(2) 0.6765(2) 0.31876(13) 0.112(4) Uani 1 1 d U . .
O64 O 0.6894(2) 0.6966(2) 0.31941(13) 0.108(4) Uani 1 1 d U . .
O65 O 0.7614(2) 0.6250(2) 0.27531(12) 0.102(4) Uani 1 1 d U . .
O66 O 0.7410(2) 0.6558(3) 0.27795(14) 0.114(4) Uani 1 1 d U . .
O67 O 0.74114(19) 0.6031(2) 0.30260(11) 0.089(3) Uani 1 1 d U . .
O68 O 0.7439(2) 0.6384(2) 0.30483(12) 0.100(4) Uani 1 1 d U . .
O69 O 0.8133(3) 0.5986(3) 0.25258(17) 0.149(6) Uani 1 1 d U . .
O70 O 0.7826(3) 0.6197(3) 0.24680(16) 0.142(5) Uani 1 1 d U . .
O71 O 0.7501(2) 0.5742(2) 0.25328(13) 0.110(4) Uani 1 1 d U . .
O72 O 0.7411(2) 0.5746(2) 0.27468(13) 0.103(4) Uani 1 1 d U . .
C157 C 0.5949(5) 0.7701(5) 0.5168(3) 0.189(12) Uani 1 1 d U . .
H15I H 0.6049 0.7588 0.5206 0.283 Uiso 1 1 calc R . .
H15J H 0.5831 0.7748 0.5232 0.283 Uiso 1 1 calc R . .
H15K H 0.6052 0.7821 0.5143 0.283 Uiso 1 1 calc R . .
C158 C 0.5816(5) 0.7613(5) 0.5042(3) 0.127(8) Uani 1 1 d U . .
C159 C 0.6078(4) 0.7061(4) 0.4830(2) 0.132(8) Uani 1 1 d U . .
H15L H 0.5961 0.7097 0.4898 0.198 Uiso 1 1 calc R . .
H15M H 0.6226 0.7011 0.4871 0.198 Uiso 1 1 calc R . .
H15N H 0.6012 0.6949 0.4774 0.198 Uiso 1 1 calc R . .
C160 C 0.6132(4) 0.7266(4) 0.4745(2) 0.105(6) Uani 1 1 d U . .
C161 C 0.6038(3) 0.6972(3) 0.43237(19) 0.109(6) Uani 1 1 d U . .
H16C H 0.5894 0.6885 0.4312 0.164 Uiso 1 1 calc R . .
H16D H 0.6158 0.6891 0.4373 0.164 Uiso 1 1 calc R . .
H16E H 0.6103 0.7012 0.4238 0.164 Uiso 1 1 calc R . .
C162 C 0.5974(4) 0.7174(3) 0.43997(18) 0.093(5) Uani 1 1 d U . .
C163 C 0.6650(4) 0.7017(4) 0.4097(2) 0.130(7) Uani 1 1 d U . .
H16F H 0.6747 0.6896 0.4067 0.195 Uiso 1 1 calc R . .
H16G H 0.6668 0.7136 0.4035 0.195 Uiso 1 1 calc R . .
H16H H 0.6481 0.6975 0.4101 0.195 Uiso 1 1 calc R . .
C164 C 0.6736(4) 0.7088(4) 0.4236(2) 0.111(6) Uani 1 1 d U . .
C165 C 0.6399(4) 0.6675(4) 0.4595(2) 0.133(8) Uani 1 1 d U . .
H16I H 0.6245 0.6749 0.4587 0.200 Uiso 1 1 calc R . .
H16J H 0.6419 0.6626 0.4685 0.200 Uiso 1 1 calc R . .
H16K H 0.6402 0.6553 0.4536 0.200 Uiso 1 1 calc R . .
C166 C 0.6600(4) 0.6827(4) 0.4560(2) 0.101(6) Uani 1 1 d U . .
C167 C 0.7088(3) 0.6459(3) 0.43220(18) 0.104(6) Uani 1 1 d U . .
H16L H 0.6989 0.6588 0.4314 0.156 Uiso 1 1 calc R . .
H16M H 0.6995 0.6347 0.4366 0.156 Uiso 1 1 calc R . .
H16N H 0.7135 0.6410 0.4235 0.156 Uiso 1 1 calc R . .
C168 C 0.7319(3) 0.6511(4) 0.44045(17) 0.085(5) Uani 1 1 d U . .
C169 C 0.6878(3) 0.7112(3) 0.48475(19) 0.106(6) Uani 1 1 d U . .
H16O H 0.6799 0.7110 0.4762 0.159 Uiso 1 1 calc R . .
H16P H 0.6871 0.7256 0.4884 0.159 Uiso 1 1 calc R . .
H16Q H 0.6797 0.7013 0.4907 0.159 Uiso 1 1 calc R . .
C170 C 0.7140(3) 0.7045(3) 0.4831(2) 0.097(6) Uani 1 1 d U . .
C171 C 0.6726(4) 0.6144(4) 0.4595(2) 0.131(8) Uani 1 1 d U . .
H17C H 0.6563 0.6095 0.4614 0.197 Uiso 1 1 calc R . .
H17D H 0.6722 0.6246 0.4522 0.197 Uiso 1 1 calc R . .
H17E H 0.6794 0.6213 0.4672 0.197 Uiso 1 1 calc R . .
C172 C 0.6877(3) 0.5959(3) 0.45577(18) 0.085(5) Uani 1 1 d U . .
C173 C 0.7147(4) 0.5919(3) 0.40948(19) 0.116(7) Uani 1 1 d U . .
H17F H 0.7015 0.5835 0.4057 0.175 Uiso 1 1 calc R . .
H17G H 0.7291 0.5902 0.4041 0.175 Uiso 1 1 calc R . .
H17H H 0.7101 0.6070 0.4097 0.175 Uiso 1 1 calc R . .
C174 C 0.7199(4) 0.5839(3) 0.42381(18) 0.092(5) Uani 1 1 d U . .
C175 C 0.7180(4) 0.5706(3) 0.48383(19) 0.117(7) Uani 1 1 d U . .
H17I H 0.7224 0.5738 0.4929 0.175 Uiso 1 1 calc R . .
H17J H 0.7039 0.5791 0.4813 0.175 Uiso 1 1 calc R . .
H17K H 0.7314 0.5741 0.4781 0.175 Uiso 1 1 calc R . .
C176 C 0.7123(4) 0.5481(4) 0.4826(2) 0.105(6) Uani 1 1 d U . .
C177 C 0.7185(3) 0.6412(3) 0.48488(17) 0.097(5) Uani 1 1 d U . .
H17L H 0.7091 0.6281 0.4857 0.145 Uiso 1 1 calc R . .
H17M H 0.7083 0.6525 0.4813 0.145 Uiso 1 1 calc R . .
H17N H 0.7245 0.6455 0.4935 0.145 Uiso 1 1 calc R . .
C178 C 0.7402(3) 0.6372(4) 0.47549(19) 0.092(5) Uani 1 1 d U . .
C179 C 0.6396(3) 0.7925(3) 0.23207(18) 0.108(6) Uani 1 1 d U . .
H17O H 0.6270 0.7851 0.2271 0.162 Uiso 1 1 calc R . .
H17P H 0.6535 0.7949 0.2264 0.162 Uiso 1 1 calc R . .
H17Q H 0.6335 0.8062 0.2352 0.162 Uiso 1 1 calc R . .
C180 C 0.6472(3) 0.7788(4) 0.24374(18) 0.086(5) Uani 1 1 d U . .
C181 C 0.5673(3) 0.6960(3) 0.33525(18) 0.110(6) Uani 1 1 d U . .
H18C H 0.5618 0.6824 0.3389 0.165 Uiso 1 1 calc R . .
H18D H 0.5609 0.7077 0.3405 0.165 Uiso 1 1 calc R . .
H18E H 0.5849 0.6964 0.3354 0.165 Uiso 1 1 calc R . .
C182 C 0.5584(3) 0.6982(4) 0.32103(18) 0.089(5) Uani 1 1 d U . .
C183 C 0.6279(4) 0.7003(3) 0.3130(2) 0.116(7) Uani 1 1 d U . .
H18F H 0.6439 0.6941 0.3140 0.174 Uiso 1 1 calc R . .
H18G H 0.6178 0.6906 0.3079 0.174 Uiso 1 1 calc R . .
H18H H 0.6207 0.7025 0.3216 0.174 Uiso 1 1 calc R . .
C184 C 0.6299(3) 0.7214(3) 0.30600(17) 0.085(5) Uani 1 1 d U . .
C185 C 0.6018(4) 0.6638(4) 0.2839(2) 0.133(8) Uani 1 1 d U . .
H18I H 0.6149 0.6741 0.2845 0.199 Uiso 1 1 calc R . .
H18J H 0.6004 0.6587 0.2749 0.199 Uiso 1 1 calc R . .
H18K H 0.6052 0.6517 0.2897 0.199 Uiso 1 1 calc R . .
C186 C 0.5784(4) 0.6744(4) 0.2880(2) 0.096(6) Uani 1 1 d U . .
C187 C 0.7073(4) 0.7010(3) 0.2634(2) 0.114(6) Uani 1 1 d U . .
H18L H 0.7114 0.6986 0.2542 0.171 Uiso 1 1 calc R . .
H18M H 0.6973 0.6893 0.2666 0.171 Uiso 1 1 calc R . .
H18N H 0.7221 0.7017 0.2686 0.171 Uiso 1 1 calc R . .
C188 C 0.6941(3) 0.7213(3) 0.2647(2) 0.090(5) Uani 1 1 d U . .
C189 C 0.6258(4) 0.7125(3) 0.26124(19) 0.109(6) Uani 1 1 d U . .
H18O H 0.6132 0.7021 0.2592 0.163 Uiso 1 1 calc R . .
H18P H 0.6396 0.7051 0.2650 0.163 Uiso 1 1 calc R . .
H18Q H 0.6307 0.7198 0.2532 0.163 Uiso 1 1 calc R . .
C190 C 0.6164(3) 0.7284(3) 0.27083(18) 0.090(5) Uani 1 1 d U . .
C191 C 0.6712(4) 0.6479(3) 0.2840(2) 0.128(7) Uani 1 1 d U . .
H19B H 0.6546 0.6491 0.2810 0.192 Uiso 1 1 calc R . .
H19C H 0.6721 0.6369 0.2908 0.192 Uiso 1 1 calc R . .
H19D H 0.6816 0.6439 0.2767 0.192 Uiso 1 1 calc R . .
C192 C 0.6795(4) 0.6692(4) 0.2896(2) 0.100(6) Uani 1 1 d U . .
C193 C 0.6980(4) 0.6728(4) 0.3376(2) 0.139(8) Uani 1 1 d U . .
H19E H 0.7108 0.6629 0.3402 0.209 Uiso 1 1 calc R . .
H19F H 0.6828 0.6650 0.3369 0.209 Uiso 1 1 calc R . .
H19G H 0.6964 0.6841 0.3441 0.209 Uiso 1 1 calc R . .
C194 C 0.7045(4) 0.6830(4) 0.3238(2) 0.102(6) Uani 1 1 d U . .
C195 C 0.7285(4) 0.6319(4) 0.2612(2) 0.135(8) Uani 1 1 d U . .
H19H H 0.7163 0.6430 0.2598 0.202 Uiso 1 1 calc R . .
H19I H 0.7206 0.6184 0.2634 0.202 Uiso 1 1 calc R . .
H19J H 0.7382 0.6301 0.2533 0.202 Uiso 1 1 calc R . .
C196 C 0.7445(4) 0.6386(4) 0.2725(2) 0.104(6) Uani 1 1 d U . .
C197 C 0.7069(4) 0.6215(3) 0.3126(2) 0.119(7) Uani 1 1 d U . .
H19K H 0.7004 0.6070 0.3129 0.179 Uiso 1 1 calc R . .
H19L H 0.6961 0.6306 0.3076 0.179 Uiso 1 1 calc R . .
H19M H 0.7085 0.6271 0.3215 0.179 Uiso 1 1 calc R . .
C198 C 0.7323(4) 0.6210(4) 0.3058(2) 0.096(6) Uani 1 1 d U . .
C199 C 0.8202(5) 0.6242(5) 0.2347(3) 0.176(11) Uani 1 1 d U . .
H19N H 0.8296 0.6132 0.2302 0.264 Uiso 1 1 calc R . .
H19O H 0.8311 0.6347 0.2385 0.264 Uiso 1 1 calc R . .
H19P H 0.8097 0.6313 0.2284 0.264 Uiso 1 1 calc R . .
C200 C 0.8041(5) 0.6133(4) 0.2461(3) 0.132(8) Uani 1 1 d U . .
C201 C 0.7129(3) 0.5575(3) 0.26001(19) 0.115(6) Uani 1 1 d U . .
H20A H 0.7151 0.5421 0.2610 0.173 Uiso 1 1 calc R . .
H20B H 0.7074 0.5606 0.2511 0.173 Uiso 1 1 calc R . .
H20C H 0.7008 0.5624 0.2663 0.173 Uiso 1 1 calc R . .
C202 C 0.7367(4) 0.5689(3) 0.2625(2) 0.099(6) Uani 1 1 d U . .
C203 C 0.7987(5) 0.6625(4) 0.5170(2) 0.151(9) Uani 1 1 d U . .
H20D H 0.7935 0.6697 0.5250 0.226 Uiso 1 1 calc R . .
H20E H 0.8158 0.6652 0.5155 0.226 Uiso 1 1 calc R . .
H20F H 0.7959 0.6472 0.5178 0.226 Uiso 1 1 calc R . .
C204 C 0.7842(4) 0.6713(4) 0.5051(2) 0.101(6) Uani 1 1 d U . .
O205 O 0.8111(16) 0.4928(15) 0.3181(9) 0.21(3) Uani 0.25 1 d PU . .
H20G H 0.8014 0.4854 0.3224 0.317 Uiso 0.25 1 calc PR . .
C205 C 0.8175(19) 0.5107(16) 0.3253(10) 0.15(4) Uani 0.25 1 d PU . .
H20J H 0.8047 0.5141 0.3315 0.231 Uiso 0.25 1 calc PR . .
H20K H 0.8200 0.5228 0.3194 0.231 Uiso 0.25 1 calc PR . .
H20L H 0.8324 0.5079 0.3301 0.231 Uiso 0.25 1 calc PR . .
O207 O 0.7153(11) 0.6271(10) 0.3674(6) 0.14(2) Uani 0.25 1 d PDU . .
H20P H 0.7255 0.6315 0.3620 0.209 Uiso 0.25 1 calc PR . .
C207 C 0.7126(18) 0.6437(13) 0.3789(8) 0.15(4) Uani 0.25 1 d PDU . .
H20M H 0.7263 0.6424 0.3848 0.181 Uiso 0.25 1 calc PR . .
H20N H 0.6978 0.6408 0.3837 0.181 Uiso 0.25 1 calc PR . .
H20U H 0.7121 0.6582 0.3753 0.226 Uiso 0.25 1 calc PR . .
O208 O 0.770(2) 0.4561(19) 0.4089(11) 0.15(4) Uani 0.13 1 d PDU . .
H20W H 0.7787 0.4467 0.4054 0.229 Uiso 0.13 1 calc PR . .
C208 C 0.7862(16) 0.4698(14) 0.4186(8) 0.13(3) Uani 0.25 1 d PDU . .
H20H H 0.7758 0.4769 0.4250 0.200 Uiso 0.25 1 calc PR . .
H20I H 0.7952 0.4805 0.4137 0.200 Uiso 0.25 1 calc PR . .
H20Y H 0.7974 0.4603 0.4232 0.200 Uiso 0.25 1 calc PR . .
O209 O 0.6354(10) 0.5449(9) 0.3712(6) 0.14(2) Uani 0.25 1 d PDU . .
H20R H 0.6292 0.5474 0.3785 0.205 Uiso 0.25 1 calc PR . .
C209 C 0.6150(14) 0.5431(16) 0.3605(8) 0.15(3) Uani 0.25 1 d PDU . .
H20S H 0.5995 0.5472 0.3644 0.223 Uiso 0.25 1 calc PR . .
H20T H 0.6140 0.5283 0.3574 0.223 Uiso 0.25 1 calc PR . .
H20V H 0.6187 0.5525 0.3532 0.223 Uiso 0.25 1 calc PR . .
O212 O 0.7453(10) 0.5879(7) 0.5145(5) 0.27(2) Uani 0.50 1 d PDU . .
H21D H 0.7349 0.5861 0.5204 0.407 Uiso 0.50 1 calc PR . .
C212 C 0.7513(8) 0.6124(6) 0.5134(4) 0.125(14) Uani 0.50 1 d PDU . .
H21B H 0.7409 0.6205 0.5192 0.150 Uiso 0.50 1 calc PR . .
H21C H 0.7488 0.6171 0.5043 0.150 Uiso 0.50 1 calc PR . .
H21G H 0.7681 0.6147 0.5158 0.188 Uiso 0.50 1 calc PR . .
O213 O 0.7842(7) 0.6623(6) 0.2419(3) 0.170(13) Uani 0.50 1 d PDU . .
H21H H 0.7981 0.6632 0.2388 0.255 Uiso 0.50 1 calc PR . .
O214 O 0.6191(8) 0.7188(7) 0.5195(4) 0.202(16) Uani 0.50 1 d PU . .
H21L H 0.6089 0.7156 0.5138 0.303 Uiso 0.50 1 calc PR . .
O215 O 0.8762(6) 0.6353(5) 0.3178(3) 0.165(12) Uani 0.50 1 d PDU . .
H21I H 0.8662 0.6426 0.3219 0.198 Uiso 0.50 1 calc PR . .
C213 C 0.7654(9) 0.6660(9) 0.2306(5) 0.19(2) Uani 0.50 1 d PDU . .
H27W H 0.7526 0.6754 0.2338 0.283 Uiso 0.50 1 calc PR . .
H27X H 0.7585 0.6522 0.2280 0.283 Uiso 0.50 1 calc PR . .
H27Y H 0.7734 0.6725 0.2231 0.283 Uiso 0.50 1 calc PR . .
C214 C 0.6419(8) 0.7237(6) 0.5131(4) 0.263(18) Uani 1 1 d U . .
H27Z H 0.6415 0.7383 0.5097 0.394 Uiso 1 1 calc R . .
H27O H 0.6446 0.7138 0.5059 0.394 Uiso 1 1 calc R . .
H27P H 0.6550 0.7224 0.5195 0.394 Uiso 1 1 calc R . .
C215 C 0.8847(8) 0.6159(6) 0.3265(4) 0.142(16) Uani 0.50 1 d PDU . .
H27U H 0.9023 0.6156 0.3268 0.212 Uiso 0.50 1 calc PR . .
H21F H 0.8788 0.6025 0.3227 0.212 Uiso 0.50 1 calc PR . .
H27V H 0.8784 0.6175 0.3354 0.212 Uiso 0.50 1 calc PR . .
O216 O 0.7938(14) 0.4638(13) 0.3092(8) 0.18(3) Uani 0.25 1 d PU . .
H21J H 0.7849 0.4744 0.3081 0.275 Uiso 0.25 1 calc PR . .
O217 O 0.7288(12) 0.5724(9) 0.2263(6) 0.16(2) Uani 0.25 1 d PDU . .
H21V H 0.7176 0.5659 0.2226 0.237 Uiso 0.25 1 calc PR . .
C217 C 0.7281(11) 0.5967(9) 0.2222(6) 0.20(2) Uani 0.50 1 d PDU . .
H21W H 0.7119 0.6023 0.2235 0.298 Uiso 0.50 1 calc PR . .
H29U H 0.7327 0.5981 0.2130 0.298 Uiso 0.50 1 calc PR . .
H29V H 0.7394 0.6048 0.2277 0.298 Uiso 0.50 1 calc PR . .
O218 O 0.8266(8) 0.6023(7) 0.5125(5) 0.222(18) Uani 0.50 1 d PDU . .
H21K H 0.8267 0.5969 0.5200 0.266 Uiso 0.50 1 calc PR . .
O219 O 0.4397(3) 0.7823(3) 0.47975(18) 0.172(6) Uani 1 1 d U . .
H21M H 0.4388 0.7762 0.4870 0.258 Uiso 1 1 calc R . .
O220 O 0.7199(5) 0.5575(4) 0.5167(3) 0.254(11) Uani 1 1 d U . .
H26V H 0.7224 0.5457 0.5132 0.382 Uiso 1 1 calc R . .
O221 O 0.7945(3) 0.7939(3) 0.48215(16) 0.151(6) Uani 1 1 d U . .
H26U H 0.7831 0.7923 0.4874 0.227 Uiso 1 1 calc R . .
O222 O 0.8441(3) 0.5021(3) 0.26567(14) 0.130(5) Uani 1 1 d U . .
H22F H 0.8545 0.5028 0.2598 0.194 Uiso 1 1 calc R . .
C216 C 0.7875(13) 0.4471(11) 0.2997(7) 0.23(3) Uani 0.50 1 d PU . .
H21N H 0.8010 0.4449 0.2937 0.339 Uiso 0.50 1 calc PR . .
H21O H 0.7734 0.4515 0.2947 0.339 Uiso 0.50 1 calc PR . .
H21P H 0.7840 0.4338 0.3043 0.339 Uiso 0.50 1 calc PR . .
C218 C 0.8373(11) 0.5860(9) 0.5024(6) 0.21(3) Uani 0.50 1 d PDU . .
H29W H 0.8542 0.5833 0.5044 0.315 Uiso 0.50 1 calc PR . .
H29X H 0.8360 0.5918 0.4935 0.315 Uiso 0.50 1 calc PR . .
H29Y H 0.8284 0.5725 0.5028 0.315 Uiso 0.50 1 calc PR . .
C219 C 0.4154(7) 0.7844(6) 0.4741(3) 0.228(15) Uani 1 1 d U . .
H21Q H 0.4035 0.7797 0.4805 0.342 Uiso 1 1 calc R . .
H21R H 0.4143 0.7756 0.4662 0.342 Uiso 1 1 calc R . .
H21S H 0.4125 0.7994 0.4718 0.342 Uiso 1 1 calc R . .
C220 C 0.6937(8) 0.5597(7) 0.5198(4) 0.27(2) Uani 1 1 d U . .
H26W H 0.6871 0.5457 0.5219 0.408 Uiso 1 1 calc R . .
H26X H 0.6854 0.5656 0.5122 0.408 Uiso 1 1 calc R . .
H26Y H 0.6917 0.5693 0.5272 0.408 Uiso 1 1 calc R . .
C221 C 0.7946(6) 0.8151(6) 0.4773(3) 0.220(14) Uani 1 1 d U . .
H22H H 0.8031 0.8244 0.4835 0.329 Uiso 1 1 calc R . .
H22I H 0.7780 0.8201 0.4763 0.329 Uiso 1 1 calc R . .
H22J H 0.8027 0.8155 0.4688 0.329 Uiso 1 1 calc R . .
C222 C 0.8416(6) 0.4799(5) 0.2699(3) 0.212(14) Uani 1 1 d U . .
H22K H 0.8535 0.4768 0.2767 0.319 Uiso 1 1 calc R . .
H22L H 0.8441 0.4704 0.2625 0.319 Uiso 1 1 calc R . .
H22M H 0.8254 0.4777 0.2735 0.319 Uiso 1 1 calc R . .
O223 O 0.6250 0.6250 0.3350(10) 0.20(4) Uani 0.25 2 d SPDU . .
H22P H 0.6348 0.6159 0.3377 0.294 Uiso 0.13 1 calc PR . .
C223 C 0.6250 0.6250 0.3195(11) 0.18(6) Uani 0.25 2 d SPDU . .
H22Q H 0.6320 0.6384 0.3164 0.275 Uiso 0.13 1 calc PR . .
H22R H 0.6085 0.6237 0.3164 0.275 Uiso 0.13 1 calc PR . .
H22S H 0.6345 0.6130 0.3164 0.275 Uiso 0.13 1 calc PR . .
O224 O 0.625(5) 0.631(3) 0.4139(13) 0.20(7) Uani 0.13 1 d PU . .
C225 C 0.8551(9) 0.6866(7) 0.5007(4) 0.140(16) Uani 0.50 1 d PDU . .
H22B H 0.8615 0.6744 0.4959 0.168 Uiso 0.50 1 calc PR . .
H22C H 0.8394 0.6829 0.5044 0.168 Uiso 0.50 1 calc PR . .
H22E H 0.8661 0.6903 0.5078 0.210 Uiso 0.50 1 calc PR . .
O225 O 0.8523(9) 0.7061(7) 0.4912(5) 0.24(2) Uani 0.50 1 d PDU . .
H22N H 0.8555 0.7023 0.4836 0.289 Uiso 0.50 1 calc PR . .
O226 O 0.6309(16) 0.8394(14) 0.4174(9) 0.22(4) Uani 0.25 1 d PDU . .
H22V H 0.6260 0.8289 0.4217 0.328 Uiso 0.25 1 calc PR . .
C226 C 0.6547(17) 0.8330(18) 0.4099(10) 0.18(4) Uani 0.25 1 d PDU . .
H22W H 0.6670 0.8439 0.4115 0.269 Uiso 0.25 1 calc PR . .
H22X H 0.6515 0.8321 0.4005 0.269 Uiso 0.25 1 calc PR . .
H22Y H 0.6605 0.8192 0.4131 0.269 Uiso 0.25 1 calc PR . .
O227 O 0.6778(17) 0.8316(19) 0.3488(12) 0.14(4) Uani 0.13 1 d PDU . .
H22T H 0.6788 0.8270 0.3411 0.215 Uiso 0.13 1 calc PR . .
C227 C 0.6511(17) 0.8389(16) 0.3516(10) 0.17(4) Uani 0.25 1 d PDU . .
H28U H 0.6474 0.8367 0.3608 0.248 Uiso 0.25 1 calc PR . .
H28V H 0.6400 0.8304 0.3462 0.248 Uiso 0.25 1 calc PR . .
H28W H 0.6493 0.8540 0.3494 0.248 Uiso 0.25 1 calc PR . .
O228 O 0.722(2) 0.8536(19) 0.4419(12) 0.14(4) Uani 0.13 1 d PDU . .
H22Z H 0.7159 0.8556 0.4494 0.212 Uiso 0.13 1 calc PR . .
C228 C 0.736(3) 0.832(2) 0.4417(18) 0.14(6) Uani 0.13 1 d PDU . .
H23U H 0.7479 0.8318 0.4486 0.205 Uiso 0.13 1 calc PR . .
H23V H 0.7436 0.8301 0.4332 0.205 Uiso 0.13 1 calc PR . .
H23W H 0.7246 0.8200 0.4431 0.205 Uiso 0.13 1 calc PR . .
O1W O 0.8637(9) 0.6609(8) 0.3320(5) 0.24(2) Uani 0.50 1 d PU . .
O2W O 0.739(2) 0.8140(19) 0.3849(11) 0.28(5) Uani 0.25 1 d PU . .
O4W O 0.7422(18) 0.8054(15) 0.3317(9) 0.23(4) Uani 0.25 1 d PU . .
O6W O 0.8766(4) 0.6605(4) 0.4984(2) 0.224(9) Uani 1 1 d U . .
O7W O 0.6363(12) 0.8686(11) 0.4919(7) 0.16(2) Uani 0.25 1 d PU . .
O8W O 0.5749(5) 0.8198(5) 0.5017(3) 0.135(10) Uani 0.50 1 d PU . .
O10W O 0.8399(18) 0.7659(15) 0.3008(9) 0.22(4) Uani 0.25 1 d PU . .
O11W O 0.6640(15) 0.5510(13) 0.3841(8) 0.19(3) Uani 0.25 1 d PU . .
O12W O 0.8402(12) 0.5152(11) 0.4414(6) 0.15(2) Uani 0.25 1 d PU . .
O14W O 0.5738(14) 0.8372(12) 0.3147(7) 0.17(3) Uani 0.25 1 d PU . .
O16W O 0.827(2) 0.5146(19) 0.3866(11) 0.13(4) Uani 0.13 1 d PU . .
O18W O 0.596(2) 0.6568(18) 0.2411(11) 0.13(4) Uani 0.13 1 d PU . .
O20W O 0.6173(16) 0.8536(14) 0.2998(9) 0.21(3) Uani 0.25 1 d PU . .

loop_
_atom_site_aniso_label
_atom_site_aniso_U_11
_atom_site_aniso_U_22
_atom_site_aniso_U_33
_atom_site_aniso_U_23
_atom_site_aniso_U_13
_atom_site_aniso_U_12
Tb1 0.0580(4) 0.1231(8) 0.0669(5) 0.0060(5) 0.0052(4) -0.0169(5)
Tb2 0.0572(4) 0.1142(7) 0.0750(5) -0.0149(5) -0.0076(4) 0.0102(5)
Tb3 0.0630(5) 0.1136(8) 0.0982(7) 0.0003(6) -0.0118(4) 0.0106(5)
Tb4 0.0605(5) 0.1271(9) 0.1103(7) -0.0080(6) -0.0112(5) -0.0071(5)
Cd4 0.0643(7) 0.1192(12) 0.0980(10) -0.0038(9) -0.0102(7) 0.0090(8)
Cd5 0.0778(8) 0.1246(12) 0.0912(10) 0.0050(9) 0.0052(7) 0.0208(8)
Cd6 0.0649(7) 0.1216(12) 0.0884(9) -0.0155(8) -0.0096(6) 0.0085(7)
Cd8 0.0652(7) 0.1238(12) 0.0848(9) -0.0113(8) -0.0092(6) 0.0130(8)
Cd9 0.0621(7) 0.1336(13) 0.0976(10) -0.0133(9) -0.0056(7) -0.0115(8)
Cd10 0.0648(7) 0.1273(12) 0.0959(10) 0.0010(9) -0.0046(7) -0.0129(8)
Cd11 0.0630(7) 0.1363(13) 0.0869(9) -0.0095(8) -0.0046(6) -0.0179(8)
Cd12 0.0652(7) 0.1340(13) 0.0755(8) 0.0057(8) 0.0061(6) -0.0129(8)
Cd13 0.0605(7) 0.1239(12) 0.0852(9) -0.0126(8) -0.0030(6) 0.0069(7)
Cd14 0.0707(7) 0.1276(12) 0.0702(8) -0.0017(8) 0.0066(6) -0.0184(8)
Cd15 0.0789(9) 0.1428(14) 0.0908(10) -0.0155(9) 0.0017(7) -0.0142(9)
Cd16 0.1107(11) 0.1428(14) 0.0888(10) 0.0024(9) 0.0207(8) 0.0270(10)
N1 0.097(8) 0.123(9) 0.109(8) 0.010(7) 0.014(7) 0.010(7)
N2 0.104(8) 0.129(9) 0.108(8) -0.008(7) 0.014(7) -0.023(7)
N3 0.088(8) 0.114(9) 0.117(9) -0.001(7) -0.015(7) 0.010(7)
N4 0.097(8) 0.118(9) 0.100(8) 0.005(7) -0.008(7) -0.005(7)
N5 0.089(7) 0.098(8) 0.089(8) 0.001(7) -0.011(6) 0.010(7)
N6 0.111(9) 0.123(9) 0.128(9) -0.004(8) -0.012(8) -0.006(8)
N7 0.098(8) 0.117(9) 0.109(8) -0.015(7) -0.006(7) 0.006(7)
N8 0.081(7) 0.100(8) 0.086(7) -0.017(7) 0.001(6) -0.007(7)
N9 0.082(7) 0.103(8) 0.086(7) -0.015(7) 0.003(6) 0.008(7)
N10 0.087(7) 0.102(8) 0.084(7) -0.002(7) -0.011(6) -0.021(7)
N11 0.089(7) 0.109(8) 0.083(7) -0.006(7) -0.010(6) 0.001(7)
N12 0.078(7) 0.111(8) 0.076(7) -0.003(7) -0.009(6) -0.014(7)
O1 0.102(7) 0.128(8) 0.114(7) 0.005(7) 0.027(6) 0.025(6)
O2 0.100(7) 0.119(8) 0.108(7) 0.010(6) 0.016(6) 0.023(6)
O3 0.079(6) 0.111(7) 0.082(6) 0.001(6) 0.008(5) -0.009(6)
O4 0.075(6) 0.119(8) 0.099(7) 0.007(6) 0.003(5) -0.017(6)
O5 0.130(8) 0.143(9) 0.146(9) -0.006(7) 0.001(7) 0.022(7)
O6 0.088(6) 0.109(8) 0.104(7) 0.005(6) -0.014(6) 0.009(6)
O7 0.082(6) 0.111(7) 0.111(7) -0.003(6) -0.006(6) -0.010(6)
O8 0.094(7) 0.132(8) 0.123(8) -0.006(7) 0.004(6) -0.001(7)
O9 0.089(7) 0.113(7) 0.102(7) -0.013(6) -0.008(6) 0.007(6)
O10 0.080(6) 0.095(7) 0.098(7) -0.002(6) -0.004(5) -0.004(6)
O11 0.071(6) 0.124(8) 0.113(7) -0.001(6) -0.007(5) -0.018(6)
O12 0.086(6) 0.112(8) 0.110(7) -0.012(6) 0.005(6) -0.006(6)
O13 0.086(6) 0.114(7) 0.097(7) -0.010(6) -0.012(6) 0.003(6)
O14 0.079(6) 0.104(7) 0.098(7) -0.003(6) -0.009(5) -0.001(6)
O15 0.076(6) 0.107(7) 0.099(7) -0.011(6) 0.003(5) -0.001(6)
O16 0.088(6) 0.113(7) 0.104(7) -0.020(6) 0.001(6) -0.003(6)
O17 0.074(6) 0.106(7) 0.108(7) -0.022(6) -0.009(5) 0.010(6)
O18 0.072(6) 0.111(7) 0.085(6) -0.005(6) -0.005(5) 0.009(6)
O19 0.077(6) 0.112(7) 0.088(6) -0.015(6) -0.003(5) -0.003(6)
O20 0.080(6) 0.124(8) 0.084(6) -0.017(6) 0.002(5) -0.010(6)
O21 0.076(6) 0.109(7) 0.088(6) -0.012(6) -0.010(5) 0.006(6)
O22 0.074(6) 0.103(7) 0.078(6) -0.005(5) -0.006(5) 0.009(5)
O23 0.086(6) 0.100(7) 0.081(6) -0.002(6) -0.013(5) -0.008(6)
O24 0.078(6) 0.106(7) 0.097(7) -0.009(6) -0.017(5) -0.005(6)
C1 0.122(10) 0.143(11) 0.123(10) -0.005(8) 0.030(8) 0.006(8)
C2 0.096(9) 0.116(10) 0.114(10) 0.000(8) 0.008(8) 0.011(8)
C3 0.124(10) 0.131(11) 0.133(11) 0.002(9) 0.011(8) 0.010(9)
C4 0.113(10) 0.127(11) 0.132(10) 0.003(9) 0.005(8) 0.018(8)
C5 0.113(10) 0.129(11) 0.130(10) 0.011(8) 0.009(8) 0.007(8)
C6 0.087(8) 0.112(10) 0.106(9) 0.004(8) 0.016(8) 0.010(8)
C7 0.103(9) 0.111(10) 0.102(9) 0.003(8) 0.011(8) 0.005(8)
C8 0.110(10) 0.129(10) 0.120(10) 0.016(8) 0.006(8) 0.012(8)
C9 0.122(10) 0.127(11) 0.136(11) 0.020(9) 0.017(8) 0.014(8)
C10 0.154(12) 0.173(13) 0.153(12) -0.009(9) 0.011(9) -0.025(9)
C11 0.182(14) 0.207(14) 0.172(14) -0.002(9) 0.006(9) -0.014(9)
C12 0.132(11) 0.152(11) 0.125(11) 0.015(9) 0.009(9) -0.002(9)
C13 0.142(11) 0.168(12) 0.137(11) -0.003(9) 0.009(9) -0.009(9)
C14 0.150(12) 0.179(13) 0.147(12) 0.011(9) 0.008(9) -0.005(9)
C15 0.144(12) 0.161(12) 0.140(11) -0.005(9) 0.013(9) -0.004(9)
C16 0.233(18) 0.251(18) 0.231(18) 0.007(10) 0.003(10) 0.010(10)
C17 0.171(13) 0.202(14) 0.173(13) 0.003(9) 0.017(9) 0.015(9)
C18 0.117(10) 0.129(11) 0.122(10) -0.012(8) 0.012(8) -0.012(8)
C19 0.135(11) 0.128(11) 0.119(10) -0.013(8) 0.004(8) -0.017(9)
C20 0.096(9) 0.122(10) 0.114(10) -0.008(8) -0.001(8) -0.020(8)
C21 0.151(12) 0.158(12) 0.145(12) -0.013(9) 0.012(9) -0.024(9)
C22 0.151(12) 0.155(12) 0.159(12) -0.010(9) 0.013(9) -0.033(9)
C23 0.133(11) 0.148(11) 0.131(11) -0.003(9) 0.005(9) -0.018(9)
C24 0.096(9) 0.108(10) 0.099(9) -0.003(8) -0.004(8) -0.018(8)
C25 0.096(9) 0.107(10) 0.092(9) 0.003(8) -0.001(8) -0.013(8)
C26 0.107(9) 0.127(10) 0.102(9) 0.004(8) 0.015(8) -0.015(8)
C27 0.200(15) 0.203(15) 0.203(15) -0.011(9) 0.010(10) 0.002(10)
C28 0.124(11) 0.128(11) 0.138(11) 0.000(9) -0.008(9) 0.001(9)
C29 0.149(12) 0.151(12) 0.157(12) -0.005(9) -0.010(9) 0.009(9)
C30 0.186(14) 0.182(14) 0.184(14) 0.004(9) -0.006(9) -0.001(9)
C31 0.138(11) 0.136(11) 0.143(11) 0.005(9) -0.007(9) 0.007(9)
C32 0.121(10) 0.118(10) 0.121(10) -0.001(8) -0.024(8) -0.001(8)
C33 0.096(9) 0.094(9) 0.105(9) 0.009(8) -0.015(8) 0.010(8)
C34 0.101(9) 0.120(10) 0.116(10) 0.009(8) -0.013(8) 0.000(8)
C35 0.111(10) 0.133(10) 0.119(10) 0.015(8) -0.011(8) -0.003(8)
C36 0.146(12) 0.157(12) 0.145(12) 0.009(9) -0.015(9) -0.002(9)
C37 0.207(16) 0.218(16) 0.210(16) 0.012(10) -0.018(10) 0.009(10)
C38 0.35(3) 0.36(3) 0.35(3) 0.002(10) -0.006(10) 0.002(10)
C39 0.29(2) 0.30(2) 0.28(2) 0.007(10) -0.009(10) 0.008(10)
C40 0.28(2) 0.29(2) 0.28(2) 0.003(10) -0.002(10) 0.004(10)
C41 0.191(14) 0.198(14) 0.180(14) 0.010(9) -0.011(9) 0.007(9)
C42 0.163(12) 0.169(13) 0.151(12) 0.012(9) -0.008(9) 0.011(9)
C43 0.141(11) 0.141(11) 0.124(11) 0.003(9) -0.005(9) 0.003(9)
C44 0.108(9) 0.122(10) 0.105(9) 0.003(8) -0.012(8) 0.002(8)
C45 0.105(9) 0.116(10) 0.107(9) -0.004(8) -0.013(8) -0.011(8)
C46 0.085(8) 0.096(9) 0.103(9) -0.002(8) 0.000(7) -0.015(8)
C47 0.126(10) 0.128(11) 0.131(11) 0.006(9) 0.002(8) -0.005(9)
C48 0.134(11) 0.145(12) 0.149(11) 0.001(9) 0.002(9) -0.005(9)
C49 0.115(10) 0.129(11) 0.125(10) 0.008(9) 0.010(8) -0.004(9)
C50 0.111(10) 0.118(10) 0.124(10) 0.003(8) -0.001(8) -0.004(8)
C51 0.094(9) 0.101(10) 0.105(9) 0.004(8) 0.001(8) -0.002(8)
C52 0.134(11) 0.150(11) 0.137(11) 0.004(9) 0.011(9) 0.004(9)
C53 0.125(10) 0.134(11) 0.123(10) -0.008(8) -0.010(8) 0.013(8)
C54 0.094(9) 0.094(9) 0.099(9) -0.003(8) -0.004(8) 0.009(8)
C55 0.101(9) 0.117(10) 0.115(10) -0.007(8) -0.011(8) 0.006(8)
C56 0.108(9) 0.115(10) 0.115(10) -0.013(8) -0.012(8) -0.008(8)
C57 0.099(9) 0.107(10) 0.111(9) 0.003(8) -0.009(8) 0.002(8)
C58 0.085(8) 0.097(9) 0.100(9) 0.000(8) -0.011(7) -0.002(8)
C59 0.103(9) 0.104(10) 0.106(9) 0.005(8) -0.013(8) 0.004(8)
C60 0.084(8) 0.098(9) 0.095(9) 0.003(8) -0.004(7) -0.004(8)
C61 0.096(9) 0.117(10) 0.102(9) -0.003(8) -0.014(8) -0.004(8)
C62 0.123(10) 0.147(11) 0.123(10) -0.003(9) -0.010(8) 0.001(9)
C63 0.185(14) 0.193(14) 0.184(14) 0.004(9) -0.013(9) 0.000(9)
C64 0.207(15) 0.202(15) 0.193(15) 0.018(10) -0.014(10) 0.004(10)
C65 0.28(3) 0.28(3) 0.28(3) -0.003(10) -0.003(10) 0.002(10)
C66 0.30(2) 0.30(2) 0.29(2) 0.006(10) -0.008(10) 0.010(10)
C67 0.237(17) 0.227(17) 0.228(17) 0.013(10) -0.006(10) 0.010(10)
C68 0.184(14) 0.179(14) 0.175(13) 0.004(9) -0.018(9) 0.003(9)
C69 0.138(11) 0.138(11) 0.144(11) -0.002(9) -0.019(9) 0.003(9)
C70 0.117(10) 0.130(11) 0.127(10) -0.001(9) -0.019(8) 0.003(8)
C71 0.123(10) 0.127(11) 0.133(11) -0.010(8) -0.014(9) -0.006(9)
C72 0.105(9) 0.111(10) 0.125(10) -0.001(8) -0.013(8) -0.004(8)
C73 0.133(11) 0.135(11) 0.142(11) -0.011(9) -0.008(9) -0.011(9)
C74 0.126(11) 0.138(11) 0.145(11) 0.004(9) -0.006(9) -0.007(9)
C75 0.118(10) 0.137(11) 0.140(11) 0.003(9) 0.001(8) 0.003(9)
C76 0.099(9) 0.113(10) 0.117(10) -0.008(8) 0.000(8) -0.001(8)
C77 0.087(9) 0.102(9) 0.110(9) -0.012(8) -0.012(8) -0.002(8)
C78 0.111(10) 0.131(11) 0.124(10) -0.001(8) 0.008(8) -0.009(8)
C79 0.117(10) 0.115(10) 0.111(10) -0.006(8) -0.009(8) 0.003(8)
C80 0.094(9) 0.100(9) 0.107(9) -0.002(8) -0.011(8) -0.002(8)
C81 0.126(11) 0.141(11) 0.130(11) -0.005(9) 0.001(9) -0.004(9)
C82 0.145(12) 0.150(12) 0.150(12) 0.000(9) 0.007(9) -0.016(9)
C83 0.133(11) 0.147(12) 0.143(11) -0.004(9) 0.009(9) -0.003(9)
C84 0.093(9) 0.094(9) 0.104(9) -0.008(8) -0.006(8) -0.011(8)
C85 0.091(9) 0.094(9) 0.091(9) -0.006(8) -0.002(7) 0.004(8)
C86 0.107(10) 0.122(10) 0.114(10) 0.002(8) 0.006(8) 0.004(8)
C87 0.104(9) 0.132(10) 0.113(10) -0.010(8) 0.012(8) 0.011(8)
C88 0.138(11) 0.150(11) 0.131(11) -0.014(9) 0.007(9) 0.014(9)
C89 0.151(12) 0.150(12) 0.139(11) -0.009(9) 0.005(9) 0.015(9)
C90 0.172(13) 0.171(13) 0.158(13) -0.003(9) 0.001(9) 0.017(9)
C91 0.148(11) 0.138(11) 0.125(11) -0.011(9) 0.000(9) 0.013(9)
C92 0.159(12) 0.160(12) 0.150(12) -0.007(9) 0.001(9) 0.015(9)
C93 0.133(11) 0.137(11) 0.132(11) -0.005(9) -0.004(9) 0.006(9)
C94 0.112(10) 0.128(10) 0.118(10) -0.010(8) 0.002(8) 0.005(8)
C95 0.110(10) 0.123(10) 0.107(9) -0.014(8) 0.005(8) -0.003(8)
C96 0.090(9) 0.109(10) 0.103(9) -0.015(8) 0.000(7) -0.002(8)
C97 0.087(8) 0.104(9) 0.089(9) -0.007(8) -0.002(7) -0.010(8)
C98 0.081(8) 0.094(9) 0.089(9) -0.005(8) 0.000(7) -0.010(7)
C99 0.092(9) 0.102(9) 0.095(9) -0.011(8) 0.012(7) -0.009(8)
C100 0.089(8) 0.101(9) 0.102(9) -0.001(8) 0.002(7) -0.005(8)
C101 0.093(9) 0.109(10) 0.098(9) -0.009(8) 0.009(8) -0.006(8)
C102 0.091(9) 0.107(10) 0.100(9) -0.003(8) -0.003(8) 0.004(8)
C103 0.082(8) 0.099(9) 0.092(9) -0.005(8) 0.007(7) 0.000(8)
C104 0.113(10) 0.122(10) 0.105(9) -0.014(8) 0.008(8) 0.007(8)
C105 0.118(10) 0.120(10) 0.127(10) -0.019(8) -0.010(8) 0.001(8)
C106 0.080(8) 0.096(9) 0.096(9) -0.005(8) -0.007(7) -0.003(8)
C107 0.083(8) 0.113(10) 0.098(9) -0.010(8) -0.009(7) 0.000(8)
C108 0.095(9) 0.114(10) 0.114(10) -0.005(8) -0.007(8) 0.014(8)
C109 0.087(8) 0.108(10) 0.104(9) -0.011(8) -0.016(7) 0.005(8)
C110 0.083(8) 0.096(9) 0.086(8) -0.015(7) -0.003(7) 0.004(7)
C111 0.077(8) 0.100(9) 0.086(8) -0.002(7) -0.002(7) 0.007(7)
C112 0.095(9) 0.108(10) 0.103(9) -0.010(8) 0.007(8) 0.009(8)
C113 0.095(9) 0.110(10) 0.097(9) -0.009(8) 0.005(7) -0.003(8)
C114 0.104(9) 0.114(10) 0.094(9) -0.009(8) -0.003(8) -0.004(8)
C115 0.110(9) 0.118(10) 0.091(9) -0.003(8) -0.002(8) -0.013(8)
C116 0.131(10) 0.138(11) 0.122(10) -0.002(9) -0.003(8) -0.015(8)
C117 0.141(11) 0.140(11) 0.121(11) 0.001(9) 0.001(8) -0.011(9)
C118 0.134(11) 0.134(11) 0.116(10) -0.003(8) 0.003(8) -0.013(8)
C119 0.119(10) 0.123(10) 0.103(9) -0.006(8) -0.005(8) -0.015(8)
C120 0.108(9) 0.110(10) 0.095(9) -0.001(8) 0.002(8) -0.010(8)
C121 0.084(8) 0.113(9) 0.087(9) -0.007(8) -0.010(7) -0.015(7)
C122 0.082(8) 0.107(9) 0.078(8) -0.002(7) -0.008(7) -0.018(7)
C123 0.083(8) 0.100(9) 0.085(9) -0.002(8) -0.004(7) -0.010(8)
C124 0.081(8) 0.101(9) 0.094(9) -0.001(8) -0.001(7) -0.003(7)
C125 0.095(9) 0.109(10) 0.102(9) -0.012(8) 0.004(8) -0.005(8)
C126 0.109(9) 0.124(10) 0.103(9) -0.007(8) 0.004(8) 0.006(8)
C127 0.091(9) 0.110(9) 0.093(9) -0.004(8) -0.001(7) -0.009(8)
C128 0.086(8) 0.103(9) 0.081(8) -0.006(8) 0.003(7) 0.000(8)
C129 0.088(8) 0.105(9) 0.084(8) -0.005(8) -0.006(7) -0.007(8)
C130 0.101(9) 0.122(10) 0.089(9) -0.002(8) -0.002(7) -0.017(8)
C131 0.103(9) 0.109(9) 0.089(9) -0.014(8) -0.021(7) 0.005(8)
C132 0.084(8) 0.096(9) 0.081(8) -0.003(8) -0.003(7) 0.003(8)
C133 0.083(8) 0.102(9) 0.085(8) -0.001(8) -0.007(7) -0.002(8)
C134 0.088(8) 0.110(10) 0.099(9) 0.001(8) -0.013(7) 0.003(8)
C135 0.101(9) 0.107(10) 0.103(9) 0.001(8) -0.004(8) 0.011(8)
C136 0.085(8) 0.099(9) 0.087(8) -0.001(8) -0.010(7) 0.005(8)
C137 0.087(8) 0.096(9) 0.076(8) -0.001(7) -0.004(7) 0.008(8)
C138 0.092(9) 0.102(9) 0.086(9) -0.002(7) -0.002(7) 0.007(8)
C139 0.091(8) 0.106(9) 0.086(9) -0.004(8) 0.005(7) 0.002(8)
C140 0.097(9) 0.112(10) 0.093(9) -0.010(8) -0.002(7) 0.000(8)
C141 0.106(9) 0.113(10) 0.086(9) -0.009(8) -0.010(7) -0.004(8)
C142 0.122(10) 0.128(10) 0.105(10) -0.003(8) -0.003(8) -0.013(8)
C143 0.122(10) 0.125(10) 0.095(9) -0.004(8) -0.007(8) -0.015(8)
C144 0.115(9) 0.122(10) 0.092(9) -0.004(8) -0.004(8) -0.023(8)
C145 0.120(10) 0.120(10) 0.094(9) -0.002(8) -0.006(8) -0.022(8)
C146 0.093(8) 0.113(9) 0.079(8) -0.007(7) -0.008(7) -0.015(8)
C147 0.109(9) 0.109(9) 0.087(9) -0.004(8) -0.007(7) -0.014(8)
C148 0.086(8) 0.110(9) 0.084(8) -0.006(7) -0.009(7) -0.006(7)
C149 0.078(8) 0.089(9) 0.088(8) 0.002(8) -0.011(7) 0.010(7)
C150 0.084(8) 0.087(9) 0.077(8) -0.003(7) -0.015(7) 0.002(7)
C151 0.103(9) 0.122(10) 0.111(10) -0.013(8) -0.015(8) 0.002(8)
C152 0.111(10) 0.128(10) 0.122(10) -0.004(8) -0.003(8) 0.005(8)
C153 0.108(9) 0.112(10) 0.105(9) -0.006(8) -0.013(8) -0.007(8)
C154 0.090(9) 0.102(9) 0.092(9) 0.000(8) -0.004(7) 0.002(8)
C155 0.079(8) 0.092(9) 0.088(8) -0.004(8) -0.009(7) -0.010(7)
C156 0.112(10) 0.127(10) 0.111(10) -0.014(8) -0.013(8) -0.004(8)
O25 0.164(10) 0.170(10) 0.145(9) -0.008(8) -0.002(8) 0.007(8)
O26 0.160(9) 0.166(10) 0.151(9) -0.009(8) 0.009(8) 0.016(8)
O27 0.106(7) 0.120(8) 0.091(7) 0.006(6) 0.006(6) 0.016(7)
O28 0.090(7) 0.120(8) 0.115(7) 0.005(6) -0.009(6) 0.009(6)
O29 0.075(6) 0.106(7) 0.096(7) -0.005(6) 0.009(5) 0.011(6)
O30 0.082(6) 0.116(8) 0.103(7) -0.013(6) -0.002(6) 0.009(6)
O31 0.086(6) 0.116(8) 0.104(7) 0.003(6) -0.002(6) 0.002(6)
O32 0.104(7) 0.100(7) 0.109(7) 0.006(6) -0.004(6) 0.002(6)
O33 0.081(6) 0.119(8) 0.103(7) -0.005(6) -0.011(6) 0.013(6)
O34 0.089(7) 0.118(8) 0.109(7) -0.009(6) -0.012(6) 0.004(6)
O35 0.093(7) 0.123(8) 0.091(7) -0.006(6) -0.001(6) 0.006(6)
O36 0.089(6) 0.109(7) 0.093(7) -0.005(6) -0.005(6) 0.015(6)
O37 0.068(6) 0.101(7) 0.096(7) 0.000(6) -0.010(5) 0.007(6)
O38 0.085(6) 0.098(7) 0.085(6) 0.000(6) -0.011(5) 0.014(6)
O39 0.130(8) 0.134(8) 0.125(8) -0.004(7) -0.016(7) -0.011(7)
O40 0.099(7) 0.119(8) 0.114(7) -0.002(7) -0.008(6) 0.008(6)
O41 0.078(6) 0.100(7) 0.084(6) -0.014(6) 0.004(5) 0.006(6)
O42 0.083(6) 0.104(7) 0.092(7) -0.015(6) 0.007(5) 0.001(6)
O43 0.071(6) 0.123(8) 0.109(7) -0.012(6) 0.003(6) 0.009(6)
O44 0.085(6) 0.095(7) 0.106(7) -0.005(6) 0.001(6) 0.010(6)
O45 0.082(6) 0.110(7) 0.093(7) -0.016(6) -0.010(5) 0.002(6)
O46 0.091(6) 0.108(7) 0.094(7) -0.004(6) -0.016(6) 0.003(6)
O47 0.089(6) 0.115(7) 0.095(7) -0.009(6) 0.000(6) 0.012(6)
O48 0.125(8) 0.128(8) 0.111(8) -0.009(7) -0.004(7) 0.003(7)
O49 0.088(6) 0.114(7) 0.091(7) 0.006(6) 0.005(6) -0.019(6)
O50 0.078(6) 0.109(7) 0.094(7) 0.004(6) -0.005(5) -0.012(6)
O51 0.092(7) 0.125(8) 0.108(7) 0.000(6) 0.007(6) -0.014(6)
O52 0.084(6) 0.108(8) 0.102(7) 0.006(6) 0.011(6) 0.001(6)
O53 0.073(6) 0.115(7) 0.084(6) -0.006(6) 0.005(5) -0.017(6)
O54 0.080(6) 0.114(7) 0.085(6) -0.005(6) 0.012(5) -0.013(6)
O55 0.077(6) 0.115(7) 0.088(6) 0.006(6) 0.001(5) -0.021(6)
O56 0.078(6) 0.113(7) 0.088(6) 0.013(6) 0.009(5) -0.004(6)
O57 0.092(7) 0.129(8) 0.093(7) 0.012(6) 0.012(6) -0.012(6)
O58 0.090(7) 0.116(8) 0.101(7) 0.001(6) 0.005(6) -0.006(6)
O59 0.086(6) 0.113(7) 0.091(7) 0.005(6) 0.006(6) -0.001(6)
O60 0.072(6) 0.120(8) 0.098(7) -0.004(6) 0.004(5) 0.002(6)
O61 0.090(7) 0.131(8) 0.111(7) -0.004(6) -0.010(6) -0.010(6)
O62 0.085(6) 0.111(8) 0.110(7) -0.001(6) -0.002(6) -0.006(6)
O63 0.105(7) 0.126(8) 0.106(7) -0.011(6) -0.008(6) 0.006(7)
O64 0.094(7) 0.120(8) 0.109(7) 0.005(6) -0.005(6) 0.004(6)
O65 0.087(6) 0.115(8) 0.103(7) -0.005(6) -0.008(6) -0.007(6)
O66 0.098(7) 0.128(8) 0.116(8) -0.005(7) -0.011(6) -0.006(7)
O67 0.063(5) 0.104(7) 0.102(7) -0.009(6) -0.004(5) -0.019(6)
O68 0.084(6) 0.102(7) 0.113(7) -0.012(6) 0.006(6) -0.009(6)
O69 0.152(9) 0.158(9) 0.137(9) -0.017(8) 0.013(7) 0.009(8)
O70 0.141(9) 0.142(9) 0.142(9) -0.003(7) 0.016(7) 0.002(7)
O71 0.101(7) 0.130(8) 0.098(7) 0.006(6) 0.000(6) -0.021(6)
O72 0.087(6) 0.125(8) 0.099(7) -0.009(6) -0.004(6) -0.018(6)
C157 0.180(14) 0.196(14) 0.191(14) -0.006(9) -0.003(9) 0.006(9)
C158 0.127(11) 0.131(11) 0.124(11) -0.002(9) -0.002(8) 0.004(9)
C159 0.128(11) 0.134(11) 0.135(11) 0.012(9) 0.001(8) 0.008(8)
C160 0.104(9) 0.110(10) 0.101(9) -0.001(8) -0.003(8) 0.011(8)
C161 0.097(9) 0.118(10) 0.113(9) -0.008(8) 0.003(8) -0.003(8)
C162 0.090(9) 0.097(9) 0.092(9) -0.006(8) 0.004(7) 0.006(8)
C163 0.119(10) 0.149(11) 0.122(10) -0.005(8) -0.014(8) 0.011(8)
C164 0.108(10) 0.116(10) 0.107(10) -0.004(8) -0.008(8) 0.000(8)
C165 0.120(10) 0.135(11) 0.145(11) 0.007(9) -0.003(8) 0.000(9)
C166 0.104(9) 0.097(10) 0.102(9) 0.005(8) 0.004(8) -0.001(8)
C167 0.095(9) 0.113(10) 0.103(9) 0.003(8) -0.018(7) 0.007(8)
C168 0.082(8) 0.089(9) 0.083(8) 0.002(8) -0.002(7) 0.005(8)
C169 0.088(9) 0.118(10) 0.112(9) 0.000(8) -0.002(7) 0.014(8)
C170 0.088(9) 0.104(9) 0.097(9) -0.001(8) -0.005(8) 0.008(8)
C171 0.123(10) 0.127(11) 0.143(11) -0.013(9) 0.006(8) 0.010(8)
C172 0.073(8) 0.087(9) 0.095(9) -0.016(8) 0.002(7) 0.015(8)
C173 0.114(10) 0.125(10) 0.110(10) 0.005(8) -0.009(8) -0.002(8)
C174 0.093(9) 0.101(9) 0.083(9) -0.003(8) -0.007(7) 0.008(8)
C175 0.115(10) 0.126(10) 0.109(10) -0.009(8) -0.001(8) -0.001(8)
C176 0.096(9) 0.113(10) 0.105(9) 0.000(8) 0.009(8) 0.010(8)
C177 0.079(8) 0.111(9) 0.100(9) -0.001(8) 0.002(7) 0.001(7)
C178 0.089(9) 0.093(9) 0.092(9) -0.001(8) 0.002(7) 0.008(8)
C179 0.095(9) 0.124(10) 0.104(9) 0.019(8) -0.005(7) -0.002(8)
C180 0.071(8) 0.103(9) 0.084(8) 0.003(8) -0.001(7) 0.001(8)
C181 0.103(9) 0.122(10) 0.104(9) 0.005(8) -0.002(8) -0.011(8)
C182 0.077(8) 0.102(9) 0.087(9) 0.000(8) -0.001(7) -0.002(8)
C183 0.111(10) 0.120(10) 0.116(10) 0.011(8) -0.003(8) -0.009(8)
C184 0.082(8) 0.090(9) 0.082(8) 0.004(7) -0.004(7) -0.006(8)
C185 0.120(10) 0.137(11) 0.142(11) -0.004(9) 0.009(8) -0.004(8)
C186 0.087(9) 0.099(10) 0.103(9) 0.001(8) 0.003(7) -0.001(8)
C187 0.106(9) 0.123(10) 0.113(10) -0.003(8) 0.008(8) -0.009(8)
C188 0.087(8) 0.089(9) 0.094(9) -0.005(8) 0.007(7) -0.008(7)
C189 0.104(9) 0.114(10) 0.108(9) -0.012(8) 0.010(8) -0.007(8)
C190 0.079(8) 0.103(9) 0.087(9) -0.004(8) 0.003(7) -0.008(8)
C191 0.122(10) 0.124(11) 0.138(11) -0.007(9) -0.006(8) -0.003(8)
C192 0.085(9) 0.111(10) 0.104(9) -0.005(8) -0.008(8) -0.011(8)
C193 0.144(11) 0.138(11) 0.135(11) 0.007(9) 0.003(9) 0.012(9)
C194 0.105(9) 0.102(10) 0.099(9) 0.004(8) 0.002(8) 0.001(8)
C195 0.129(11) 0.147(11) 0.129(11) -0.009(9) -0.013(8) -0.001(9)
C196 0.100(9) 0.109(10) 0.102(9) -0.013(8) -0.008(8) 0.002(8)
C197 0.108(10) 0.127(10) 0.122(10) -0.004(8) 0.011(8) -0.010(8)
C198 0.092(9) 0.090(9) 0.108(9) -0.007(8) -0.010(8) -0.003(8)
C199 0.180(13) 0.172(13) 0.176(13) 0.004(9) 0.010(9) -0.008(9)
C200 0.138(11) 0.127(11) 0.132(11) -0.007(9) 0.003(9) -0.009(9)
C201 0.107(9) 0.133(10) 0.105(9) 0.002(8) -0.014(8) -0.014(8)
C202 0.098(9) 0.107(10) 0.093(9) -0.006(8) -0.016(8) -0.019(8)
C203 0.155(12) 0.146(12) 0.151(12) 0.011(9) -0.016(9) 0.004(9)
C204 0.099(9) 0.105(10) 0.100(9) 0.000(8) -0.020(8) 0.016(8)
O205 0.21(3) 0.21(3) 0.21(3) 0.000(10) 0.000(10) 0.002(10)
C205 0.15(4) 0.15(4) 0.15(4) 0.001(10) 0.003(10) 0.000(10)
O207 0.13(2) 0.14(2) 0.14(2) 0.005(10) -0.001(10) -0.002(10)
C207 0.15(4) 0.15(4) 0.15(4) 0.003(10) 0.001(10) -0.003(10)
O208 0.15(5) 0.15(5) 0.15(5) 0.000(10) 0.000(10) 0.002(10)
C208 0.13(3) 0.13(3) 0.13(3) -0.002(10) 0.004(10) 0.002(10)
O209 0.13(2) 0.13(2) 0.14(2) -0.001(10) 0.004(10) 0.005(10)
C209 0.15(4) 0.15(4) 0.15(4) 0.001(10) 0.000(10) 0.000(10)
O212 0.27(3) 0.28(3) 0.27(3) 0.001(10) -0.007(10) -0.001(10)
C212 0.134(17) 0.122(17) 0.120(16) -0.001(10) -0.012(10) 0.006(10)
O213 0.168(15) 0.168(15) 0.174(15) -0.009(9) 0.000(10) -0.001(9)
O214 0.199(18) 0.208(18) 0.199(18) 0.005(10) 0.000(10) -0.008(10)
O215 0.141(14) 0.178(15) 0.177(15) 0.000(9) -0.006(9) -0.027(9)
C213 0.19(2) 0.19(2) 0.19(2) 0.008(10) -0.003(10) 0.005(10)
C214 0.26(2) 0.27(2) 0.26(2) -0.011(10) -0.004(10) -0.004(10)
C215 0.130(18) 0.145(18) 0.150(18) -0.007(10) -0.007(10) -0.020(10)
O216 0.18(3) 0.18(3) 0.18(3) 0.002(10) -0.001(10) 0.007(10)
O217 0.16(2) 0.16(3) 0.16(2) 0.000(10) 0.006(10) 0.001(10)
C217 0.20(3) 0.20(3) 0.20(3) -0.004(10) 0.000(10) 0.001(10)
O218 0.22(2) 0.22(2) 0.22(2) -0.005(10) 0.006(10) 0.008(10)
O219 0.163(10) 0.192(10) 0.161(9) 0.015(8) 0.013(8) 0.008(8)
O220 0.260(14) 0.255(14) 0.248(14) 0.005(9) -0.006(9) 0.004(9)
O221 0.140(9) 0.163(9) 0.151(9) -0.013(8) 0.002(7) 0.003(8)
O222 0.113(8) 0.137(8) 0.140(8) -0.016(7) 0.006(7) -0.003(7)
C216 0.22(3) 0.23(3) 0.23(3) 0.002(10) -0.003(10) 0.002(10)
C218 0.21(3) 0.21(3) 0.21(3) 0.005(10) -0.008(10) 0.000(10)
C219 0.219(17) 0.238(17) 0.227(17) 0.008(10) 0.002(10) 0.001(10)
C220 0.27(2) 0.27(2) 0.27(2) 0.002(10) 0.002(10) 0.000(10)
C221 0.216(17) 0.221(17) 0.223(17) 0.008(10) 0.006(10) -0.005(10)
C222 0.205(16) 0.217(16) 0.216(16) 0.012(10) 0.009(10) 0.001(10)
O223 0.20(4) 0.20(4) 0.20(4) 0.000 0.000 -0.002(10)
C223 0.18(6) 0.18(6) 0.18(6) 0.000 0.000 0.000(10)
O224 0.20(7) 0.20(7) 0.20(7) 0.000(10) 0.000(10) 0.000(10)
C225 0.152(18) 0.134(18) 0.135(18) -0.011(10) -0.002(10) -0.008(10)
O225 0.24(2) 0.25(2) 0.24(2) -0.009(10) 0.002(10) 0.002(10)
O226 0.22(4) 0.22(4) 0.22(4) 0.002(10) -0.001(10) -0.003(10)
C226 0.18(4) 0.18(4) 0.18(4) 0.003(10) -0.001(10) 0.001(10)
O227 0.14(4) 0.14(4) 0.14(4) 0.001(10) -0.003(10) -0.001(10)
C227 0.17(4) 0.16(4) 0.16(4) -0.002(10) -0.001(10) -0.001(10)
O228 0.14(4) 0.14(4) 0.14(4) 0.001(10) 0.000(10) -0.002(10)
C228 0.14(6) 0.14(6) 0.14(6) -0.001(10) 0.001(10) -0.001(10)
O1W 0.23(2) 0.24(2) 0.25(2) -0.001(10) -0.005(10) -0.016(10)
O2W 0.28(5) 0.28(5) 0.28(5) 0.001(10) -0.002(10) -0.002(10)
O4W 0.23(4) 0.23(4) 0.22(4) -0.001(10) -0.004(10) -0.004(10)
O6W 0.206(12) 0.235(12) 0.230(12) -0.018(9) 0.001(9) 0.016(9)
O7W 0.16(3) 0.16(3) 0.16(3) -0.001(10) -0.007(10) 0.001(10)
O8W 0.133(12) 0.141(13) 0.130(12) -0.006(9) 0.013(9) -0.005(9)
O10W 0.22(4) 0.22(4) 0.22(4) -0.001(10) -0.003(10) -0.003(10)
O11W 0.19(3) 0.19(3) 0.19(3) -0.003(10) 0.000(10) 0.005(10)
O12W 0.15(2) 0.16(2) 0.15(2) -0.002(10) 0.000(10) 0.001(10)
O14W 0.18(3) 0.17(3) 0.17(3) -0.001(10) -0.001(10) 0.009(10)
O16W 0.13(4) 0.13(4) 0.13(4) 0.000(10) 0.001(10) 0.002(10)
O18W 0.13(4) 0.13(4) 0.13(4) -0.002(10) -0.001(10) -0.001(10)
O20W 0.21(3) 0.20(3) 0.21(3) -0.001(10) -0.003(10) 0.003(10)

_geom_special_details            
; 
 All esds (except the esd in the dihedral angle between two l.s. planes) 
 are estimated using the full covariance matrix.  The cell esds are taken 
 into account individually in the estimation of esds in distances, angles 
 and torsion angles; correlations between esds in cell parameters are only 
 used when they are defined by crystal symmetry.  An approximate (isotropic) 
 treatment of cell esds is used for estimating esds involving l.s. planes. 
;

loop_
_geom_bond_atom_site_label_1
_geom_bond_atom_site_label_2
_geom_bond_distance
_geom_bond_site_symmetry_2
_geom_bond_publ_flag
Tb1 O50 2.277(12) . ?
Tb1 O23 2.295(12) 14 ?
Tb1 O52 2.299(14) . ?
Tb1 O19 2.316(11) 14 ?
Tb1 O53 2.331(11) . ?
Tb1 O56 2.349(12) . ?
Tb1 N12 2.553(15) 14 ?
Tb1 O20 2.570(11) 14 ?
Tb1 Cd14 3.6815(16) . ?
Tb2 O45 2.289(11) . ?
Tb2 O22 2.291(12) . ?
Tb2 O43 2.316(11) . ?
Tb2 O18 2.339(11) . ?
Tb2 O42 2.344(12) . ?
Tb2 O38 2.353(12) . ?
Tb2 N9 2.531(14) . ?
Tb2 O21 2.596(11) . ?
Tb2 Cd13 3.6686(19) . ?
Tb3 O34 2.270(13) . ?
Tb3 O10 2.280(11) . ?
Tb3 O6 2.315(13) . ?
Tb3 O28 2.317(14) . ?
Tb3 O32 2.317(14) . ?
Tb3 O30 2.376(12) . ?
Tb3 O9 2.537(12) . ?
Tb3 N3 2.542(18) . ?
Tb3 Cd5 3.6852(17) . ?
Tb4 O7 2.255(13) . ?
Tb4 O63 2.279(14) . ?
Tb4 O11 2.320(12) . ?
Tb4 O68 2.342(13) . ?
Tb4 O61 2.342(13) . ?
Tb4 O66 2.368(15) . ?
Tb4 O8 2.561(14) . ?
Tb4 N6 2.567(18) . ?
Tb4 Cd9 3.654(2) . ?
Cd4 O31 2.268(12) . ?
Cd4 O33 2.296(12) . ?
Cd4 O10 2.297(12) . ?
Cd4 N5 2.350(16) . ?
Cd4 O37 2.351(12) . ?
Cd4 O36 2.391(12) . ?
Cd5 O2 2.215(12) . ?
Cd5 O27 2.267(12) . ?
Cd5 N1 2.268(16) . ?
Cd5 O30 2.319(12) . ?
Cd5 O6 2.326(12) . ?
Cd5 O5 2.535(16) . ?
Cd5 O29 2.625(12) . ?
Cd6 O14 2.254(12) . ?
Cd6 O41 2.311(12) . ?
Cd6 O35 2.321(12) . ?
Cd6 O40 2.333(13) . ?
Cd6 O13 2.416(13) . ?
Cd6 O36 2.417(11) . ?
Cd6 O39 2.446(14) . ?
Cd6 C204 2.71(2) . ?
Cd6 C170 2.755(19) . ?
Cd8 O44 2.261(12) . ?
Cd8 O22 2.283(11) . ?
Cd8 O46 2.296(13) . ?
Cd8 N11 2.331(15) . ?
Cd8 O29 2.361(12) 14 ?
Cd8 O47 2.398(12) . ?
Cd9 O15 2.242(12) . ?
Cd9 O11 2.259(13) . ?
Cd9 N8 2.263(15) . ?
Cd9 O65 2.281(12) . ?
Cd9 O68 2.328(12) . ?
Cd9 O12 2.555(12) . ?
Cd10 O62 2.255(13) . ?
Cd10 N4 2.300(17) . ?
Cd10 O7 2.301(12) . ?
Cd10 O64 2.312(13) . ?
Cd10 O55 2.365(12) . ?
Cd10 O60 2.406(12) . ?
Cd11 O51 2.245(13) 14 ?
Cd11 O19 2.276(12) . ?
Cd11 O49 2.309(12) 14 ?
Cd11 O67 2.357(12) . ?
Cd11 N10 2.367(15) . ?
Cd11 O72 2.368(12) . ?
Cd12 O59 2.233(12) . ?
Cd12 O3 2.258(11) . ?
Cd12 O57 2.290(12) . ?
Cd12 O54 2.329(11) . ?
Cd12 O60 2.447(12) . ?
Cd12 O4 2.481(11) . ?
Cd12 O58 2.505(12) . ?
Cd12 C180 2.738(19) . ?
Cd12 C188 2.74(2) . ?
Cd13 N7 2.238(17) . ?
Cd13 O14 2.251(12) . ?
Cd13 O41 2.255(11) . ?
Cd13 O18 2.275(12) . ?
Cd13 O38 2.353(11) . ?
Cd13 O17 2.545(11) . ?
Cd13 O37 2.644(10) . ?
Cd14 O3 2.251(11) . ?
Cd14 N2 2.252(17) . ?
Cd14 O54 2.256(12) . ?
Cd14 O23 2.316(11) 14 ?
Cd14 O56 2.318(11) . ?
Cd14 O24 2.540(12) 14 ?
Cd14 O55 2.615(12) . ?
Cd15 O71 2.273(12) . ?
Cd15 O15 2.293(12) . ?
Cd15 O65 2.298(13) . ?
Cd15 O69 2.387(16) . ?
Cd15 O16 2.426(13) . ?
Cd15 O70 2.461(16) . ?
Cd15 O72 2.475(12) . ?
Cd15 C202 2.710(19) . ?
Cd15 C200 2.71(3) . ?
Cd16 O2 2.257(13) . ?
Cd16 O48 2.276(14) 14 ?
Cd16 O26 2.303(18) . ?
Cd16 O27 2.317(13) . ?
Cd16 O1 2.441(13) . ?
Cd16 O47 2.444(13) 14 ?
Cd16 O25 2.536(18) . ?
Cd16 C158 2.75(3) . ?
N1 C8 1.28(2) . ?
N1 C9 1.54(2) . ?
N2 C19 1.27(2) . ?
N2 C18 1.48(2) . ?
N3 C34 1.25(2) . ?
N3 C35 1.47(2) . ?
N4 C45 1.32(2) . ?
N4 C44 1.47(2) . ?
N5 C60 1.24(2) . ?
N5 C61 1.46(2) . ?
N6 C71 1.25(2) . ?
N6 C70 1.45(2) . ?
N7 C86 1.27(2) . ?
N7 C87 1.48(2) . ?
N8 C97 1.28(2) . ?
N8 C96 1.49(2) . ?
N9 C112 1.31(2) . ?
N9 C113 1.51(2) . ?
N10 C123 1.24(2) . ?
N10 C122 1.484(19) . ?
N11 C138 1.26(2) . ?
N11 C139 1.44(2) . ?
N12 C149 1.259(19) . ?
N12 C148 1.528(19) . ?
N12 Tb1 2.553(15) 14 ?
O1 C2 1.35(2) . ?
O1 C1 1.44(2) . ?
O2 C7 1.32(2) . ?
O3 C25 1.34(2) . ?
O4 C24 1.34(2) . ?
O4 C26 1.487(19) . ?
O5 C28 1.35(3) . ?
O5 C27 1.49(3) . ?
O6 C33 1.31(2) . ?
O7 C51 1.35(2) . ?
O8 C50 1.39(2) . ?
O8 C52 1.45(2) . ?
O9 C53 1.39(2) . ?
O9 C54 1.40(2) . ?
O10 C59 1.36(2) . ?
O11 C77 1.33(2) . ?
O12 C76 1.35(2) . ?
O12 C78 1.40(2) . ?
O13 C80 1.39(2) . ?
O13 C79 1.45(2) . ?
O14 C85 1.29(2) . ?
O15 C103 1.29(2) . ?
O16 C102 1.44(2) . ?
O16 C104 1.44(2) . ?
O17 C106 1.37(2) . ?
O17 C105 1.42(2) . ?
O18 C111 1.302(19) . ?
O19 C129 1.32(2) . ?
O19 Tb1 2.316(11) 14 ?
O20 C128 1.43(2) . ?
O20 C130 1.439(19) . ?
O20 Tb1 2.570(11) 14 ?
O21 C132 1.37(2) . ?
O21 C131 1.467(18) . ?
O22 C137 1.356(19) . ?
O23 C155 1.30(2) . ?
O23 Tb1 2.295(12) 14 ?
O23 Cd14 2.316(11) 14 ?
O24 C154 1.41(2) . ?
O24 C156 1.44(2) . ?
O24 Cd14 2.540(12) 14 ?
C1 H1A 0.9600 . ?
C1 H1B 0.9600 . ?
C1 H1C 0.9600 . ?
C2 C3 1.42(3) . ?
C2 C7 1.44(3) . ?
C3 C4 1.40(3) . ?
C3 H3A 0.9300 . ?
C4 C5 1.40(3) . ?
C4 H4A 0.9300 . ?
C5 C6 1.40(3) . ?
C5 H5A 0.9300 . ?
C6 C7 1.42(3) . ?
C6 C8 1.44(3) . ?
C8 H8A 0.9300 . ?
C9 C10 1.57(3) . ?
C9 H9A 0.9700 . ?
C9 H9B 0.9700 . ?
C10 C11 1.61(3) . ?
C10 H10A 0.9700 . ?
C10 H10B 0.9700 . ?
C11 C12 1.45(3) . ?
C11 H11A 0.9700 . ?
C11 H11B 0.9700 . ?
C12 C13 1.53(3) . ?
C12 H12B 0.9700 . ?
C12 H12C 0.9700 . ?
C13 C14 1.54(3) . ?
C13 H13A 0.9700 . ?
C13 H13B 0.9700 . ?
C14 C15 1.53(3) . ?
C14 H14A 0.9700 . ?
C14 H14B 0.9700 . ?
C15 C16 1.541(10) . ?
C15 H15A 0.9700 . ?
C15 H15B 0.9700 . ?
C16 C17 1.62(4) . ?
C16 H16A 0.9700 . ?
C16 H16B 0.9700 . ?
C17 C18 1.537(10) . ?
C17 H17A 0.9700 . ?
C17 H17B 0.9700 . ?
C18 H18A 0.9700 . ?
C18 H18B 0.9700 . ?
C19 C20 1.48(3) . ?
C19 H19A 0.9300 . ?
C20 C25 1.37(3) . ?
C20 C21 1.43(3) . ?
C21 C22 1.38(3) . ?
C21 H21A 0.9300 . ?
C22 C23 1.39(3) . ?
C22 H22A 0.9300 . ?
C23 C24 1.35(3) . ?
C23 H23A 0.9300 . ?
C24 C25 1.42(2) . ?
C26 H26A 0.9600 . ?
C26 H26B 0.9600 . ?
C26 H26C 0.9600 . ?
C27 H27A 0.9600 . ?
C27 H27B 0.9600 . ?
C27 H27C 0.9600 . ?
C28 C29 1.40(3) . ?
C28 C33 1.44(3) . ?
C29 C30 1.40(3) . ?
C29 H29A 0.9300 . ?
C30 C31 1.33(3) . ?
C30 H30A 0.9300 . ?
C31 C32 1.45(3) . ?
C31 H31A 0.9300 . ?
C32 C33 1.41(3) . ?
C32 C34 1.45(3) . ?
C34 H34A 0.9300 . ?
C35 C36 1.48(3) . ?
C35 H35A 0.9700 . ?
C35 H35B 0.9700 . ?
C36 C37 1.536(10) . ?
C36 H36A 0.9700 . ?
C36 H36B 0.9700 . ?
C37 C38 1.555(10) . ?
C37 H37A 0.9700 . ?
C37 H37B 0.9700 . ?
C38 C39 1.547(10) . ?
C38 H38A 0.9700 . ?
C38 H38B 0.9700 . ?
C39 C40 1.561(10) . ?
C39 H39A 0.9700 . ?
C39 H39B 0.9700 . ?
C40 C41 1.542(10) . ?
C40 H40A 0.9700 . ?
C40 H40B 0.9700 . ?
C41 C42 1.58(3) . ?
C41 H41A 0.9700 . ?
C41 H41B 0.9700 . ?
C42 C43 1.50(3) . ?
C42 H42A 0.9700 . ?
C42 H42B 0.9700 . ?
C43 C44 1.58(3) . ?
C43 H43A 0.9700 . ?
C43 H43B 0.9700 . ?
C44 H44A 0.9700 . ?
C44 H44B 0.9700 . ?
C45 C46 1.45(3) . ?
C45 H45A 0.9300 . ?
C46 C51 1.33(2) . ?
C46 C47 1.40(3) . ?
C47 C48 1.40(3) . ?
C47 H47A 0.9300 . ?
C48 C49 1.33(3) . ?
C48 H48A 0.9300 . ?
C49 C50 1.42(3) . ?
C49 H49A 0.9300 . ?
C50 C51 1.43(3) . ?
C52 H52A 0.9600 . ?
C52 H52B 0.9600 . ?
C52 H52C 0.9600 . ?
C53 H53A 0.9600 . ?
C53 H53B 0.9600 . ?
C53 H53C 0.9600 . ?
C54 C59 1.37(2) . ?
C54 C55 1.40(2) . ?
C55 C56 1.35(3) . ?
C55 H55A 0.9300 . ?
C56 C57 1.35(2) . ?
C56 H56A 0.9300 . ?
C57 C58 1.38(2) . ?
C57 H57A 0.9300 . ?
C58 C59 1.45(3) . ?
C58 C60 1.47(2) . ?
C60 H60A 0.9300 . ?
C61 C62 1.50(2) . ?
C61 H61A 0.9700 . ?
C61 H61B 0.9700 . ?
C62 C63 1.536(10) . ?
C62 H62A 0.9700 . ?
C62 H62B 0.9700 . ?
C63 C64 1.563(10) . ?
C63 H63A 0.9700 . ?
C63 H63B 0.9700 . ?
C64 C65 1.545(10) . ?
C64 H64A 0.9700 . ?
C64 H64B 0.9700 . ?
C65 C66 1.558(10) . ?
C65 H65A 0.9700 . ?
C65 H65B 0.9700 . ?
C66 C67 1.48(5) . ?
C66 H66A 0.9700 . ?
C66 H66B 0.9700 . ?
C67 C68 1.60(4) . ?
C67 H67A 0.9700 . ?
C67 H67B 0.9700 . ?
C68 C69 1.537(10) . ?
C68 H68A 0.9700 . ?
C68 H68B 0.9700 . ?
C69 C70 1.47(3) . ?
C69 H69A 0.9700 . ?
C69 H69B 0.9700 . ?
C70 H70A 0.9700 . ?
C70 H70B 0.9700 . ?
C71 C72 1.47(3) . ?
C71 H71A 0.9300 . ?
C72 C77 1.38(3) . ?
C72 C73 1.47(3) . ?
C73 C74 1.40(3) . ?
C73 H73A 0.9300 . ?
C74 C75 1.39(3) . ?
C74 H74A 0.9300 . ?
C75 C76 1.47(3) . ?
C75 H75A 0.9300 . ?
C76 C77 1.42(3) . ?
C78 H78A 0.9600 . ?
C78 H78B 0.9600 . ?
C78 H78C 0.9600 . ?
C79 H79A 0.9600 . ?
C79 H79B 0.9600 . ?
C79 H79C 0.9600 . ?
C80 C85 1.39(2) . ?
C80 C81 1.39(3) . ?
C81 C82 1.39(3) . ?
C81 H81A 0.9300 . ?
C82 C83 1.36(3) . ?
C82 H82A 0.9300 . ?
C83 C84 1.37(3) . ?
C83 H83A 0.9300 . ?
C84 C85 1.41(2) . ?
C84 C86 1.48(3) . ?
C86 H86A 0.9300 . ?
C87 C88 1.51(3) . ?
C87 H87A 0.9700 . ?
C87 H87B 0.9700 . ?
C88 C89 1.57(3) . ?
C88 H88A 0.9700 . ?
C88 H88B 0.9700 . ?
C89 C90 1.535(10) . ?
C89 H89A 0.9700 . ?
C89 H89B 0.9700 . ?
C90 C91 1.50(3) . ?
C90 H90A 0.9700 . ?
C90 H90B 0.9700 . ?
C91 C92 1.48(3) . ?
C91 H91A 0.9700 . ?
C91 H91B 0.9700 . ?
C92 C93 1.53(3) . ?
C92 H92A 0.9700 . ?
C92 H92B 0.9700 . ?
C93 C94 1.48(3) . ?
C93 H93A 0.9700 . ?
C93 H93B 0.9700 . ?
C94 C95 1.52(2) . ?
C94 H94A 0.9700 . ?
C94 H94B 0.9700 . ?
C95 C96 1.53(2) . ?
C95 H95A 0.9700 . ?
C95 H95B 0.9700 . ?
C96 H96A 0.9700 . ?
C96 H96B 0.9700 . ?
C97 C98 1.43(2) . ?
C97 H97A 0.9300 . ?
C98 C103 1.41(2) . ?
C98 C99 1.42(2) . ?
C99 C100 1.33(2) . ?
C99 H99A 0.9300 . ?
C100 C101 1.43(2) . ?
C100 H10C 0.9300 . ?
C101 C102 1.36(2) . ?
C101 H10D 0.9300 . ?
C102 C103 1.41(2) . ?
C104 H10E 0.9600 . ?
C104 H10F 0.9600 . ?
C104 H10G 0.9600 . ?
C105 H10H 0.9600 . ?
C105 H10I 0.9600 . ?
C105 H10J 0.9600 . ?
C106 C111 1.42(2) . ?
C106 C107 1.43(2) . ?
C107 C108 1.41(2) . ?
C107 H10K 0.9300 . ?
C108 C109 1.33(2) . ?
C108 H10L 0.9300 . ?
C109 C110 1.40(2) . ?
C109 H10M 0.9300 . ?
C110 C112 1.41(2) . ?
C110 C111 1.42(2) . ?
C112 H11C 0.9300 . ?
C113 C114 1.51(2) . ?
C113 H11D 0.9700 . ?
C113 H11E 0.9700 . ?
C114 C115 1.51(2) . ?
C114 H11F 0.9700 . ?
C114 H11G 0.9700 . ?
C115 C116 1.52(2) . ?
C115 H11H 0.9700 . ?
C115 H11I 0.9700 . ?
C116 C117 1.60(3) . ?
C116 H11J 0.9700 . ?
C116 H11K 0.9700 . ?
C117 C118 1.54(3) . ?
C117 H11L 0.9700 . ?
C117 H11M 0.9700 . ?
C118 C119 1.62(3) . ?
C118 H11N 0.9700 . ?
C118 H11O 0.9700 . ?
C119 C120 1.53(2) . ?
C119 H11P 0.9700 . ?
C119 H11Q 0.9700 . ?
C120 C121 1.53(2) . ?
C120 H12D 0.9700 . ?
C120 H12E 0.9700 . ?
C121 C122 1.49(2) . ?
C121 H12F 0.9700 . ?
C121 H12G 0.9700 . ?
C122 H12H 0.9700 . ?
C122 H12I 0.9700 . ?
C123 C124 1.47(2) . ?
C123 H12J 0.9300 . ?
C124 C129 1.42(2) . ?
C124 C125 1.44(2) . ?
C125 C126 1.37(2) . ?
C125 H12K 0.9300 . ?
C126 C127 1.41(2) . ?
C126 H12L 0.9300 . ?
C127 C128 1.35(2) . ?
C127 H12M 0.9300 . ?
C128 C129 1.40(2) . ?
C130 H13C 0.9600 . ?
C130 H13D 0.9600 . ?
C130 H13E 0.9600 . ?
C131 H13F 0.9600 . ?
C131 H13G 0.9600 . ?
C131 H13H 0.9600 . ?
C132 C133 1.39(2) . ?
C132 C137 1.43(2) . ?
C133 C134 1.33(2) . ?
C133 H13I 0.9300 . ?
C134 C135 1.38(2) . ?
C134 H13J 0.9300 . ?
C135 C136 1.41(2) . ?
C135 H13K 0.9300 . ?
C136 C137 1.39(2) . ?
C136 C138 1.49(2) . ?
C138 H13L 0.9300 . ?
C139 C140 1.53(2) . ?
C139 H13M 0.9700 . ?
C139 H13N 0.9700 . ?
C140 C141 1.55(2) . ?
C140 H14C 0.9700 . ?
C140 H14D 0.9700 . ?
C141 C142 1.55(2) . ?
C141 H14E 0.9700 . ?
C141 H14F 0.9700 . ?
C142 C143 1.56(2) . ?
C142 H14G 0.9700 . ?
C142 H14H 0.9700 . ?
C143 C144 1.50(2) . ?
C143 H14I 0.9700 . ?
C143 H14J 0.9700 . ?
C144 C145 1.55(2) . ?
C144 H14K 0.9700 . ?
C144 H14L 0.9700 . ?
C145 C146 1.52(2) . ?
C145 H14M 0.9700 . ?
C145 H14N 0.9700 . ?
C146 C147 1.53(2) . ?
C146 H14O 0.9700 . ?
C146 H14P 0.9700 . ?
C147 C148 1.55(2) . ?
C147 H14Q 0.9700 . ?
C147 H14R 0.9700 . ?
C148 H14S 0.9700 . ?
C148 H14T 0.9700 . ?
C149 C150 1.46(2) . ?
C149 H14U 0.9300 . ?
C150 C151 1.34(2) . ?
C150 C155 1.42(2) . ?
C151 C152 1.38(3) . ?
C151 H15C 0.9300 . ?
C152 C153 1.44(3) . ?
C152 H15D 0.9300 . ?
C153 C154 1.38(2) . ?
C153 H15E 0.9300 . ?
C154 C155 1.44(2) . ?
C156 H15F 0.9600 . ?
C156 H15G 0.9600 . ?
C156 H15H 0.9600 . ?
O25 C158 1.18(3) . ?
O26 C158 1.26(3) . ?
O27 C160 1.30(2) . ?
O28 C160 1.24(2) . ?
O29 C162 1.27(2) . ?
O29 Cd8 2.361(12) 14 ?
O30 C162 1.29(2) . ?
O31 C166 1.33(2) . ?
O32 C166 1.20(2) . ?
O33 C164 1.26(2) . ?
O34 C164 1.30(2) . ?
O35 C170 1.29(2) . ?
O36 C170 1.29(2) . ?
O37 C168 1.250(19) . ?
O38 C168 1.260(19) . ?
O39 C204 1.27(2) . ?
O40 C204 1.24(2) . ?
O41 C178 1.29(2) . ?
O42 C178 1.22(2) . ?
O43 C172 1.266(19) . ?
O44 C172 1.25(2) . ?
O45 C174 1.28(2) . ?
O46 C174 1.25(2) . ?
O47 C176 1.32(2) . ?
O47 Cd16 2.444(13) 14 ?
O48 C176 1.30(2) . ?
O48 Cd16 2.276(14) 14 ?
O49 C182 1.25(2) . ?
O49 Cd11 2.309(12) 14 ?
O50 C182 1.27(2) . ?
O51 C186 1.30(2) . ?
O51 Cd11 2.245(13) 14 ?
O52 C186 1.21(2) . ?
O53 C190 1.265(19) . ?
O54 C190 1.289(19) . ?
O55 C184 1.263(19) . ?
O56 C184 1.313(19) . ?
O57 C180 1.289(19) . ?
O58 C180 1.21(2) . ?
O59 C188 1.26(2) . ?
O60 C188 1.31(2) . ?
O61 C192 1.28(2) . ?
O62 C192 1.22(2) . ?
O63 C194 1.27(2) . ?
O64 C194 1.25(2) . ?
O65 C196 1.28(2) . ?
O66 C196 1.21(2) . ?
O67 C198 1.25(2) . ?
O68 C198 1.25(2) . ?
O69 C200 1.22(3) . ?
O70 C200 1.24(3) . ?
O71 C202 1.22(2) . ?
O72 C202 1.29(2) . ?
C157 C158 1.55(3) . ?
C157 H15I 0.9600 . ?
C157 H15J 0.9600 . ?
C157 H15K 0.9600 . ?
C159 C160 1.55(3) . ?
C159 H15L 0.9600 . ?
C159 H15M 0.9600 . ?
C159 H15N 0.9600 . ?
C161 C162 1.50(2) . ?
C161 H16C 0.9600 . ?
C161 H16D 0.9600 . ?
C161 H16E 0.9600 . ?
C163 C164 1.54(3) . ?
C163 H16F 0.9600 . ?
C163 H16G 0.9600 . ?
C163 H16H 0.9600 . ?
C165 C166 1.48(3) . ?
C165 H16I 0.9600 . ?
C165 H16J 0.9600 . ?
C165 H16K 0.9600 . ?
C167 C168 1.54(2) . ?
C167 H16L 0.9600 . ?
C167 H16M 0.9600 . ?
C167 H16N 0.9600 . ?
C169 C170 1.49(2) . ?
C169 H16O 0.9600 . ?
C169 H16P 0.9600 . ?
C169 H16Q 0.9600 . ?
C171 C172 1.46(2) . ?
C171 H17C 0.9600 . ?
C171 H17D 0.9600 . ?
C171 H17E 0.9600 . ?
C173 C174 1.55(2) . ?
C173 H17F 0.9600 . ?
C173 H17G 0.9600 . ?
C173 H17H 0.9600 . ?
C175 C176 1.42(3) . ?
C175 H17I 0.9600 . ?
C175 H17J 0.9600 . ?
C175 H17K 0.9600 . ?
C177 C178 1.53(2) . ?
C177 H17L 0.9600 . ?
C177 H17M 0.9600 . ?
C177 H17N 0.9600 . ?
C179 C180 1.50(2) . ?
C179 H17O 0.9600 . ?
C179 H17P 0.9600 . ?
C179 H17Q 0.9600 . ?
C181 C182 1.51(2) . ?
C181 H18C 0.9600 . ?
C181 H18D 0.9600 . ?
C181 H18E 0.9600 . ?
C183 C184 1.48(2) . ?
C183 H18F 0.9600 . ?
C183 H18G 0.9600 . ?
C183 H18H 0.9600 . ?
C185 C186 1.50(3) . ?
C185 H18I 0.9600 . ?
C185 H18J 0.9600 . ?
C185 H18K 0.9600 . ?
C187 C188 1.45(2) . ?
C187 H18L 0.9600 . ?
C187 H18M 0.9600 . ?
C187 H18N 0.9600 . ?
C189 C190 1.46(2) . ?
C189 H18O 0.9600 . ?
C189 H18P 0.9600 . ?
C189 H18Q 0.9600 . ?
C191 C192 1.50(3) . ?
C191 H19B 0.9600 . ?
C191 H19C 0.9600 . ?
C191 H19D 0.9600 . ?
C193 C194 1.55(3) . ?
C193 H19E 0.9600 . ?
C193 H19F 0.9600 . ?
C193 H19G 0.9600 . ?
C195 C196 1.48(3) . ?
C195 H19H 0.9600 . ?
C195 H19I 0.9600 . ?
C195 H19J 0.9600 . ?
C197 C198 1.54(3) . ?
C197 H19K 0.9600 . ?
C197 H19L 0.9600 . ?
C197 H19M 0.9600 . ?
C199 C200 1.59(3) . ?
C199 H19N 0.9600 . ?
C199 H19O 0.9600 . ?
C199 H19P 0.9600 . ?
C201 C202 1.50(2) . ?
C201 H20A 0.9600 . ?
C201 H20B 0.9600 . ?
C201 H20C 0.9600 . ?
C203 C204 1.52(3) . ?
C203 H20D 0.9600 . ?
C203 H20E 0.9600 . ?
C203 H20F 0.9600 . ?
O205 C205 1.37(11) . ?
O205 H20G 0.8200 . ?
C205 H20J 0.9600 . ?
C205 H20K 0.9600 . ?
C205 H20L 0.9600 . ?
O207 C207 1.550(10) . ?
O207 H20P 0.8200 . ?
C207 H20M 0.9600 . ?
C207 H20N 0.9600 . ?
C207 H20U 0.9600 . ?
O208 C208 1.550(10) . ?
O208 H20W 0.8200 . ?
C208 H20H 0.9600 . ?
C208 H20I 0.9600 . ?
C208 H20Y 0.9600 . ?
O209 C209 1.551(10) . ?
O209 H20R 0.8200 . ?
C209 H20S 0.9600 . ?
C209 H20T 0.9600 . ?
C209 H20V 0.9600 . ?
O212 C212 1.544(10) . ?
O212 H21D 0.8200 . ?
C212 H21B 0.9600 . ?
C212 H21C 0.9600 . ?
C212 H21G 0.9600 . ?
O213 C213 1.538(10) . ?
O213 H21H 0.8200 . ?
O214 C214 1.43(5) . ?
O214 H21L 0.8200 . ?
O215 C215 1.555(10) . ?
O215 H21I 0.8200 . ?
C213 H27W 0.9600 . ?
C213 H27X 0.9600 . ?
C213 H27Y 0.9600 . ?
C214 H27Z 0.9600 . ?
C214 H27O 0.9600 . ?
C214 H27P 0.9600 . ?
C215 H27U 0.9600 . ?
C215 H21F 0.9600 . ?
C215 H27V 0.9600 . ?
O216 C216 1.44(8) . ?
O216 H21J 0.8200 . ?
O217 C217 1.546(10) . ?
O217 H21V 0.8200 . ?
C217 H21W 0.9600 . ?
C217 H29U 0.9600 . ?
C217 H29V 0.9600 . ?
O218 C218 1.543(10) . ?
O218 H21K 0.8200 . ?
O219 C219 1.45(3) . ?
O219 H21M 0.8200 . ?
O220 C220 1.47(4) . ?
O220 H26V 0.8200 . ?
O221 C221 1.39(3) . ?
O221 H26U 0.8200 . ?
O222 C222 1.44(3) . ?
O222 H22F 0.8200 . ?
C216 H21N 0.9600 . ?
C216 H21O 0.9600 . ?
C216 H21P 0.9600 . ?
C218 H29W 0.9600 . ?
C218 H29X 0.9600 . ?
C218 H29Y 0.9600 . ?
C219 H21Q 0.9600 . ?
C219 H21R 0.9600 . ?
C219 H21S 0.9600 . ?
C220 H26W 0.9600 . ?
C220 H26X 0.9600 . ?
C220 H26Y 0.9600 . ?
C221 H22H 0.9600 . ?
C221 H22I 0.9600 . ?
C221 H22J 0.9600 . ?
C222 H22K 0.9600 . ?
C222 H22L 0.9600 . ?
C222 H22M 0.9600 . ?
O223 C223 1.549(10) . ?
O223 H22P 0.8200 . ?
C223 H22Q 0.9600 . ?
C223 H22R 0.9600 . ?
C223 H22S 0.9600 . ?
O224 O224 0.7(4) 14 ?
C225 O225 1.542(10) . ?
C225 H22B 0.9600 . ?
C225 H22C 0.9600 . ?
C225 H22E 0.9600 . ?
O225 H22N 0.8200 . ?
O226 C226 1.551(10) . ?
O226 H22V 0.8200 . ?
C226 H22W 0.9600 . ?
C226 H22X 0.9600 . ?
C226 H22Y 0.9600 . ?
O227 C227 1.549(10) . ?
O227 H22T 0.8200 . ?
C227 H28U 0.9600 . ?
C227 H28V 0.9600 . ?
C227 H28W 0.9600 . ?
O228 C228 1.549(10) . ?
O228 H22Z 0.8200 . ?
C228 H23U 0.9600 . ?
C228 H23V 0.9600 . ?
C228 H23W 0.9600 . ?

loop_
_geom_angle_atom_site_label_1
_geom_angle_atom_site_label_2
_geom_angle_atom_site_label_3
_geom_angle
_geom_angle_site_symmetry_1
_geom_angle_site_symmetry_3
_geom_angle_publ_flag
O50 Tb1 O23 116.2(4) . 14 ?
O50 Tb1 O52 76.3(4) . . ?
O23 Tb1 O52 149.6(4) 14 . ?
O50 Tb1 O19 84.9(4) . 14 ?
O23 Tb1 O19 128.4(4) 14 14 ?
O52 Tb1 O19 78.2(4) . 14 ?
O50 Tb1 O53 141.3(4) . . ?
O23 Tb1 O53 82.1(4) 14 . ?
O52 Tb1 O53 73.2(4) . . ?
O19 Tb1 O53 111.1(4) 14 . ?
O50 Tb1 O56 78.1(4) . . ?
O23 Tb1 O56 69.9(4) 14 . ?
O52 Tb1 O56 87.3(4) . . ?
O19 Tb1 O56 159.8(4) 14 . ?
O53 Tb1 O56 77.2(4) . . ?
O50 Tb1 N12 76.6(5) . 14 ?
O23 Tb1 N12 68.9(4) 14 14 ?
O52 Tb1 N12 141.0(4) . 14 ?
O19 Tb1 N12 71.9(4) 14 14 ?
O53 Tb1 N12 141.1(5) . 14 ?
O56 Tb1 N12 113.8(4) . 14 ?
O50 Tb1 O20 144.9(4) . 14 ?
O23 Tb1 O20 76.7(4) 14 14 ?
O52 Tb1 O20 109.7(4) . 14 ?
O19 Tb1 O20 63.7(4) 14 14 ?
O53 Tb1 O20 69.6(4) . 14 ?
O56 Tb1 O20 135.4(4) . 14 ?
N12 Tb1 O20 78.8(4) 14 14 ?
O50 Tb1 Cd14 110.0(3) . . ?
O23 Tb1 Cd14 37.2(3) 14 . ?
O52 Tb1 Cd14 113.4(3) . . ?
O19 Tb1 Cd14 162.5(3) 14 . ?
O53 Tb1 Cd14 63.1(3) . . ?
O56 Tb1 Cd14 37.6(3) . . ?
N12 Tb1 Cd14 101.9(3) 14 . ?
O20 Tb1 Cd14 99.3(3) 14 . ?
O45 Tb2 O22 86.2(4) . . ?
O45 Tb2 O43 75.2(4) . . ?
O22 Tb2 O43 79.0(4) . . ?
O45 Tb2 O18 117.9(4) . . ?
O22 Tb2 O18 128.4(4) . . ?
O43 Tb2 O18 147.9(4) . . ?
O45 Tb2 O42 140.4(4) . . ?
O22 Tb2 O42 108.6(4) . . ?
O43 Tb2 O42 72.3(4) . . ?
O18 Tb2 O42 81.8(4) . . ?
O45 Tb2 O38 78.2(4) . . ?
O22 Tb2 O38 160.8(4) . . ?
O43 Tb2 O38 86.2(4) . . ?
O18 Tb2 O38 69.7(4) . . ?
O42 Tb2 O38 77.8(4) . . ?
O45 Tb2 N9 75.8(4) . . ?
O22 Tb2 N9 73.1(4) . . ?
O43 Tb2 N9 140.6(5) . . ?
O18 Tb2 N9 70.6(4) . . ?
O42 Tb2 N9 143.1(4) . . ?
O38 Tb2 N9 113.0(4) . . ?
O45 Tb2 O21 144.8(4) . . ?
O22 Tb2 O21 62.8(4) . . ?
O43 Tb2 O21 111.9(4) . . ?
O18 Tb2 O21 75.3(4) . . ?
O42 Tb2 O21 70.2(4) . . ?
O38 Tb2 O21 135.2(4) . . ?
N9 Tb2 O21 79.2(4) . . ?
O45 Tb2 Cd13 112.3(3) . . ?
O22 Tb2 Cd13 160.1(3) . . ?
O43 Tb2 Cd13 112.0(3) . . ?
O18 Tb2 Cd13 36.7(3) . . ?
O42 Tb2 Cd13 62.1(3) . . ?
O38 Tb2 Cd13 38.8(3) . . ?
N9 Tb2 Cd13 103.3(3) . . ?
O21 Tb2 Cd13 97.3(3) . . ?
O34 Tb3 O10 86.7(4) . . ?
O34 Tb3 O6 117.3(4) . . ?
O10 Tb3 O6 127.8(4) . . ?
O34 Tb3 O28 141.3(5) . . ?
O10 Tb3 O28 107.5(4) . . ?
O6 Tb3 O28 82.6(4) . . ?
O34 Tb3 O32 75.3(5) . . ?
O10 Tb3 O32 80.0(4) . . ?
O6 Tb3 O32 147.8(5) . . ?
O28 Tb3 O32 72.2(4) . . ?
O34 Tb3 O30 79.7(4) . . ?
O10 Tb3 O30 161.6(4) . . ?
O6 Tb3 O30 70.0(4) . . ?
O28 Tb3 O30 76.8(4) . . ?
O32 Tb3 O30 84.6(4) . . ?
O34 Tb3 O9 145.6(4) . . ?
O10 Tb3 O9 64.5(4) . . ?
O6 Tb3 O9 72.7(4) . . ?
O28 Tb3 O9 69.4(4) . . ?
O32 Tb3 O9 114.7(4) . . ?
O30 Tb3 O9 132.1(4) . . ?
O34 Tb3 N3 74.5(5) . . ?
O10 Tb3 N3 72.0(4) . . ?
O6 Tb3 N3 71.6(5) . . ?
O28 Tb3 N3 143.8(5) . . ?
O32 Tb3 N3 139.5(5) . . ?
O30 Tb3 N3 115.4(5) . . ?
O9 Tb3 N3 78.7(5) . . ?
O34 Tb3 Cd5 112.0(3) . . ?
O10 Tb3 Cd5 159.9(3) . . ?
O6 Tb3 Cd5 37.5(3) . . ?
O28 Tb3 Cd5 62.7(3) . . ?
O32 Tb3 Cd5 111.0(3) . . ?
O30 Tb3 Cd5 37.7(3) . . ?
O9 Tb3 Cd5 95.4(3) . . ?
N3 Tb3 Cd5 105.0(4) . . ?
O7 Tb4 O63 87.0(5) . . ?
O7 Tb4 O11 128.7(4) . . ?
O63 Tb4 O11 116.3(4) . . ?
O7 Tb4 O68 160.5(4) . . ?
O63 Tb4 O68 78.6(4) . . ?
O11 Tb4 O68 70.2(4) . . ?
O7 Tb4 O61 78.8(5) . . ?
O63 Tb4 O61 75.1(5) . . ?
O11 Tb4 O61 148.6(5) . . ?
O68 Tb4 O61 84.8(4) . . ?
O7 Tb4 O66 108.5(5) . . ?
O63 Tb4 O66 140.6(5) . . ?
O11 Tb4 O66 82.5(4) . . ?
O68 Tb4 O66 76.1(5) . . ?
O61 Tb4 O66 73.0(4) . . ?
O7 Tb4 O8 63.9(5) . . ?
O63 Tb4 O8 145.9(5) . . ?
O11 Tb4 O8 74.6(4) . . ?
O68 Tb4 O8 133.6(4) . . ?
O61 Tb4 O8 113.3(4) . . ?
O66 Tb4 O8 70.0(5) . . ?
O7 Tb4 N6 72.6(5) . . ?
O63 Tb4 N6 74.6(5) . . ?
O11 Tb4 N6 71.3(5) . . ?
O68 Tb4 N6 115.3(5) . . ?
O61 Tb4 N6 138.9(5) . . ?
O66 Tb4 N6 144.1(5) . . ?
O8 Tb4 N6 79.6(5) . . ?
O7 Tb4 Cd9 160.6(3) . . ?
O63 Tb4 Cd9 110.5(3) . . ?
O11 Tb4 Cd9 36.5(3) . . ?
O68 Tb4 Cd9 38.4(3) . . ?
O61 Tb4 Cd9 112.8(3) . . ?
O66 Tb4 Cd9 63.2(3) . . ?
O8 Tb4 Cd9 96.8(3) . . ?
N6 Tb4 Cd9 103.5(4) . . ?
O31 Cd4 O33 90.1(4) . . ?
O31 Cd4 O10 110.9(4) . . ?
O33 Cd4 O10 92.3(4) . . ?
O31 Cd4 N5 168.3(5) . . ?
O33 Cd4 N5 94.8(5) . . ?
O10 Cd4 N5 79.5(5) . . ?
O31 Cd4 O37 86.6(4) . . ?
O33 Cd4 O37 93.5(4) . . ?
O10 Cd4 O37 161.5(4) . . ?
N5 Cd4 O37 82.6(5) . . ?
O31 Cd4 O36 84.5(4) . . ?
O33 Cd4 O36 173.9(4) . . ?
O10 Cd4 O36 87.1(4) . . ?
N5 Cd4 O36 91.0(5) . . ?
O37 Cd4 O36 89.0(4) . . ?
O2 Cd5 O27 75.8(5) . . ?
O2 Cd5 N1 83.4(5) . . ?
O27 Cd5 N1 158.9(5) . . ?
O2 Cd5 O30 138.5(5) . . ?
O27 Cd5 O30 88.3(5) . . ?
N1 Cd5 O30 109.7(5) . . ?
O2 Cd5 O6 148.2(5) . . ?
O27 Cd5 O6 97.8(4) . . ?
N1 Cd5 O6 98.5(5) . . ?
O30 Cd5 O6 70.8(5) . . ?
O2 Cd5 O5 83.8(5) . . ?
O27 Cd5 O5 91.7(5) . . ?
N1 Cd5 O5 83.1(6) . . ?
O30 Cd5 O5 135.6(5) . . ?
O6 Cd5 O5 65.2(5) . . ?
O2 Cd5 O29 87.9(4) . . ?
O27 Cd5 O29 82.1(4) . . ?
N1 Cd5 O29 100.1(5) . . ?
O30 Cd5 O29 51.6(4) . . ?
O6 Cd5 O29 122.5(4) . . ?
O5 Cd5 O29 170.7(5) . . ?
O2 Cd5 Tb3 154.7(3) . . ?
O27 Cd5 Tb3 78.9(3) . . ?
N1 Cd5 Tb3 121.9(4) . . ?
O30 Cd5 Tb3 38.8(3) . . ?
O6 Cd5 Tb3 37.3(3) . . ?
O5 Cd5 Tb3 97.7(4) . . ?
O29 Cd5 Tb3 88.0(2) . . ?
O14 Cd6 O41 74.2(4) . . ?
O14 Cd6 O35 140.7(4) . . ?
O41 Cd6 O35 118.6(4) . . ?
O14 Cd6 O40 97.8(4) . . ?
O41 Cd6 O40 111.6(4) . . ?
O35 Cd6 O40 109.2(4) . . ?
O14 Cd6 O13 67.3(4) . . ?
O41 Cd6 O13 141.1(4) . . ?
O35 Cd6 O13 89.6(4) . . ?
O40 Cd6 O13 79.6(5) . . ?
O14 Cd6 O36 91.4(4) . . ?
O41 Cd6 O36 85.9(4) . . ?
O35 Cd6 O36 55.7(4) . . ?
O40 Cd6 O36 161.8(4) . . ?
O13 Cd6 O36 89.7(4) . . ?
O14 Cd6 O39 132.3(5) . . ?
O41 Cd6 O39 81.1(4) . . ?
O35 Cd6 O39 86.9(5) . . ?
O40 Cd6 O39 55.0(5) . . ?
O13 Cd6 O39 129.9(4) . . ?
O36 Cd6 O39 127.1(5) . . ?
O14 Cd6 C204 116.3(5) . . ?
O41 Cd6 C204 96.5(5) . . ?
O35 Cd6 C204 99.8(5) . . ?
O40 Cd6 C204 27.1(5) . . ?
O13 Cd6 C204 105.0(6) . . ?
O36 Cd6 C204 151.9(6) . . ?
O39 Cd6 C204 27.9(5) . . ?
O14 Cd6 C170 117.4(5) . . ?
O41 Cd6 C170 102.3(5) . . ?
O35 Cd6 C170 27.8(5) . . ?
O40 Cd6 C170 136.6(5) . . ?
O13 Cd6 C170 90.9(5) . . ?
O36 Cd6 C170 27.9(4) . . ?
O39 Cd6 C170 107.2(6) . . ?
C204 Cd6 C170 126.0(6) . . ?
O44 Cd8 O22 109.4(4) . . ?
O44 Cd8 O46 90.8(4) . . ?
O22 Cd8 O46 94.5(4) . . ?
O44 Cd8 N11 171.3(5) . . ?
O22 Cd8 N11 78.4(5) . . ?
O46 Cd8 N11 92.5(5) . . ?
O44 Cd8 O29 88.6(4) . 14 ?
O22 Cd8 O29 159.4(4) . 14 ?
O46 Cd8 O29 95.3(4) . 14 ?
N11 Cd8 O29 83.1(5) . 14 ?
O44 Cd8 O47 84.2(4) . . ?
O22 Cd8 O47 84.8(4) . . ?
O46 Cd8 O47 174.3(4) . . ?
N11 Cd8 O47 92.8(5) . . ?
O29 Cd8 O47 87.2(4) 14 . ?
O15 Cd9 O11 148.2(4) . . ?
O15 Cd9 N8 83.0(5) . . ?
O11 Cd9 N8 96.1(5) . . ?
O15 Cd9 O65 76.4(5) . . ?
O11 Cd9 O65 98.9(5) . . ?
N8 Cd9 O65 158.8(5) . . ?
O15 Cd9 O68 138.5(4) . . ?
O11 Cd9 O68 71.6(4) . . ?
N8 Cd9 O68 110.5(5) . . ?
O65 Cd9 O68 88.5(4) . . ?
O15 Cd9 O12 82.1(4) . . ?
O11 Cd9 O12 66.1(4) . . ?
N8 Cd9 O12 85.4(4) . . ?
O65 Cd9 O12 87.1(4) . . ?
O68 Cd9 O12 136.2(5) . . ?
O15 Cd9 Tb4 156.9(3) . . ?
O11 Cd9 Tb4 37.7(3) . . ?
N8 Cd9 Tb4 120.1(4) . . ?
O65 Cd9 Tb4 80.6(3) . . ?
O68 Cd9 Tb4 38.7(3) . . ?
O12 Cd9 Tb4 97.7(3) . . ?
O62 Cd10 N4 169.1(5) . . ?
O62 Cd10 O7 109.8(5) . . ?
N4 Cd10 O7 78.5(5) . . ?
O62 Cd10 O64 92.5(5) . . ?
N4 Cd10 O64 94.0(5) . . ?
O7 Cd10 O64 93.8(5) . . ?
O62 Cd10 O55 87.9(4) . . ?
N4 Cd10 O55 83.0(5) . . ?
O7 Cd10 O55 160.5(4) . . ?
O64 Cd10 O55 93.6(4) . . ?
O62 Cd10 O60 83.3(4) . . ?
N4 Cd10 O60 90.6(5) . . ?
O7 Cd10 O60 84.8(4) . . ?
O64 Cd10 O60 174.8(5) . . ?
O55 Cd10 O60 89.4(4) . . ?
O51 Cd11 O19 106.0(4) 14 . ?
O51 Cd11 O49 91.0(4) 14 14 ?
O19 Cd11 O49 95.2(4) . 14 ?
O51 Cd11 O67 89.5(4) 14 . ?
O19 Cd11 O67 163.5(4) . . ?
O49 Cd11 O67 89.9(4) 14 . ?
O51 Cd11 N10 173.5(5) 14 . ?
O19 Cd11 N10 77.5(5) . . ?
O49 Cd11 N10 94.1(5) 14 . ?
O67 Cd11 N10 86.5(5) . . ?
O51 Cd11 O72 85.3(4) 14 . ?
O19 Cd11 O72 87.2(4) . . ?
O49 Cd11 O72 176.0(5) 14 . ?
O67 Cd11 O72 88.6(4) . . ?
N10 Cd11 O72 89.5(5) . . ?
O59 Cd12 O3 142.8(4) . . ?
O59 Cd12 O57 103.6(5) . . ?
O3 Cd12 O57 101.8(4) . . ?
O59 Cd12 O54 113.4(4) . . ?
O3 Cd12 O54 75.4(4) . . ?
O57 Cd12 O54 119.8(4) . . ?
O59 Cd12 O60 55.3(4) . . ?
O3 Cd12 O60 91.2(4) . . ?
O57 Cd12 O60 152.9(4) . . ?
O54 Cd12 O60 86.2(4) . . ?
O59 Cd12 O4 93.1(4) . . ?
O3 Cd12 O4 66.8(4) . . ?
O57 Cd12 O4 76.7(4) . . ?
O54 Cd12 O4 141.5(4) . . ?
O60 Cd12 O4 87.0(4) . . ?
O59 Cd12 O58 90.3(4) . . ?
O3 Cd12 O58 126.8(4) . . ?
O57 Cd12 O58 54.2(4) . . ?
O54 Cd12 O58 79.3(4) . . ?
O60 Cd12 O58 133.0(4) . . ?
O4 Cd12 O58 130.1(4) . . ?
O59 Cd12 C180 98.2(5) . . ?
O3 Cd12 C180 116.6(5) . . ?
O57 Cd12 C180 27.9(5) . . ?
O54 Cd12 C180 99.0(5) . . ?
O60 Cd12 C180 152.2(5) . . ?
O4 Cd12 C180 104.4(5) . . ?
O58 Cd12 C180 26.2(4) . . ?
O59 Cd12 C188 26.9(4) . . ?
O3 Cd12 C188 118.8(5) . . ?
O57 Cd12 C188 129.4(5) . . ?
O54 Cd12 C188 99.6(5) . . ?
O60 Cd12 C188 28.5(4) . . ?
O4 Cd12 C188 92.1(5) . . ?
O58 Cd12 C188 111.0(5) . . ?
C180 Cd12 C188 124.3(6) . . ?
N7 Cd13 O14 83.3(6) . . ?
N7 Cd13 O41 157.7(5) . . ?
O14 Cd13 O41 75.3(4) . . ?
N7 Cd13 O18 95.1(5) . . ?
O14 Cd13 O18 149.1(4) . . ?
O41 Cd13 O18 99.9(4) . . ?
N7 Cd13 O38 110.0(5) . . ?
O14 Cd13 O38 138.7(4) . . ?
O41 Cd13 O38 90.6(4) . . ?
O18 Cd13 O38 70.8(4) . . ?
N7 Cd13 O17 82.8(5) . . ?
O14 Cd13 O17 83.1(4) . . ?
O41 Cd13 O17 88.3(4) . . ?
O18 Cd13 O17 66.1(4) . . ?
O38 Cd13 O17 136.0(4) . . ?
N7 Cd13 O37 104.1(5) . . ?
O14 Cd13 O37 87.6(4) . . ?
O41 Cd13 O37 81.6(4) . . ?
O18 Cd13 O37 122.3(4) . . ?
O38 Cd13 O37 51.6(4) . . ?
O17 Cd13 O37 167.7(4) . . ?
N7 Cd13 Tb2 120.6(5) . . ?
O14 Cd13 Tb2 156.0(3) . . ?
O41 Cd13 Tb2 80.7(3) . . ?
O18 Cd13 Tb2 37.9(3) . . ?
O38 Cd13 Tb2 38.8(3) . . ?
O17 Cd13 Tb2 97.9(3) . . ?
O37 Cd13 Tb2 87.3(3) . . ?
O3 Cd14 N2 83.2(5) . . ?
O3 Cd14 O54 77.0(4) . . ?
N2 Cd14 O54 159.8(5) . . ?
O3 Cd14 O23 149.3(4) . 14 ?
N2 Cd14 O23 97.6(5) . 14 ?
O54 Cd14 O23 97.4(4) . 14 ?
O3 Cd14 O56 138.6(4) . . ?
N2 Cd14 O56 109.6(5) . . ?
O54 Cd14 O56 88.2(4) . . ?
O23 Cd14 O56 70.1(4) 14 . ?
O3 Cd14 O24 82.5(4) . 14 ?
N2 Cd14 O24 87.8(5) . 14 ?
O54 Cd14 O24 85.7(4) . 14 ?
O23 Cd14 O24 66.9(4) 14 14 ?
O56 Cd14 O24 135.3(4) . 14 ?
O3 Cd14 O55 87.0(4) . . ?
N2 Cd14 O55 102.2(5) . . ?
O54 Cd14 O55 80.8(4) . . ?
O23 Cd14 O55 122.4(4) 14 . ?
O56 Cd14 O55 52.3(4) . . ?
O24 Cd14 O55 164.5(4) 14 . ?
O3 Cd14 Tb1 156.3(3) . . ?
N2 Cd14 Tb1 120.5(4) . . ?
O54 Cd14 Tb1 79.3(3) . . ?
O23 Cd14 Tb1 36.8(3) 14 . ?
O56 Cd14 Tb1 38.2(3) . . ?
O24 Cd14 Tb1 97.3(3) 14 . ?
O55 Cd14 Tb1 87.8(2) . . ?
O71 Cd15 O15 141.5(5) . . ?
O71 Cd15 O65 116.0(5) . . ?
O15 Cd15 O65 75.1(4) . . ?
O71 Cd15 O69 107.9(5) . . ?
O15 Cd15 O69 97.2(5) . . ?
O65 Cd15 O69 116.5(5) . . ?
O71 Cd15 O16 91.0(4) . . ?
O15 Cd15 O16 66.8(4) . . ?
O65 Cd15 O16 141.1(4) . . ?
O69 Cd15 O16 76.5(6) . . ?
O71 Cd15 O70 91.0(5) . . ?
O15 Cd15 O70 127.5(5) . . ?
O65 Cd15 O70 81.2(5) . . ?
O69 Cd15 O70 53.9(6) . . ?
O16 Cd15 O70 128.2(5) . . ?
O71 Cd15 O72 55.0(4) . . ?
O15 Cd15 O72 91.3(4) . . ?
O65 Cd15 O72 87.2(4) . . ?
O69 Cd15 O72 156.2(5) . . ?
O16 Cd15 O72 86.7(4) . . ?
O70 Cd15 O72 133.8(5) . . ?
O71 Cd15 C202 26.7(5) . . ?
O15 Cd15 C202 117.9(5) . . ?
O65 Cd15 C202 102.8(5) . . ?
O69 Cd15 C202 133.0(6) . . ?
O16 Cd15 C202 89.2(5) . . ?
O70 Cd15 C202 112.7(6) . . ?
O72 Cd15 C202 28.3(5) . . ?
O71 Cd15 C200 101.7(6) . . ?
O15 Cd15 C200 113.2(6) . . ?
O65 Cd15 C200 98.6(7) . . ?
O69 Cd15 C200 26.8(6) . . ?
O16 Cd15 C200 102.6(7) . . ?
O70 Cd15 C200 27.1(6) . . ?
O72 Cd15 C200 155.5(6) . . ?
C202 Cd15 C200 128.0(7) . . ?
O2 Cd16 O48 138.5(5) . 14 ?
O2 Cd16 O26 99.6(6) . . ?
O48 Cd16 O26 114.5(6) 14 . ?
O2 Cd16 O27 74.0(4) . . ?
O48 Cd16 O27 120.6(5) 14 . ?
O26 Cd16 O27 98.3(6) . . ?
O2 Cd16 O1 68.0(5) . . ?
O48 Cd16 O1 89.7(5) 14 . ?
O26 Cd16 O1 87.7(6) . . ?
O27 Cd16 O1 142.0(5) . . ?
O2 Cd16 O47 90.7(5) . 14 ?
O48 Cd16 O47 54.9(5) 14 14 ?
O26 Cd16 O47 169.2(6) . 14 ?
O27 Cd16 O47 87.4(4) . 14 ?
O1 Cd16 O47 93.5(4) . 14 ?
O2 Cd16 O25 139.1(6) . . ?
O48 Cd16 O25 82.2(6) 14 . ?
O26 Cd16 O25 52.2(6) . . ?
O27 Cd16 O25 81.1(5) . . ?
O1 Cd16 O25 128.8(5) . . ?
O47 Cd16 O25 120.4(6) 14 . ?
O2 Cd16 C158 120.7(7) . . ?
O48 Cd16 C158 99.4(7) 14 . ?
O26 Cd16 C158 27.0(6) . . ?
O27 Cd16 C158 88.1(6) . . ?
O1 Cd16 C158 110.6(7) . . ?
O47 Cd16 C158 145.5(7) 14 . ?
O25 Cd16 C158 25.2(6) . . ?
C8 N1 C9 117.3(18) . . ?
C8 N1 Cd5 125.9(15) . . ?
C9 N1 Cd5 116.7(12) . . ?
C19 N2 C18 115.2(19) . . ?
C19 N2 Cd14 124.9(15) . . ?
C18 N2 Cd14 119.4(13) . . ?
C34 N3 C35 116(2) . . ?
C34 N3 Tb3 126.0(16) . . ?
C35 N3 Tb3 118.0(14) . . ?
C45 N4 C44 116.9(18) . . ?
C45 N4 Cd10 123.6(14) . . ?
C44 N4 Cd10 118.8(13) . . ?
C60 N5 C61 119.4(17) . . ?
C60 N5 Cd4 120.7(13) . . ?
C61 N5 Cd4 119.5(12) . . ?
C71 N6 C70 113(2) . . ?
C71 N6 Tb4 127.0(17) . . ?
C70 N6 Tb4 118.5(14) . . ?
C86 N7 C87 120.5(19) . . ?
C86 N7 Cd13 123.9(15) . . ?
C87 N7 Cd13 115.3(13) . . ?
C97 N8 C96 117.8(16) . . ?
C97 N8 Cd9 125.3(12) . . ?
C96 N8 Cd9 116.9(11) . . ?
C112 N9 C113 116.5(15) . . ?
C112 N9 Tb2 123.6(12) . . ?
C113 N9 Tb2 118.2(10) . . ?
C123 N10 C122 118.3(16) . . ?
C123 N10 Cd11 123.0(12) . . ?
C122 N10 Cd11 118.4(12) . . ?
C138 N11 C139 115.3(16) . . ?
C138 N11 Cd8 123.4(13) . . ?
C139 N11 Cd8 120.6(11) . . ?
C149 N12 C148 116.3(15) . . ?
C149 N12 Tb1 125.2(11) . 14 ?
C148 N12 Tb1 117.8(11) . 14 ?
C2 O1 C1 119.9(16) . . ?
C2 O1 Cd16 115.7(11) . . ?
C1 O1 Cd16 121.7(12) . . ?
C7 O2 Cd5 130.0(12) . . ?
C7 O2 Cd16 122.6(12) . . ?
Cd5 O2 Cd16 107.0(5) . . ?
C25 O3 Cd14 131.6(11) . . ?
C25 O3 Cd12 122.4(11) . . ?
Cd14 O3 Cd12 104.9(5) . . ?
C24 O4 C26 118.1(15) . . ?
C24 O4 Cd12 114.4(11) . . ?
C26 O4 Cd12 119.6(10) . . ?
C28 O5 C27 118(2) . . ?
C28 O5 Cd5 116.2(15) . . ?
C27 O5 Cd5 120.0(14) . . ?
C33 O6 Tb3 134.1(12) . . ?
C33 O6 Cd5 119.3(12) . . ?
Tb3 O6 Cd5 105.1(5) . . ?
C51 O7 Tb4 126.0(12) . . ?
C51 O7 Cd10 119.5(12) . . ?
Tb4 O7 Cd10 114.2(6) . . ?
C50 O8 C52 119.1(17) . . ?
C50 O8 Tb4 113.2(13) . . ?
C52 O8 Tb4 127.3(13) . . ?
C53 O9 C54 116.5(15) . . ?
C53 O9 Tb3 128.7(12) . . ?
C54 O9 Tb3 114.6(11) . . ?
C59 O10 Tb3 121.7(11) . . ?
C59 O10 Cd4 123.3(11) . . ?
Tb3 O10 Cd4 114.2(5) . . ?
C77 O11 Cd9 122.2(12) . . ?
C77 O11 Tb4 130.5(12) . . ?
Cd9 O11 Tb4 105.8(5) . . ?
C76 O12 C78 120.7(16) . . ?
C76 O12 Cd9 110.7(12) . . ?
C78 O12 Cd9 124.1(12) . . ?
C80 O13 C79 118.5(15) . . ?
C80 O13 Cd6 115.0(12) . . ?
C79 O13 Cd6 119.0(11) . . ?
C85 O14 Cd13 132.1(12) . . ?
C85 O14 Cd6 120.6(12) . . ?
Cd13 O14 Cd6 106.3(5) . . ?
C103 O15 Cd9 131.8(12) . . ?
C103 O15 Cd15 122.9(12) . . ?
Cd9 O15 Cd15 105.0(5) . . ?
C102 O16 C104 117.7(15) . . ?
C102 O16 Cd15 116.4(11) . . ?
C104 O16 Cd15 118.9(11) . . ?
C106 O17 C105 117.6(14) . . ?
C106 O17 Cd13 112.3(10) . . ?
C105 O17 Cd13 127.7(11) . . ?
C111 O18 Cd13 123.4(12) . . ?
C111 O18 Tb2 128.1(12) . . ?
Cd13 O18 Tb2 105.3(4) . . ?
C129 O19 Cd11 124.8(11) . . ?
C129 O19 Tb1 120.0(11) . 14 ?
Cd11 O19 Tb1 115.0(5) . 14 ?
C128 O20 C130 116.6(13) . . ?
C128 O20 Tb1 112.4(10) . 14 ?
C130 O20 Tb1 129.6(10) . 14 ?
C132 O21 C131 116.1(13) . . ?
C132 O21 Tb2 115.1(10) . . ?
C131 O21 Tb2 128.6(10) . . ?
C137 O22 Cd8 121.3(11) . . ?
C137 O22 Tb2 124.0(11) . . ?
Cd8 O22 Tb2 114.3(5) . . ?
C155 O23 Tb1 130.3(11) . 14 ?
C155 O23 Cd14 120.1(10) . 14 ?
Tb1 O23 Cd14 106.0(5) 14 14 ?
C154 O24 C156 117.8(15) . . ?
C154 O24 Cd14 114.3(10) . 14 ?
C156 O24 Cd14 126.3(10) . 14 ?
O1 C1 H1A 109.5 . . ?
O1 C1 H1B 109.5 . . ?
H1A C1 H1B 109.5 . . ?
O1 C1 H1C 109.5 . . ?
H1A C1 H1C 109.5 . . ?
H1B C1 H1C 109.5 . . ?
O1 C2 C3 121.9(19) . . ?
O1 C2 C7 115.9(19) . . ?
C3 C2 C7 122(2) . . ?
C4 C3 C2 119(2) . . ?
C4 C3 H3A 120.6 . . ?
C2 C3 H3A 120.6 . . ?
C3 C4 C5 120(2) . . ?
C3 C4 H4A 120.0 . . ?
C5 C4 H4A 120.0 . . ?
C6 C5 C4 121(2) . . ?
C6 C5 H5A 119.4 . . ?
C4 C5 H5A 119.4 . . ?
C5 C6 C7 121.3(19) . . ?
C5 C6 C8 115(2) . . ?
C7 C6 C8 123.7(19) . . ?
O2 C7 C6 126.2(18) . . ?
O2 C7 C2 117.3(19) . . ?
C6 C7 C2 116(2) . . ?
N1 C8 C6 131(2) . . ?
N1 C8 H8A 114.7 . . ?
C6 C8 H8A 114.7 . . ?
N1 C9 C10 108.8(18) . . ?
N1 C9 H9A 109.9 . . ?
C10 C9 H9A 109.9 . . ?
N1 C9 H9B 109.9 . . ?
C10 C9 H9B 109.9 . . ?
H9A C9 H9B 108.3 . . ?
C9 C10 C11 108(2) . . ?
C9 C10 H10A 110.2 . . ?
C11 C10 H10A 110.2 . . ?
C9 C10 H10B 110.2 . . ?
C11 C10 H10B 110.2 . . ?
H10A C10 H10B 108.5 . . ?
C12 C11 C10 113(2) . . ?
C12 C11 H11A 108.9 . . ?
C10 C11 H11A 108.9 . . ?
C12 C11 H11B 108.9 . . ?
C10 C11 H11B 108.9 . . ?
H11A C11 H11B 107.7 . . ?
C11 C12 C13 110(2) . . ?
C11 C12 H12B 109.6 . . ?
C13 C12 H12B 109.6 . . ?
C11 C12 H12C 109.6 . . ?
C13 C12 H12C 109.6 . . ?
H12B C12 H12C 108.1 . . ?
C12 C13 C14 115(2) . . ?
C12 C13 H13A 108.6 . . ?
C14 C13 H13A 108.6 . . ?
C12 C13 H13B 108.6 . . ?
C14 C13 H13B 108.6 . . ?
H13A C13 H13B 107.6 . . ?
C15 C14 C13 112(2) . . ?
C15 C14 H14A 109.2 . . ?
C13 C14 H14A 109.2 . . ?
C15 C14 H14B 109.2 . . ?
C13 C14 H14B 109.2 . . ?
H14A C14 H14B 107.9 . . ?
C14 C15 C16 114(2) . . ?
C14 C15 H15A 108.8 . . ?
C16 C15 H15A 108.8 . . ?
C14 C15 H15B 108.8 . . ?
C16 C15 H15B 108.8 . . ?
H15A C15 H15B 107.7 . . ?
C15 C16 C17 108(2) . . ?
C15 C16 H16A 110.1 . . ?
C17 C16 H16A 110.1 . . ?
C15 C16 H16B 110.1 . . ?
C17 C16 H16B 110.1 . . ?
H16A C16 H16B 108.4 . . ?
C18 C17 C16 100(2) . . ?
C18 C17 H17A 111.8 . . ?
C16 C17 H17A 111.8 . . ?
C18 C17 H17B 111.8 . . ?
C16 C17 H17B 111.8 . . ?
H17A C17 H17B 109.5 . . ?
N2 C18 C17 104.7(18) . . ?
N2 C18 H18A 110.8 . . ?
C17 C18 H18A 110.8 . . ?
N2 C18 H18B 110.8 . . ?
C17 C18 H18B 110.8 . . ?
H18A C18 H18B 108.9 . . ?
N2 C19 C20 130(2) . . ?
N2 C19 H19A 114.8 . . ?
C20 C19 H19A 114.8 . . ?
C25 C20 C21 117(2) . . ?
C25 C20 C19 127(2) . . ?
C21 C20 C19 116(2) . . ?
C22 C21 C20 121(2) . . ?
C22 C21 H21A 119.4 . . ?
C20 C21 H21A 119.4 . . ?
C21 C22 C23 120(3) . . ?
C21 C22 H22A 120.0 . . ?
C23 C22 H22A 120.0 . . ?
C24 C23 C22 120(2) . . ?
C24 C23 H23A 120.2 . . ?
C22 C23 H23A 120.2 . . ?
O4 C24 C23 122(2) . . ?
O4 C24 C25 116.7(18) . . ?
C23 C24 C25 121(2) . . ?
O3 C25 C20 122.3(18) . . ?
O3 C25 C24 116.6(19) . . ?
C20 C25 C24 121(2) . . ?
O4 C26 H26A 109.5 . . ?
O4 C26 H26B 109.5 . . ?
H26A C26 H26B 109.5 . . ?
O4 C26 H26C 109.5 . . ?
H26A C26 H26C 109.5 . . ?
H26B C26 H26C 109.5 . . ?
O5 C27 H27A 109.5 . . ?
O5 C27 H27B 109.5 . . ?
H27A C27 H27B 109.5 . . ?
O5 C27 H27C 109.5 . . ?
H27A C27 H27C 109.5 . . ?
H27B C27 H27C 109.5 . . ?
O5 C28 C29 128(2) . . ?
O5 C28 C33 111(2) . . ?
C29 C28 C33 121(2) . . ?
C30 C29 C28 121(3) . . ?
C30 C29 H29A 119.6 . . ?
C28 C29 H29A 119.6 . . ?
C31 C30 C29 120(3) . . ?
C31 C30 H30A 120.2 . . ?
C29 C30 H30A 120.2 . . ?
C30 C31 C32 122(3) . . ?
C30 C31 H31A 118.8 . . ?
C32 C31 H31A 118.8 . . ?
C33 C32 C34 125(2) . . ?
C33 C32 C31 119(2) . . ?
C34 C32 C31 116(2) . . ?
O6 C33 C32 120(2) . . ?
O6 C33 C28 122(2) . . ?
C32 C33 C28 117(2) . . ?
N3 C34 C32 128(2) . . ?
N3 C34 H34A 116.1 . . ?
C32 C34 H34A 116.1 . . ?
N3 C35 C36 107.5(18) . . ?
N3 C35 H35A 110.2 . . ?
C36 C35 H35A 110.2 . . ?
N3 C35 H35B 110.2 . . ?
C36 C35 H35B 110.2 . . ?
H35A C35 H35B 108.5 . . ?
C35 C36 C37 112(2) . . ?
C35 C36 H36A 109.2 . . ?
C37 C36 H36A 109.2 . . ?
C35 C36 H36B 109.2 . . ?
C37 C36 H36B 109.2 . . ?
H36A C36 H36B 107.9 . . ?
C36 C37 C38 96(3) . . ?
C36 C37 H37A 112.5 . . ?
C38 C37 H37A 112.5 . . ?
C36 C37 H37B 112.5 . . ?
C38 C37 H37B 112.5 . . ?
H37A C37 H37B 110.0 . . ?
C39 C38 C37 99(3) . . ?
C39 C38 H38A 112.0 . . ?
C37 C38 H38A 112.0 . . ?
C39 C38 H38B 112.0 . . ?
C37 C38 H38B 112.0 . . ?
H38A C38 H38B 109.7 . . ?
C38 C39 C40 101(3) . . ?
C38 C39 H39A 111.5 . . ?
C40 C39 H39A 111.5 . . ?
C38 C39 H39B 111.5 . . ?
C40 C39 H39B 111.5 . . ?
H39A C39 H39B 109.4 . . ?
C41 C40 C39 103(3) . . ?
C41 C40 H40A 111.1 . . ?
C39 C40 H40A 111.1 . . ?
C41 C40 H40B 111.1 . . ?
C39 C40 H40B 111.1 . . ?
H40A C40 H40B 109.1 . . ?
C40 C41 C42 111(3) . . ?
C40 C41 H41A 109.5 . . ?
C42 C41 H41A 109.5 . . ?
C40 C41 H41B 109.5 . . ?
C42 C41 H41B 109.5 . . ?
H41A C41 H41B 108.1 . . ?
C43 C42 C41 106(2) . . ?
C43 C42 H42A 110.5 . . ?
C41 C42 H42A 110.5 . . ?
C43 C42 H42B 110.5 . . ?
C41 C42 H42B 110.5 . . ?
H42A C42 H42B 108.7 . . ?
C42 C43 C44 108.8(19) . . ?
C42 C43 H43A 109.9 . . ?
C44 C43 H43A 109.9 . . ?
C42 C43 H43B 109.9 . . ?
C44 C43 H43B 109.9 . . ?
H43A C43 H43B 108.3 . . ?
N4 C44 C43 106.3(16) . . ?
N4 C44 H44A 110.5 . . ?
C43 C44 H44A 110.5 . . ?
N4 C44 H44B 110.5 . . ?
C43 C44 H44B 110.5 . . ?
H44A C44 H44B 108.7 . . ?
N4 C45 C46 126(2) . . ?
N4 C45 H45A 116.8 . . ?
C46 C45 H45A 116.8 . . ?
C51 C46 C47 123(2) . . ?
C51 C46 C45 123(2) . . ?
C47 C46 C45 114(2) . . ?
C48 C47 C46 118(2) . . ?
C48 C47 H47A 120.8 . . ?
C46 C47 H47A 120.8 . . ?
C49 C48 C47 123(3) . . ?
C49 C48 H48A 118.6 . . ?
C47 C48 H48A 118.6 . . ?
C48 C49 C50 117(2) . . ?
C48 C49 H49A 121.5 . . ?
C50 C49 H49A 121.5 . . ?
O8 C50 C49 123(2) . . ?
O8 C50 C51 115(2) . . ?
C49 C50 C51 122(2) . . ?
C46 C51 O7 129(2) . . ?
C46 C51 C50 117(2) . . ?
O7 C51 C50 114(2) . . ?
O8 C52 H52A 109.5 . . ?
O8 C52 H52B 109.5 . . ?
H52A C52 H52B 109.5 . . ?
O8 C52 H52C 109.5 . . ?
H52A C52 H52C 109.5 . . ?
H52B C52 H52C 109.5 . . ?
O9 C53 H53A 109.5 . . ?
O9 C53 H53B 109.5 . . ?
H53A C53 H53B 109.5 . . ?
O9 C53 H53C 109.5 . . ?
H53A C53 H53C 109.5 . . ?
H53B C53 H53C 109.5 . . ?
C59 C54 O9 113.1(18) . . ?
C59 C54 C55 121(2) . . ?
O9 C54 C55 126.1(18) . . ?
C56 C55 C54 120(2) . . ?
C56 C55 H55A 120.2 . . ?
C54 C55 H55A 120.2 . . ?
C57 C56 C55 119(2) . . ?
C57 C56 H56A 120.4 . . ?
C55 C56 H56A 120.4 . . ?
C56 C57 C58 126(2) . . ?
C56 C57 H57A 117.0 . . ?
C58 C57 H57A 117.0 . . ?
C57 C58 C59 113.9(19) . . ?
C57 C58 C60 122.0(18) . . ?
C59 C58 C60 124.1(18) . . ?
O10 C59 C54 118.9(19) . . ?
O10 C59 C58 120.9(19) . . ?
C54 C59 C58 120(2) . . ?
N5 C60 C58 131.9(19) . . ?
N5 C60 H60A 114.0 . . ?
C58 C60 H60A 114.0 . . ?
N5 C61 C62 105.8(16) . . ?
N5 C61 H61A 110.6 . . ?
C62 C61 H61A 110.6 . . ?
N5 C61 H61B 110.6 . . ?
C62 C61 H61B 110.6 . . ?
H61A C61 H61B 108.7 . . ?
C61 C62 C63 112.4(19) . . ?
C61 C62 H62A 109.1 . . ?
C63 C62 H62A 109.1 . . ?
C61 C62 H62B 109.1 . . ?
C63 C62 H62B 109.1 . . ?
H62A C62 H62B 107.9 . . ?
C62 C63 C64 110(2) . . ?
C62 C63 H63A 109.8 . . ?
C64 C63 H63A 109.8 . . ?
C62 C63 H63B 109.8 . . ?
C64 C63 H63B 109.8 . . ?
H63A C63 H63B 108.2 . . ?
C65 C64 C63 115(3) . . ?
C65 C64 H64A 108.4 . . ?
C63 C64 H64A 108.4 . . ?
C65 C64 H64B 108.4 . . ?
C63 C64 H64B 108.4 . . ?
H64A C64 H64B 107.5 . . ?
C64 C65 C66 99(3) . . ?
C64 C65 H65A 111.9 . . ?
C66 C65 H65A 111.9 . . ?
C64 C65 H65B 111.9 . . ?
C66 C65 H65B 111.9 . . ?
H65A C65 H65B 109.6 . . ?
C67 C66 C65 89(3) . . ?
C67 C66 H66A 113.8 . . ?
C65 C66 H66A 113.8 . . ?
C67 C66 H66B 113.8 . . ?
C65 C66 H66B 113.8 . . ?
H66A C66 H66B 111.0 . . ?
C66 C67 C68 105(3) . . ?
C66 C67 H67A 110.8 . . ?
C68 C67 H67A 110.8 . . ?
C66 C67 H67B 110.8 . . ?
C68 C67 H67B 110.8 . . ?
H67A C67 H67B 108.9 . . ?
C69 C68 C67 108(2) . . ?
C69 C68 H68A 110.2 . . ?
C67 C68 H68A 110.2 . . ?
C69 C68 H68B 110.2 . . ?
C67 C68 H68B 110.2 . . ?
H68A C68 H68B 108.5 . . ?
C70 C69 C68 113(2) . . ?
C70 C69 H69A 108.9 . . ?
C68 C69 H69A 108.9 . . ?
C70 C69 H69B 108.9 . . ?
C68 C69 H69B 108.9 . . ?
H69A C69 H69B 107.7 . . ?
N6 C70 C69 105.1(18) . . ?
N6 C70 H70A 110.7 . . ?
C69 C70 H70A 110.7 . . ?
N6 C70 H70B 110.7 . . ?
C69 C70 H70B 110.7 . . ?
H70A C70 H70B 108.8 . . ?
N6 C71 C72 125(2) . . ?
N6 C71 H71A 117.7 . . ?
C72 C71 H71A 117.7 . . ?
C77 C72 C73 119(2) . . ?
C77 C72 C71 126(2) . . ?
C73 C72 C71 115(2) . . ?
C74 C73 C72 121(2) . . ?
C74 C73 H73A 119.6 . . ?
C72 C73 H73A 119.6 . . ?
C75 C74 C73 121(2) . . ?
C75 C74 H74A 119.3 . . ?
C73 C74 H74A 119.3 . . ?
C74 C75 C76 117(2) . . ?
C74 C75 H75A 121.3 . . ?
C76 C75 H75A 121.3 . . ?
O12 C76 C77 118.0(19) . . ?
O12 C76 C75 121(2) . . ?
C77 C76 C75 121(2) . . ?
O11 C77 C72 123.8(19) . . ?
O11 C77 C76 116.0(19) . . ?
C72 C77 C76 120(2) . . ?
O12 C78 H78A 109.5 . . ?
O12 C78 H78B 109.5 . . ?
H78A C78 H78B 109.5 . . ?
O12 C78 H78C 109.5 . . ?
H78A C78 H78C 109.5 . . ?
H78B C78 H78C 109.5 . . ?
O13 C79 H79A 109.5 . . ?
O13 C79 H79B 109.5 . . ?
H79A C79 H79B 109.5 . . ?
O13 C79 H79C 109.5 . . ?
H79A C79 H79C 109.5 . . ?
H79B C79 H79C 109.5 . . ?
C85 C80 C81 125(2) . . ?
C85 C80 O13 112.1(18) . . ?
C81 C80 O13 123(2) . . ?
C82 C81 C80 117(2) . . ?
C82 C81 H81A 121.4 . . ?
C80 C81 H81A 121.4 . . ?
C83 C82 C81 120(3) . . ?
C83 C82 H82A 120.1 . . ?
C81 C82 H82A 120.1 . . ?
C82 C83 C84 122(3) . . ?
C82 C83 H83A 119.0 . . ?
C84 C83 H83A 119.0 . . ?
C83 C84 C85 121(2) . . ?
C83 C84 C86 115(2) . . ?
C85 C84 C86 123.2(19) . . ?
O14 C85 C80 121.5(19) . . ?
O14 C85 C84 123.8(19) . . ?
C80 C85 C84 115(2) . . ?
N7 C86 C84 133(2) . . ?
N7 C86 H86A 113.5 . . ?
C84 C86 H86A 113.5 . . ?
N7 C87 C88 108.5(17) . . ?
N7 C87 H87A 110.0 . . ?
C88 C87 H87A 110.0 . . ?
N7 C87 H87B 110.0 . . ?
C88 C87 H87B 110.0 . . ?
H87A C87 H87B 108.4 . . ?
C87 C88 C89 110.5(18) . . ?
C87 C88 H88A 109.5 . . ?
C89 C88 H88A 109.5 . . ?
C87 C88 H88B 109.5 . . ?
C89 C88 H88B 109.5 . . ?
H88A C88 H88B 108.1 . . ?
C90 C89 C88 112(2) . . ?
C90 C89 H89A 109.2 . . ?
C88 C89 H89A 109.2 . . ?
C90 C89 H89B 109.2 . . ?
C88 C89 H89B 109.2 . . ?
H89A C89 H89B 107.9 . . ?
C91 C90 C89 114(2) . . ?
C91 C90 H90A 108.8 . . ?
C89 C90 H90A 108.8 . . ?
C91 C90 H90B 108.8 . . ?
C89 C90 H90B 108.8 . . ?
H90A C90 H90B 107.7 . . ?
C92 C91 C90 110(2) . . ?
C92 C91 H91A 109.6 . . ?
C90 C91 H91A 109.6 . . ?
C92 C91 H91B 109.6 . . ?
C90 C91 H91B 109.6 . . ?
H91A C91 H91B 108.1 . . ?
C91 C92 C93 117(2) . . ?
C91 C92 H92A 108.1 . . ?
C93 C92 H92A 108.1 . . ?
C91 C92 H92B 108.1 . . ?
C93 C92 H92B 108.1 . . ?
H92A C92 H92B 107.3 . . ?
C94 C93 C92 114(2) . . ?
C94 C93 H93A 108.7 . . ?
C92 C93 H93A 108.7 . . ?
C94 C93 H93B 108.7 . . ?
C92 C93 H93B 108.7 . . ?
H93A C93 H93B 107.6 . . ?
C93 C94 C95 116.3(19) . . ?
C93 C94 H94A 108.2 . . ?
C95 C94 H94A 108.2 . . ?
C93 C94 H94B 108.2 . . ?
C95 C94 H94B 108.2 . . ?
H94A C94 H94B 107.4 . . ?
C94 C95 C96 111.9(17) . . ?
C94 C95 H95A 109.2 . . ?
C96 C95 H95A 109.2 . . ?
C94 C95 H95B 109.2 . . ?
C96 C95 H95B 109.2 . . ?
H95A C95 H95B 107.9 . . ?
N8 C96 C95 111.2(15) . . ?
N8 C96 H96A 109.4 . . ?
C95 C96 H96A 109.4 . . ?
N8 C96 H96B 109.4 . . ?
C95 C96 H96B 109.4 . . ?
H96A C96 H96B 108.0 . . ?
N8 C97 C98 130.0(18) . . ?
N8 C97 H97A 115.0 . . ?
C98 C97 H97A 115.0 . . ?
C103 C98 C99 117.9(18) . . ?
C103 C98 C97 126.6(18) . . ?
C99 C98 C97 115.3(17) . . ?
C100 C99 C98 122.7(19) . . ?
C100 C99 H99A 118.6 . . ?
C98 C99 H99A 118.6 . . ?
C99 C100 C101 121(2) . . ?
C99 C100 H10C 119.4 . . ?
C101 C100 H10C 119.4 . . ?
C102 C101 C100 115.9(19) . . ?
C102 C101 H10D 122.0 . . ?
C100 C101 H10D 122.0 . . ?
C101 C102 C103 125(2) . . ?
C101 C102 O16 122.7(19) . . ?
C103 C102 O16 112.2(17) . . ?
O15 C103 C102 119.8(18) . . ?
O15 C103 C98 123.2(18) . . ?
C102 C103 C98 117.0(19) . . ?
O16 C104 H10E 109.5 . . ?
O16 C104 H10F 109.5 . . ?
H10E C104 H10F 109.5 . . ?
O16 C104 H10G 109.5 . . ?
H10E C104 H10G 109.5 . . ?
H10F C104 H10G 109.5 . . ?
O17 C105 H10H 109.5 . . ?
O17 C105 H10I 109.5 . . ?
H10H C105 H10I 109.5 . . ?
O17 C105 H10J 109.5 . . ?
H10H C105 H10J 109.5 . . ?
H10I C105 H10J 109.5 . . ?
O17 C106 C111 116.5(16) . . ?
O17 C106 C107 123.7(17) . . ?
C111 C106 C107 119.8(18) . . ?
C108 C107 C106 121.3(18) . . ?
C108 C107 H10K 119.3 . . ?
C106 C107 H10K 119.3 . . ?
C109 C108 C107 118.8(19) . . ?
C109 C108 H10L 120.6 . . ?
C107 C108 H10L 120.6 . . ?
C108 C109 C110 121(2) . . ?
C108 C109 H10M 119.3 . . ?
C110 C109 H10M 119.3 . . ?
C109 C110 C112 117.5(18) . . ?
C109 C110 C111 122.6(17) . . ?
C112 C110 C111 119.9(17) . . ?
O18 C111 C106 118.0(17) . . ?
O18 C111 C110 126.3(17) . . ?
C106 C111 C110 115.7(17) . . ?
N9 C112 C110 129.7(19) . . ?
N9 C112 H11C 115.2 . . ?
C110 C112 H11C 115.2 . . ?
C114 C113 N9 107.1(15) . . ?
C114 C113 H11D 110.3 . . ?
N9 C113 H11D 110.3 . . ?
C114 C113 H11E 110.3 . . ?
N9 C113 H11E 110.3 . . ?
H11D C113 H11E 108.5 . . ?
C115 C114 C113 111.1(16) . . ?
C115 C114 H11F 109.4 . . ?
C113 C114 H11F 109.4 . . ?
C115 C114 H11G 109.4 . . ?
C113 C114 H11G 109.4 . . ?
H11F C114 H11G 108.0 . . ?
C114 C115 C116 108.1(16) . . ?
C114 C115 H11H 110.1 . . ?
C116 C115 H11H 110.1 . . ?
C114 C115 H11I 110.1 . . ?
C116 C115 H11I 110.1 . . ?
H11H C115 H11I 108.4 . . ?
C115 C116 C117 109.8(17) . . ?
C115 C116 H11J 109.7 . . ?
C117 C116 H11J 109.7 . . ?
C115 C116 H11K 109.7 . . ?
C117 C116 H11K 109.7 . . ?
H11J C116 H11K 108.2 . . ?
C118 C117 C116 110.7(18) . . ?
C118 C117 H11L 109.5 . . ?
C116 C117 H11L 109.5 . . ?
C118 C117 H11M 109.5 . . ?
C116 C117 H11M 109.5 . . ?
H11L C117 H11M 108.1 . . ?
C117 C118 C119 108.4(17) . . ?
C117 C118 H11N 110.0 . . ?
C119 C118 H11N 110.0 . . ?
C117 C118 H11O 110.0 . . ?
C119 C118 H11O 110.0 . . ?
H11N C118 H11O 108.4 . . ?
C120 C119 C118 109.9(16) . . ?
C120 C119 H11P 109.7 . . ?
C118 C119 H11P 109.7 . . ?
C120 C119 H11Q 109.7 . . ?
C118 C119 H11Q 109.7 . . ?
H11P C119 H11Q 108.2 . . ?
C119 C120 C121 110.3(15) . . ?
C119 C120 H12D 109.6 . . ?
C121 C120 H12D 109.6 . . ?
C119 C120 H12E 109.6 . . ?
C121 C120 H12E 109.6 . . ?
H12D C120 H12E 108.1 . . ?
C122 C121 C120 110.7(14) . . ?
C122 C121 H12F 109.5 . . ?
C120 C121 H12F 109.5 . . ?
C122 C121 H12G 109.5 . . ?
C120 C121 H12G 109.5 . . ?
H12F C121 H12G 108.1 . . ?
N10 C122 C121 111.2(13) . . ?
N10 C122 H12H 109.4 . . ?
C121 C122 H12H 109.4 . . ?
N10 C122 H12I 109.4 . . ?
C121 C122 H12I 109.4 . . ?
H12H C122 H12I 108.0 . . ?
N10 C123 C124 129.2(18) . . ?
N10 C123 H12J 115.4 . . ?
C124 C123 H12J 115.4 . . ?
C129 C124 C125 120.5(18) . . ?
C129 C124 C123 122.9(18) . . ?
C125 C124 C123 116.2(17) . . ?
C126 C125 C124 118.4(19) . . ?
C126 C125 H12K 120.8 . . ?
C124 C125 H12K 120.8 . . ?
C125 C126 C127 122(2) . . ?
C125 C126 H12L 119.2 . . ?
C127 C126 H12L 119.2 . . ?
C128 C127 C126 119.2(19) . . ?
C128 C127 H12M 120.4 . . ?
C126 C127 H12M 120.4 . . ?
C127 C128 C129 123.6(18) . . ?
C127 C128 O20 125.5(17) . . ?
C129 C128 O20 111.0(16) . . ?
O19 C129 C128 120.6(17) . . ?
O19 C129 C124 122.7(17) . . ?
C128 C129 C124 116.7(18) . . ?
O20 C130 H13C 109.5 . . ?
O20 C130 H13D 109.5 . . ?
H13C C130 H13D 109.5 . . ?
O20 C130 H13E 109.5 . . ?
H13C C130 H13E 109.5 . . ?
H13D C130 H13E 109.5 . . ?
O21 C131 H13F 109.5 . . ?
O21 C131 H13G 109.5 . . ?
H13F C131 H13G 109.5 . . ?
O21 C131 H13H 109.5 . . ?
H13F C131 H13H 109.5 . . ?
H13G C131 H13H 109.5 . . ?
O21 C132 C133 127.3(17) . . ?
O21 C132 C137 112.8(16) . . ?
C133 C132 C137 119.8(19) . . ?
C134 C133 C132 121.1(18) . . ?
C134 C133 H13I 119.5 . . ?
C132 C133 H13I 119.5 . . ?
C133 C134 C135 120.3(19) . . ?
C133 C134 H13J 119.9 . . ?
C135 C134 H13J 119.9 . . ?
C134 C135 C136 122(2) . . ?
C134 C135 H13K 119.0 . . ?
C136 C135 H13K 119.0 . . ?
C137 C136 C135 117.5(18) . . ?
C137 C136 C138 123.8(17) . . ?
C135 C136 C138 118.7(18) . . ?
O22 C137 C136 124.4(16) . . ?
O22 C137 C132 116.3(17) . . ?
C136 C137 C132 119.2(17) . . ?
N11 C138 C136 127.5(18) . . ?
N11 C138 H13L 116.3 . . ?
C136 C138 H13L 116.3 . . ?
N11 C139 C140 109.6(15) . . ?
N11 C139 H13M 109.8 . . ?
C140 C139 H13M 109.8 . . ?
N11 C139 H13N 109.8 . . ?
C140 C139 H13N 109.8 . . ?
H13M C139 H13N 108.2 . . ?
C139 C140 C141 110.7(15) . . ?
C139 C140 H14C 109.5 . . ?
C141 C140 H14C 109.5 . . ?
C139 C140 H14D 109.5 . . ?
C141 C140 H14D 109.5 . . ?
H14C C140 H14D 108.1 . . ?
C142 C141 C140 110.1(15) . . ?
C142 C141 H14E 109.6 . . ?
C140 C141 H14E 109.6 . . ?
C142 C141 H14F 109.6 . . ?
C140 C141 H14F 109.6 . . ?
H14E C141 H14F 108.2 . . ?
C141 C142 C143 111.1(16) . . ?
C141 C142 H14G 109.4 . . ?
C143 C142 H14G 109.4 . . ?
C141 C142 H14H 109.4 . . ?
C143 C142 H14H 109.4 . . ?
H14G C142 H14H 108.0 . . ?
C144 C143 C142 110.5(16) . . ?
C144 C143 H14I 109.6 . . ?
C142 C143 H14I 109.6 . . ?
C144 C143 H14J 109.6 . . ?
C142 C143 H14J 109.6 . . ?
H14I C143 H14J 108.1 . . ?
C143 C144 C145 111.0(16) . . ?
C143 C144 H14K 109.4 . . ?
C145 C144 H14K 109.4 . . ?
C143 C144 H14L 109.4 . . ?
C145 C144 H14L 109.4 . . ?
H14K C144 H14L 108.0 . . ?
C146 C145 C144 112.1(15) . . ?
C146 C145 H14M 109.2 . . ?
C144 C145 H14M 109.2 . . ?
C146 C145 H14N 109.2 . . ?
C144 C145 H14N 109.2 . . ?
H14M C145 H14N 107.9 . . ?
C145 C146 C147 110.5(15) . . ?
C145 C146 H14O 109.5 . . ?
C147 C146 H14O 109.5 . . ?
C145 C146 H14P 109.5 . . ?
C147 C146 H14P 109.5 . . ?
H14O C146 H14P 108.1 . . ?
C146 C147 C148 111.2(15) . . ?
C146 C147 H14Q 109.4 . . ?
C148 C147 H14Q 109.4 . . ?
C146 C147 H14R 109.4 . . ?
C148 C147 H14R 109.4 . . ?
H14Q C147 H14R 108.0 . . ?
N12 C148 C147 108.3(13) . . ?
N12 C148 H14S 110.0 . . ?
C147 C148 H14S 110.0 . . ?
N12 C148 H14T 110.0 . . ?
C147 C148 H14T 110.0 . . ?
H14S C148 H14T 108.4 . . ?
N12 C149 C150 127.5(17) . . ?
N12 C149 H14U 116.2 . . ?
C150 C149 H14U 116.2 . . ?
C151 C150 C155 124.3(18) . . ?
C151 C150 C149 117.1(17) . . ?
C155 C150 C149 118.5(17) . . ?
C150 C151 C152 123(2) . . ?
C150 C151 H15C 118.5 . . ?
C152 C151 H15C 118.5 . . ?
C151 C152 C153 117(2) . . ?
C151 C152 H15D 121.4 . . ?
C153 C152 H15D 121.4 . . ?
C154 C153 C152 118.3(19) . . ?
C154 C153 H15E 120.9 . . ?
C152 C153 H15E 120.9 . . ?
C153 C154 O24 122.8(18) . . ?
C153 C154 C155 125.0(18) . . ?
O24 C154 C155 112.1(16) . . ?
O23 C155 C150 125.2(17) . . ?
O23 C155 C154 122.6(16) . . ?
C150 C155 C154 112.0(18) . . ?
O24 C156 H15F 109.5 . . ?
O24 C156 H15G 109.5 . . ?
H15F C156 H15G 109.5 . . ?
O24 C156 H15H 109.5 . . ?
H15F C156 H15H 109.5 . . ?
H15G C156 H15H 109.5 . . ?
C158 O25 Cd16 87.8(18) . . ?
C158 O26 Cd16 96.9(17) . . ?
C160 O27 Cd5 122.6(12) . . ?
C160 O27 Cd16 132.7(13) . . ?
Cd5 O27 Cd16 103.3(5) . . ?
C160 O28 Tb3 145.3(13) . . ?
C162 O29 Cd8 130.1(12) . 14 ?
C162 O29 Cd5 89.0(11) . . ?
Cd8 O29 Cd5 136.4(5) 14 . ?
C162 O30 Cd5 103.2(11) . . ?
C162 O30 Tb3 144.6(12) . . ?
Cd5 O30 Tb3 103.4(5) . . ?
C166 O31 Cd4 107.0(12) . . ?
C166 O32 Tb3 166.3(15) . . ?
C164 O33 Cd4 133.7(14) . . ?
C164 O34 Tb3 139.0(13) . . ?
C170 O35 Cd6 95.1(11) . . ?
C170 O36 Cd4 132.6(12) . . ?
C170 O36 Cd6 90.8(11) . . ?
Cd4 O36 Cd6 136.5(5) . . ?
C168 O37 Cd4 132.9(11) . . ?
C168 O37 Cd13 86.7(10) . . ?
Cd4 O37 Cd13 135.0(5) . . ?
C168 O38 Tb2 145.1(12) . . ?
C168 O38 Cd13 100.2(11) . . ?
Tb2 O38 Cd13 102.4(4) . . ?
C204 O39 Cd6 87.7(13) . . ?
C204 O40 Cd6 93.7(12) . . ?
C178 O41 Cd13 121.0(11) . . ?
C178 O41 Cd6 134.4(12) . . ?
Cd13 O41 Cd6 104.2(5) . . ?
C178 O42 Tb2 147.0(13) . . ?
C172 O43 Tb2 167.8(13) . . ?
C172 O44 Cd8 110.6(11) . . ?
C174 O45 Tb2 138.7(12) . . ?
C174 O46 Cd8 129.6(12) . . ?
C176 O47 Cd8 131.1(13) . . ?
C176 O47 Cd16 91.9(12) . 14 ?
Cd8 O47 Cd16 137.0(6) . 14 ?
C176 O48 Cd16 100.3(13) . 14 ?
C182 O49 Cd11 128.7(12) . 14 ?
C182 O50 Tb1 140.0(12) . . ?
C186 O51 Cd11 112.2(13) . 14 ?
C186 O52 Tb1 165.2(14) . . ?
C190 O53 Tb1 146.9(11) . . ?
C190 O54 Cd14 125.2(11) . . ?
C190 O54 Cd12 132.2(11) . . ?
Cd14 O54 Cd12 102.5(5) . . ?
C184 O55 Cd10 127.8(12) . . ?
C184 O55 Cd14 89.3(11) . . ?
Cd10 O55 Cd14 136.1(5) . . ?
C184 O56 Cd14 101.8(10) . . ?
C184 O56 Tb1 142.8(12) . . ?
Cd14 O56 Tb1 104.1(5) . . ?
C180 O57 Cd12 95.7(12) . . ?
C180 O58 Cd12 87.6(11) . . ?
C188 O59 Cd12 99.7(12) . . ?
C188 O60 Cd10 136.1(13) . . ?
C188 O60 Cd12 88.3(11) . . ?
Cd10 O60 Cd12 134.8(5) . . ?
C192 O61 Tb4 165.7(14) . . ?
C192 O62 Cd10 110.4(12) . . ?
C194 O63 Tb4 139.0(13) . . ?
C194 O64 Cd10 129.4(13) . . ?
C196 O65 Cd9 120.8(13) . . ?
C196 O65 Cd15 135.2(13) . . ?
Cd9 O65 Cd15 103.6(5) . . ?
C196 O66 Tb4 145.3(15) . . ?
C198 O67 Cd11 133.4(12) . . ?
C198 O68 Cd9 100.6(12) . . ?
C198 O68 Tb4 146.8(13) . . ?
Cd9 O68 Tb4 103.0(5) . . ?
C200 O69 Cd15 91.5(17) . . ?
C200 O70 Cd15 87.7(17) . . ?
C202 O71 Cd15 97.0(12) . . ?
C202 O72 Cd11 138.1(12) . . ?
C202 O72 Cd15 86.0(11) . . ?
Cd11 O72 Cd15 135.8(5) . . ?
C158 C157 H15I 109.5 . . ?
C158 C157 H15J 109.5 . . ?
H15I C157 H15J 109.5 . . ?
C158 C157 H15K 109.5 . . ?
H15I C157 H15K 109.5 . . ?
H15J C157 H15K 109.5 . . ?
O25 C158 O26 123(3) . . ?
O25 C158 C157 111(3) . . ?
O26 C158 C157 125(3) . . ?
O25 C158 Cd16 66.9(16) . . ?
O26 C158 Cd16 56.1(14) . . ?
C157 C158 Cd16 178(2) . . ?
C160 C159 H15L 109.5 . . ?
C160 C159 H15M 109.5 . . ?
H15L C159 H15M 109.5 . . ?
C160 C159 H15N 109.5 . . ?
H15L C159 H15N 109.5 . . ?
H15M C159 H15N 109.5 . . ?
O28 C160 O27 120(2) . . ?
O28 C160 C159 123(2) . . ?
O27 C160 C159 117(2) . . ?
C162 C161 H16C 109.5 . . ?
C162 C161 H16D 109.5 . . ?
H16C C161 H16D 109.5 . . ?
C162 C161 H16E 109.5 . . ?
H16C C161 H16E 109.5 . . ?
H16D C161 H16E 109.5 . . ?
O29 C162 O30 116.1(17) . . ?
O29 C162 C161 122.7(19) . . ?
O30 C162 C161 121.1(17) . . ?
C164 C163 H16F 109.5 . . ?
C164 C163 H16G 109.5 . . ?
H16F C163 H16G 109.5 . . ?
C164 C163 H16H 109.5 . . ?
H16F C163 H16H 109.5 . . ?
H16G C163 H16H 109.5 . . ?
O33 C164 O34 126(2) . . ?
O33 C164 C163 118(2) . . ?
O34 C164 C163 117(2) . . ?
C166 C165 H16I 109.5 . . ?
C166 C165 H16J 109.5 . . ?
H16I C165 H16J 109.5 . . ?
C166 C165 H16K 109.5 . . ?
H16I C165 H16K 109.5 . . ?
H16J C165 H16K 109.5 . . ?
O32 C166 O31 126(2) . . ?
O32 C166 C165 120(2) . . ?
O31 C166 C165 114(2) . . ?
C168 C167 H16L 109.5 . . ?
C168 C167 H16M 109.5 . . ?
H16L C167 H16M 109.5 . . ?
C168 C167 H16N 109.5 . . ?
H16L C167 H16N 109.5 . . ?
H16M C167 H16N 109.5 . . ?
O37 C168 O38 121.6(17) . . ?
O37 C168 C167 119.9(17) . . ?
O38 C168 C167 118.5(18) . . ?
C170 C169 H16O 109.5 . . ?
C170 C169 H16P 109.5 . . ?
H16O C169 H16P 109.5 . . ?
C170 C169 H16Q 109.5 . . ?
H16O C169 H16Q 109.5 . . ?
H16P C169 H16Q 109.5 . . ?
O36 C170 O35 118.2(17) . . ?
O36 C170 C169 124.1(18) . . ?
O35 C170 C169 117.5(18) . . ?
O36 C170 Cd6 61.3(9) . . ?
O35 C170 Cd6 57.0(9) . . ?
C169 C170 Cd6 170.1(15) . . ?
C172 C171 H17C 109.5 . . ?
C172 C171 H17D 109.5 . . ?
H17C C171 H17D 109.5 . . ?
C172 C171 H17E 109.5 . . ?
H17C C171 H17E 109.5 . . ?
H17D C171 H17E 109.5 . . ?
O44 C172 O43 122.7(17) . . ?
O44 C172 C171 120.2(18) . . ?
O43 C172 C171 116.9(19) . . ?
C174 C173 H17F 109.5 . . ?
C174 C173 H17G 109.5 . . ?
H17F C173 H17G 109.5 . . ?
C174 C173 H17H 109.5 . . ?
H17F C173 H17H 109.5 . . ?
H17G C173 H17H 109.5 . . ?
O46 C174 O45 130.0(18) . . ?
O46 C174 C173 117.0(18) . . ?
O45 C174 C173 113.0(18) . . ?
C176 C175 H17I 109.5 . . ?
C176 C175 H17J 109.5 . . ?
H17I C175 H17J 109.5 . . ?
C176 C175 H17K 109.5 . . ?
H17I C175 H17K 109.5 . . ?
H17J C175 H17K 109.5 . . ?
O48 C176 O47 112(2) . . ?
O48 C176 C175 125(2) . . ?
O47 C176 C175 123(2) . . ?
C178 C177 H17L 109.5 . . ?
C178 C177 H17M 109.5 . . ?
H17L C177 H17M 109.5 . . ?
C178 C177 H17N 109.5 . . ?
H17L C177 H17N 109.5 . . ?
H17M C177 H17N 109.5 . . ?
O42 C178 O41 124.2(18) . . ?
O42 C178 C177 119.3(19) . . ?
O41 C178 C177 116.4(18) . . ?
C180 C179 H17O 109.5 . . ?
C180 C179 H17P 109.5 . . ?
H17O C179 H17P 109.5 . . ?
C180 C179 H17Q 109.5 . . ?
H17O C179 H17Q 109.5 . . ?
H17P C179 H17Q 109.5 . . ?
O58 C180 O57 122.4(18) . . ?
O58 C180 C179 122.5(18) . . ?
O57 C180 C179 115.0(18) . . ?
O58 C180 Cd12 66.1(10) . . ?
O57 C180 Cd12 56.3(9) . . ?
C179 C180 Cd12 171.4(15) . . ?
C182 C181 H18C 109.5 . . ?
C182 C181 H18D 109.5 . . ?
H18C C181 H18D 109.5 . . ?
C182 C181 H18E 109.5 . . ?
H18C C181 H18E 109.5 . . ?
H18D C181 H18E 109.5 . . ?
O49 C182 O50 129.4(18) . . ?
O49 C182 C181 116.7(19) . . ?
O50 C182 C181 113.8(18) . . ?
C184 C183 H18F 109.5 . . ?
C184 C183 H18G 109.5 . . ?
H18F C183 H18G 109.5 . . ?
C184 C183 H18H 109.5 . . ?
H18F C183 H18H 109.5 . . ?
H18G C183 H18H 109.5 . . ?
O55 C184 O56 116.5(17) . . ?
O55 C184 C183 123.9(17) . . ?
O56 C184 C183 119.4(16) . . ?
C186 C185 H18I 109.5 . . ?
C186 C185 H18J 109.5 . . ?
H18I C185 H18J 109.5 . . ?
C186 C185 H18K 109.5 . . ?
H18I C185 H18K 109.5 . . ?
H18J C185 H18K 109.5 . . ?
O52 C186 O51 121.9(19) . . ?
O52 C186 C185 121(2) . . ?
O51 C186 C185 118(2) . . ?
C188 C187 H18L 109.5 . . ?
C188 C187 H18M 109.5 . . ?
H18L C187 H18M 109.5 . . ?
C188 C187 H18N 109.5 . . ?
H18L C187 H18N 109.5 . . ?
H18M C187 H18N 109.5 . . ?
O59 C188 O60 116.2(18) . . ?
O59 C188 C187 124.3(19) . . ?
O60 C188 C187 119.5(19) . . ?
O59 C188 Cd12 53.4(10) . . ?
O60 C188 Cd12 63.2(10) . . ?
C187 C188 Cd12 175.4(15) . . ?
C190 C189 H18O 109.5 . . ?
C190 C189 H18P 109.5 . . ?
H18O C189 H18P 109.5 . . ?
C190 C189 H18Q 109.5 . . ?
H18O C189 H18Q 109.5 . . ?
H18P C189 H18Q 109.5 . . ?
O53 C190 O54 120.4(17) . . ?
O53 C190 C189 120.4(18) . . ?
O54 C190 C189 119.2(16) . . ?
C192 C191 H19B 109.5 . . ?
C192 C191 H19C 109.5 . . ?
H19B C191 H19C 109.5 . . ?
C192 C191 H19D 109.5 . . ?
H19B C191 H19D 109.5 . . ?
H19C C191 H19D 109.5 . . ?
O62 C192 O61 123(2) . . ?
O62 C192 C191 124.2(19) . . ?
O61 C192 C191 113(2) . . ?
C194 C193 H19E 109.5 . . ?
C194 C193 H19F 109.5 . . ?
H19E C193 H19F 109.5 . . ?
C194 C193 H19G 109.5 . . ?
H19E C193 H19G 109.5 . . ?
H19F C193 H19G 109.5 . . ?
O64 C194 O63 129(2) . . ?
O64 C194 C193 116(2) . . ?
O63 C194 C193 115(2) . . ?
C196 C195 H19H 109.5 . . ?
C196 C195 H19I 109.5 . . ?
H19H C195 H19I 109.5 . . ?
C196 C195 H19J 109.5 . . ?
H19H C195 H19J 109.5 . . ?
H19I C195 H19J 109.5 . . ?
O66 C196 O65 126(2) . . ?
O66 C196 C195 119(2) . . ?
O65 C196 C195 115(2) . . ?
C198 C197 H19K 109.5 . . ?
C198 C197 H19L 109.5 . . ?
H19K C197 H19L 109.5 . . ?
C198 C197 H19M 109.5 . . ?
H19K C197 H19M 109.5 . . ?
H19L C197 H19M 109.5 . . ?
O67 C198 O68 122.6(19) . . ?
O67 C198 C197 118.8(19) . . ?
O68 C198 C197 118.4(19) . . ?
C200 C199 H19N 109.5 . . ?
C200 C199 H19O 109.5 . . ?
H19N C199 H19O 109.5 . . ?
C200 C199 H19P 109.5 . . ?
H19N C199 H19P 109.5 . . ?
H19O C199 H19P 109.5 . . ?
O69 C200 O70 127(3) . . ?
O69 C200 C199 118(3) . . ?
O70 C200 C199 116(3) . . ?
O69 C200 Cd15 61.7(15) . . ?
O70 C200 Cd15 65.1(15) . . ?
C199 C200 Cd15 179(2) . . ?
C202 C201 H20A 109.5 . . ?
C202 C201 H20B 109.5 . . ?
H20A C201 H20B 109.5 . . ?
C202 C201 H20C 109.5 . . ?
H20A C201 H20C 109.5 . . ?
H20B C201 H20C 109.5 . . ?
O71 C202 O72 122.0(18) . . ?
O71 C202 C201 120.9(18) . . ?
O72 C202 C201 116.8(19) . . ?
O71 C202 Cd15 56.4(10) . . ?
O72 C202 Cd15 65.6(9) . . ?
C201 C202 Cd15 172.3(15) . . ?
C204 C203 H20D 109.5 . . ?
C204 C203 H20E 109.5 . . ?
H20D C203 H20E 109.5 . . ?
C204 C203 H20F 109.5 . . ?
H20D C203 H20F 109.5 . . ?
H20E C203 H20F 109.5 . . ?
O40 C204 O39 123.6(19) . . ?
O40 C204 C203 119(2) . . ?
O39 C204 C203 118(2) . . ?
O40 C204 Cd6 59.2(10) . . ?
O39 C204 Cd6 64.4(11) . . ?
C203 C204 Cd6 177.2(17) . . ?
C205 O205 H20G 109.5 . . ?
O205 C205 H20J 109.5 . . ?
O205 C205 H20K 109.5 . . ?
H20J C205 H20K 109.5 . . ?
O205 C205 H20L 109.5 . . ?
H20J C205 H20L 109.5 . . ?
H20K C205 H20L 109.5 . . ?
C207 O207 H20P 109.5 . . ?
O207 C207 H20M 109.5 . . ?
O207 C207 H20N 109.5 . . ?
H20M C207 H20N 109.5 . . ?
O207 C207 H20U 109.5 . . ?
H20M C207 H20U 109.5 . . ?
H20N C207 H20U 109.5 . . ?
C208 O208 H20W 109.5 . . ?
O208 C208 H20H 109.5 . . ?
O208 C208 H20I 109.5 . . ?
H20H C208 H20I 109.5 . . ?
O208 C208 H20Y 109.5 . . ?
H20H C208 H20Y 109.5 . . ?
H20I C208 H20Y 109.5 . . ?
C209 O209 H20R 109.5 . . ?
O209 C209 H20S 109.5 . . ?
O209 C209 H20T 109.5 . . ?
H20S C209 H20T 109.5 . . ?
O209 C209 H20V 109.5 . . ?
H20S C209 H20V 109.5 . . ?
H20T C209 H20V 109.5 . . ?
C212 O212 H21D 109.5 . . ?
O212 C212 H21B 109.5 . . ?
O212 C212 H21C 109.5 . . ?
H21B C212 H21C 109.5 . . ?
O212 C212 H21G 109.5 . . ?
H21B C212 H21G 109.5 . . ?
H21C C212 H21G 109.5 . . ?
C213 O213 H21H 109.5 . . ?
C214 O214 H21L 109.5 . . ?
C215 O215 H21I 109.5 . . ?
O213 C213 H27W 109.5 . . ?
O213 C213 H27X 109.5 . . ?
H27W C213 H27X 109.5 . . ?
O213 C213 H27Y 109.5 . . ?
H27W C213 H27Y 109.5 . . ?
H27X C213 H27Y 109.5 . . ?
O214 C214 H27Z 109.5 . . ?
O214 C214 H27O 109.5 . . ?
H27Z C214 H27O 109.5 . . ?
O214 C214 H27P 109.5 . . ?
H27Z C214 H27P 109.5 . . ?
H27O C214 H27P 109.5 . . ?
O215 C215 H27U 109.5 . . ?
O215 C215 H21F 109.5 . . ?
H27U C215 H21F 109.5 . . ?
O215 C215 H27V 109.5 . . ?
H27U C215 H27V 109.5 . . ?
H21F C215 H27V 109.5 . . ?
C216 O216 H21J 109.5 . . ?
C217 O217 H21V 109.5 . . ?
O217 C217 H21W 109.5 . . ?
O217 C217 H29U 109.5 . . ?
H21W C217 H29U 109.5 . . ?
O217 C217 H29V 109.5 . . ?
H21W C217 H29V 109.5 . . ?
H29U C217 H29V 109.5 . . ?
C218 O218 H21K 109.5 . . ?
C219 O219 H21M 109.5 . . ?
C220 O220 H26V 109.5 . . ?
C221 O221 H26U 109.5 . . ?
C222 O222 H22F 109.5 . . ?
O216 C216 H21N 109.5 . . ?
O216 C216 H21O 109.5 . . ?
H21N C216 H21O 109.5 . . ?
O216 C216 H21P 109.5 . . ?
H21N C216 H21P 109.5 . . ?
H21O C216 H21P 109.5 . . ?
O218 C218 H29W 109.5 . . ?
O218 C218 H29X 109.5 . . ?
H29W C218 H29X 109.5 . . ?
O218 C218 H29Y 109.5 . . ?
H29W C218 H29Y 109.5 . . ?
H29X C218 H29Y 109.5 . . ?
O219 C219 H21Q 109.5 . . ?
O219 C219 H21R 109.5 . . ?
H21Q C219 H21R 109.5 . . ?
O219 C219 H21S 109.5 . . ?
H21Q C219 H21S 109.5 . . ?
H21R C219 H21S 109.5 . . ?
O220 C220 H26W 109.5 . . ?
O220 C220 H26X 109.5 . . ?
H26W C220 H26X 109.5 . . ?
O220 C220 H26Y 109.5 . . ?
H26W C220 H26Y 109.5 . . ?
H26X C220 H26Y 109.5 . . ?
O221 C221 H22H 109.5 . . ?
O221 C221 H22I 109.5 . . ?
H22H C221 H22I 109.5 . . ?
O221 C221 H22J 109.5 . . ?
H22H C221 H22J 109.5 . . ?
H22I C221 H22J 109.5 . . ?
O222 C222 H22K 109.5 . . ?
O222 C222 H22L 109.5 . . ?
H22K C222 H22L 109.5 . . ?
O222 C222 H22M 109.5 . . ?
H22K C222 H22M 109.5 . . ?
H22L C222 H22M 109.5 . . ?
C223 O223 H22P 109.5 . . ?
O223 C223 H22Q 109.5 . . ?
O223 C223 H22R 109.5 . . ?
H22Q C223 H22R 109.5 . . ?
O223 C223 H22S 109.5 . . ?
H22Q C223 H22S 109.5 . . ?
H22R C223 H22S 109.5 . . ?
O225 C225 H22B 109.5 . . ?
O225 C225 H22C 109.5 . . ?
H22B C225 H22C 109.5 . . ?
O225 C225 H22E 109.5 . . ?
H22B C225 H22E 109.5 . . ?
H22C C225 H22E 109.5 . . ?
C225 O225 H22N 109.5 . . ?
C226 O226 H22V 109.5 . . ?
O226 C226 H22W 109.5 . . ?
O226 C226 H22X 109.5 . . ?
H22W C226 H22X 109.5 . . ?
O226 C226 H22Y 109.5 . . ?
H22W C226 H22Y 109.5 . . ?
H22X C226 H22Y 109.5 . . ?
C227 O227 H22T 109.5 . . ?
O227 C227 H28U 109.5 . . ?
O227 C227 H28V 109.5 . . ?
H28U C227 H28V 109.5 . . ?
O227 C227 H28W 109.5 . . ?
H28U C227 H28W 109.5 . . ?
H28V C227 H28W 109.5 . . ?
C228 O228 H22Z 109.5 . . ?
O228 C228 H23U 109.5 . . ?
O228 C228 H23V 109.5 . . ?
H23U C228 H23V 109.5 . . ?
O228 C228 H23W 109.5 . . ?
H23U C228 H23W 109.5 . . ?
H23V C228 H23W 109.5 . . ?

_diffrn_measured_fraction_theta_max 0.980
_diffrn_reflns_theta_full        25.00
_diffrn_measured_fraction_theta_full 0.980
_refine_diff_density_max         1.401
_refine_diff_density_min         -0.913
_refine_diff_density_rms         0.128
####################################################################### 
# 
# This file contains crystal structure data downloaded from the 
# Cambridge Structural Database (CSD) hosted by the Cambridge 
# Crystallographic Data Centre (CCDC).
# 
# Full information about CCDC data access policies and citation 
# guidelines are available at http://www.ccdc.cam.ac.uk/access/V1 
# 
# Audit and citation data items may have been added by the CCDC. 
# Please retain this information to preserve the provenance of 
# this file and to allow appropriate attribution of the data. 
# 
#######################################################################

data_Cluster-4
_database_code_depnum_ccdc_archive 'CCDC 1031252'
_audit_update_record             
;
2014-10-27 deposited with the CCDC.
2018-04-24 downloaded from the CCDC.
;

_audit_creation_method           SHELXL-97
_chemical_name_systematic        
; 
 ? 
;
_chemical_name_common            ?
_chemical_melting_point          ?
_chemical_formula_moiety         ?
_chemical_formula_sum            'C386 H500 Cd24 N24 O177 Tb8'
_chemical_formula_weight         12277.06

loop_
_atom_type_symbol
_atom_type_description
_atom_type_scat_dispersion_real
_atom_type_scat_dispersion_imag
_atom_type_scat_source
C C 0.0033 0.0016 'International Tables Vol C Tables 4.2.6.8 and 6.1.1.4'
H H 0.0000 0.0000 'International Tables Vol C Tables 4.2.6.8 and 6.1.1.4'
N N 0.0061 0.0033 'International Tables Vol C Tables 4.2.6.8 and 6.1.1.4'
O O 0.0106 0.0060 'International Tables Vol C Tables 4.2.6.8 and 6.1.1.4'
Cd Cd -0.8075 1.2024 'International Tables Vol C Tables 4.2.6.8 and 6.1.1.4'
Tb Tb -0.1723 4.1537 'International Tables Vol C Tables 4.2.6.8 and 6.1.1.4'

_symmetry_cell_setting           TETRAGONAL
_symmetry_space_group_name_H-M   P-4n2
_symmetry_space_group_name_Hall  P-4-2n

loop_
_symmetry_equiv_pos_as_xyz
'x, y, z'
'-x, -y, z'
'y, -x, -z'
'-y, x, -z'
'x+1/2, -y+1/2, z+1/2'
'-x+1/2, y+1/2, z+1/2'
'y+1/2, x+1/2, -z+1/2'
'-y+1/2, -x+1/2, -z+1/2'

_cell_length_a                   42.806(6)
_cell_length_b                   42.806(6)
_cell_length_c                   37.886(8)
_cell_angle_alpha                90.00
_cell_angle_beta                 90.00
_cell_angle_gamma                90.00
_cell_volume                     69419(23)
_cell_formula_units_Z            4
_cell_measurement_temperature    190(1)
_cell_measurement_reflns_used    51390
_cell_measurement_theta_min      1.2901
_cell_measurement_theta_max      28.7818

_exptl_crystal_description       Block
_exptl_crystal_colour            Yellow
_exptl_crystal_size_max          0.23
_exptl_crystal_size_mid          0.22
_exptl_crystal_size_min          0.19
_exptl_crystal_density_meas      ?
_exptl_crystal_density_diffrn    1.175
_exptl_crystal_density_method    'not measured'
_exptl_crystal_F_000             24288
_exptl_absorpt_coefficient_mu    1.582
_exptl_absorpt_correction_type   Multi-scan
_exptl_absorpt_correction_T_min  0.5117
_exptl_absorpt_correction_T_max  1.0000
_exptl_absorpt_process_details   
'DENZO and Scalepack (Otwinoski and Minor, 1997)'

_exptl_special_details           
; 
 ? 
;

_diffrn_ambient_temperature      190(1)
_diffrn_radiation_wavelength     0.71073
_diffrn_radiation_type           MoK\a
_diffrn_radiation_source         'fine-focus sealed tube'
_diffrn_radiation_monochromator  graphite
_diffrn_measurement_device_type  'Mercury2 (2x2 bin mode)'
_diffrn_measurement_method       dtprofit.ref
_diffrn_detector_area_resol_mean 13.6612
_diffrn_reflns_number            642012
_diffrn_reflns_av_R_equivalents  0.1117
_diffrn_reflns_av_sigmaI/netI    0.0737
_diffrn_reflns_limit_h_min       -44
_diffrn_reflns_limit_h_max       50
_diffrn_reflns_limit_k_min       -50
_diffrn_reflns_limit_k_max       50
_diffrn_reflns_limit_l_min       -43
_diffrn_reflns_limit_l_max       44
_diffrn_reflns_theta_min         3.01
_diffrn_reflns_theta_max         25.00
_reflns_number_total             59138
_reflns_number_gt                35159
_reflns_threshold_expression     >2sigma(I)
_computing_data_collection       'Collect software, Nonius B.V. 1998'
_computing_cell_refinement       'Collect software, Nonius B.V. 1998'
_computing_data_reduction        
;
DENZO and Scalepack (Otwinoski and Minor, 1997)
;
_computing_structure_solution    
;

SIR97 - Altomare A., Burla M.C., Camalli M., Cascarano G.L., Giacovazzo C., 
Guagliardi A., Moliterni A.G.G., Polidori G.,Spagna R.
;
_computing_structure_refinement  'XL SHELXTL/PC, Siemens Analytical'
_computing_molecular_graphics    'XP SHELXTL/PC, Siemens Analytical'
_computing_publication_material  ?


_refine_special_details          
; 
 Refinement of F^2^ against ALL reflections.  The weighted R-factor wR and 
 goodness of fit S are based on F^2^, conventional R-factors R are based 
 on F, with F set to zero for negative F^2^. The threshold expression of 
 F^2^ > 2sigma(F^2^) is used only for calculating R-factors(gt) etc. and is 
 not relevant to the choice of reflections for refinement.  R-factors based 
 on F^2^ are statistically about twice as large as those based on F, and R- 
 factors based on ALL data will be even larger. 

 Restraints: ISOR was applied to all non-hydrogen atoms to allow their Uij 
 components approximate to isotropic behavior.

 Hydrogen atoms of water molecules were not added.
;

_refine_ls_structure_factor_coef Fsqd
_refine_ls_matrix_type           full
_refine_ls_weighting_scheme      calc
_refine_ls_weighting_details     
'calc w=1/[\s^2^(Fo^2^)+(0.1507P)^2^+408.9244P] where P=(Fo^2^+2Fc^2^)/3'
_atom_sites_solution_primary     direct
_atom_sites_solution_secondary   difmap
_atom_sites_solution_hydrogens   geom
_refine_ls_hydrogen_treatment    constr
_refine_ls_extinction_method     none
_refine_ls_extinction_coef       ?
_refine_ls_abs_structure_details 'Flack H D (1983), Acta Cryst. A39, 876-881'
_refine_ls_abs_structure_Flack   0.008(11)
_refine_ls_number_reflns         59138
_refine_ls_number_parameters     2890
_refine_ls_number_restraints     1948
_refine_ls_R_factor_all          0.1610
_refine_ls_R_factor_gt           0.0892
_refine_ls_wR_factor_ref         0.2444
_refine_ls_wR_factor_gt          0.2151
_refine_ls_goodness_of_fit_ref   1.107
_refine_ls_restrained_S_all      1.102
_refine_ls_shift/su_max          0.009
_refine_ls_shift/su_mean         0.000

loop_
_atom_site_label
_atom_site_type_symbol
_atom_site_fract_x
_atom_site_fract_y
_atom_site_fract_z
_atom_site_U_iso_or_equiv
_atom_site_adp_type
_atom_site_occupancy
_atom_site_symmetry_multiplicity
_atom_site_calc_flag
_atom_site_refinement_flags
_atom_site_disorder_assembly
_atom_site_disorder_group
Tb1 Tb 0.80333(2) 0.11094(2) 0.60690(2) 0.0493(2) Uani 1 1 d U . .
Tb2 Tb 0.61151(2) 0.24829(2) 0.60366(2) 0.0500(2) Uani 1 1 d U . .
Tb3 Tb 0.74947(2) 0.43642(2) 0.60230(2) 0.0537(2) Uani 1 1 d U . .
Tb4 Tb 0.94116(2) 0.30046(2) 0.60738(2) 0.0521(2) Uani 1 1 d U . .
Cd1 Cd 0.71758(3) 0.13778(3) 0.60976(3) 0.0474(3) Uani 1 1 d U . .
Cd2 Cd 0.64723(4) 0.12474(4) 0.52817(4) 0.0678(4) Uani 1 1 d U . .
Cd3 Cd 0.61145(3) 0.16277(3) 0.60059(4) 0.0533(3) Uani 1 1 d U . .
Cd4 Cd 0.63926(3) 0.33387(3) 0.60811(3) 0.0480(3) Uani 1 1 d U . .
Cd5 Cd 0.62436(4) 0.40372(4) 0.52566(4) 0.0789(5) Uani 1 1 d U . .
Cd6 Cd 0.66426(3) 0.43731(3) 0.59831(4) 0.0557(4) Uani 1 1 d U . .
Cd7 Cd 0.83537(3) 0.40945(3) 0.60915(3) 0.0499(3) Uani 1 1 d U . .
Cd8 Cd 0.90902(3) 0.42279(4) 0.52740(4) 0.0634(4) Uani 1 1 d U . .
Cd9 Cd 0.93999(3) 0.38594(3) 0.60397(4) 0.0505(3) Uani 1 1 d U . .
Cd10 Cd 0.91449(3) 0.21480(3) 0.61146(3) 0.0475(3) Uani 1 1 d U . .
Cd11 Cd 0.92837(3) 0.14265(3) 0.53156(3) 0.0507(3) Uani 1 1 d U . .
Cd12 Cd 0.88890(3) 0.11086(3) 0.60566(3) 0.0468(3) Uani 1 1 d U . .
N1 N 0.6930(3) 0.0949(3) 0.6343(3) 0.047(3) Uani 1 1 d U . .
N2 N 0.5893(4) 0.1361(4) 0.6440(4) 0.059(4) Uani 1 1 d U . .
N3 N 0.7925(3) 0.0595(4) 0.6408(4) 0.054(4) Uani 1 1 d U . .
N4 N 0.5602(3) 0.2589(3) 0.6353(4) 0.049(4) Uani 1 1 d U . .
N5 N 0.5961(4) 0.3603(3) 0.6319(4) 0.052(4) Uani 1 1 d U . .
N6 N 0.9160(3) 0.0877(3) 0.6499(4) 0.050(4) Uani 1 1 d U . .
N7 N 0.6384(3) 0.4615(3) 0.6408(3) 0.047(3) Uani 1 1 d U . .
N8 N 0.9566(3) 0.1902(3) 0.6368(3) 0.045(3) Uani 1 1 d U . .
N9 N 0.7594(4) 0.4886(4) 0.6332(4) 0.059(4) Uani 1 1 d U . .
N10 N 0.9916(4) 0.2895(3) 0.6424(4) 0.057(4) Uani 1 1 d U . .
N11 N 0.9631(3) 0.4145(4) 0.6465(4) 0.057(4) Uani 1 1 d U . .
N12 N 0.8601(3) 0.4529(4) 0.6332(4) 0.054(4) Uani 1 1 d U . .
O1 O 0.7907(3) 0.0720(3) 0.5570(3) 0.054(3) Uani 1 1 d U . .
O2 O 0.7513(3) 0.0988(3) 0.5978(3) 0.054(3) Uani 1 1 d U . .
O3 O 0.6228(3) 0.1167(3) 0.5794(3) 0.063(3) Uani 1 1 d U . .
O4 O 0.6458(4) 0.0708(3) 0.5435(4) 0.089(5) Uani 1 1 d DU . .
O5 O 0.8963(3) 0.0614(3) 0.5713(3) 0.055(3) Uani 1 1 d U . .
O6 O 0.8468(3) 0.0776(3) 0.6080(3) 0.055(3) Uani 1 1 d U . .
O7 O 0.5785(3) 0.2046(3) 0.6016(3) 0.054(3) Uani 1 1 d U . .
O8 O 0.5627(3) 0.1559(3) 0.5635(3) 0.056(3) Uani 1 1 d U . .
O9 O 0.5735(3) 0.2625(3) 0.5530(3) 0.056(3) Uani 1 1 d U . .
O10 O 0.5996(3) 0.3008(3) 0.5953(3) 0.047(3) Uani 1 1 d U . .
O11 O 0.9369(3) 0.1217(3) 0.5840(3) 0.049(3) Uani 1 1 d U . .
O12 O 0.9836(3) 0.1449(3) 0.5499(3) 0.059(3) Uani 1 1 d U . .
O13 O 0.5706(3) 0.4083(4) 0.5418(4) 0.089(5) Uani 1 1 d DU . .
O14 O 0.6166(3) 0.4282(3) 0.5770(3) 0.064(4) Uani 1 1 d U . .
O15 O 0.9544(2) 0.2483(3) 0.6000(3) 0.048(3) Uani 1 1 d U . .
O16 O 0.9813(3) 0.2873(3) 0.5583(3) 0.059(3) Uani 1 1 d U . .
O17 O 0.6586(3) 0.4848(3) 0.5579(4) 0.068(4) Uani 1 1 d U . .
O18 O 0.7073(3) 0.4692(3) 0.5969(3) 0.062(3) Uani 1 1 d U . .
O19 O 0.9734(2) 0.3445(3) 0.6077(3) 0.050(3) Uani 1 1 d U . .
O20 O 0.9897(3) 0.3934(3) 0.5700(3) 0.062(3) Uani 1 1 d DU . .
O21 O 0.9080(3) 0.4779(3) 0.5426(3) 0.061(3) Uani 1 1 d U . .
O22 O 0.9295(3) 0.4321(3) 0.5819(3) 0.060(3) Uani 1 1 d U . .
O23 O 0.8014(3) 0.4479(3) 0.5954(3) 0.059(3) Uani 1 1 d U . .
O24 O 0.7640(3) 0.4730(3) 0.5516(3) 0.059(3) Uani 1 1 d U . .
O25 O 0.7665(3) 0.4203(3) 0.6565(3) 0.053(3) Uani 1 1 d U . .
O26 O 0.8140(3) 0.3991(3) 0.6635(3) 0.054(3) Uani 1 1 d U . .
O27 O 0.7376(3) 0.1500(3) 0.6655(3) 0.048(3) Uani 1 1 d U . .
O28 O 0.7850(3) 0.1287(3) 0.6609(3) 0.051(3) Uani 1 1 d U . .
O29 O 0.7366(3) 0.1817(3) 0.5849(3) 0.059(3) Uani 1 1 d U . .
O30 O 0.7810(3) 0.1595(3) 0.5930(3) 0.061(3) Uani 1 1 d U . .
O31 O 0.6978(3) 0.1276(3) 0.5527(3) 0.056(3) Uani 1 1 d U . .
O32 O 0.6917(3) 0.1174(4) 0.4965(4) 0.076(4) Uani 1 1 d U . .
O33 O 0.6703(3) 0.1650(3) 0.6204(3) 0.051(3) Uani 1 1 d U . .
O34 O 0.6389(3) 0.2032(3) 0.6261(3) 0.047(3) Uani 1 1 d U . .
O35 O 0.6138(4) 0.1078(4) 0.4878(4) 0.090(5) Uani 1 1 d U . .
O36 O 0.6290(5) 0.1531(5) 0.4702(5) 0.119(6) Uani 1 1 d U . .
O37 O 0.6358(3) 0.1730(3) 0.5485(3) 0.059(3) Uani 1 1 d U . .
O38 O 0.6297(3) 0.2241(3) 0.5501(3) 0.056(3) Uani 1 1 d U . .
O39 O 0.6604(3) 0.2688(3) 0.5920(4) 0.070(4) Uani 1 1 d U . .
O40 O 0.6833(3) 0.3149(3) 0.5845(3) 0.060(3) Uani 1 1 d U . .
O41 O 0.6296(3) 0.3529(3) 0.5509(3) 0.058(3) Uani 1 1 d U . .
O42 O 0.6164(5) 0.3582(5) 0.4951(5) 0.112(6) Uani 1 1 d U . .
O43 O 0.6657(3) 0.3796(3) 0.6213(3) 0.055(3) Uani 1 1 d U . .
O44 O 0.7049(3) 0.4109(3) 0.6268(3) 0.052(3) Uani 1 1 d U . .
O45 O 0.6741(3) 0.4124(3) 0.5477(3) 0.066(4) Uani 1 1 d U . .
O46 O 0.7244(4) 0.4155(3) 0.5513(4) 0.071(4) Uani 1 1 d U . .
O47 O 0.7705(3) 0.3882(3) 0.5919(4) 0.065(4) Uani 1 1 d U . .
O48 O 0.8163(3) 0.3653(3) 0.5849(3) 0.053(3) Uani 1 1 d U . .
O49 O 0.8575(3) 0.4190(3) 0.5521(3) 0.059(3) Uani 1 1 d U . .
O50 O 0.8643(3) 0.4253(4) 0.4960(3) 0.076(4) Uani 1 1 d U . .
O51 O 0.9371(4) 0.3991(4) 0.4794(5) 0.102(5) Uani 1 1 d U . .
O52 O 0.9397(5) 0.4477(5) 0.4854(6) 0.125(7) Uani 1 1 d U . .
O53 O 0.8815(3) 0.3844(3) 0.6231(3) 0.050(3) Uani 1 1 d U . .
O54 O 0.9129(3) 0.3444(3) 0.6294(3) 0.053(3) Uani 1 1 d U . .
O55 O 0.9250(3) 0.3232(3) 0.5529(3) 0.063(3) Uani 1 1 d U . .
O56 O 0.9178(3) 0.3754(3) 0.5508(3) 0.060(3) Uani 1 1 d U . .
O57 O 0.8928(3) 0.2785(3) 0.5942(3) 0.062(3) Uani 1 1 d U . .
O58 O 0.8712(3) 0.2326(3) 0.5855(4) 0.065(4) Uani 1 1 d U . .
O59 O 0.8873(3) 0.1702(3) 0.6258(3) 0.052(3) Uani 1 1 d U . .
O60 O 0.8472(3) 0.1385(3) 0.6300(3) 0.052(3) Uani 1 1 d U . .
O61 O 0.8281(3) 0.1286(3) 0.5551(3) 0.055(3) Uani 1 1 d U . .
O62 O 0.8791(3) 0.1346(3) 0.5541(3) 0.057(3) Uani 1 1 d U . .
O63 O 0.9339(3) 0.1865(3) 0.4978(3) 0.061(3) Uani 1 1 d U . .
O64 O 0.9249(3) 0.1942(3) 0.5548(3) 0.053(3) Uani 1 1 d U . .
O65 O 0.9507(3) 0.1051(3) 0.4977(3) 0.063(3) Uani 1 1 d U . .
O66 O 0.9043(3) 0.1166(3) 0.4801(4) 0.069(4) Uani 1 1 d U . .
O67 O 0.6487(2) 0.3137(3) 0.6625(3) 0.045(3) Uani 1 1 d U . .
O68 O 0.6282(3) 0.2657(3) 0.6577(3) 0.050(3) Uani 1 1 d U . .
O69 O 0.9223(3) 0.2832(3) 0.6602(3) 0.057(3) Uani 1 1 d U . .
O70 O 0.9032(3) 0.2349(3) 0.6662(3) 0.051(3) Uani 1 1 d U . .
O71 O 0.6437(6) 0.4250(5) 0.4698(6) 0.148(8) Uani 1 1 d U . .
H71A H 0.6287 0.4337 0.4589 0.223 Uiso 1 1 d R . .
C1 C 0.8110(4) 0.0600(5) 0.5294(5) 0.061(5) Uani 1 1 d U . .
H1A H 0.7994 0.0585 0.5077 0.091 Uiso 1 1 calc R . .
H1B H 0.8184 0.0396 0.5360 0.091 Uiso 1 1 calc R . .
H1C H 0.8284 0.0738 0.5262 0.091 Uiso 1 1 calc R . .
C2 C 0.7641(4) 0.0546(4) 0.5635(4) 0.050(4) Uani 1 1 d U . .
C3 C 0.7579(5) 0.0242(5) 0.5517(5) 0.068(5) Uani 1 1 d U . .
H3A H 0.7719 0.0141 0.5368 0.082 Uiso 1 1 calc R . .
C4 C 0.7318(5) 0.0097(5) 0.5621(6) 0.074(6) Uani 1 1 d U . .
H4A H 0.7279 -0.0103 0.5534 0.089 Uiso 1 1 calc R . .
C5 C 0.7095(6) 0.0231(5) 0.5858(5) 0.074(6) Uani 1 1 d U . .
H5A H 0.6916 0.0125 0.5927 0.088 Uiso 1 1 calc R . .
C6 C 0.7162(4) 0.0528(5) 0.5979(5) 0.059(5) Uani 1 1 d U . .
C7 C 0.7432(4) 0.0720(4) 0.5867(5) 0.051(4) Uani 1 1 d U . .
C8 C 0.6942(5) 0.0676(5) 0.6234(5) 0.056(5) Uani 1 1 d U . .
H8A H 0.6791 0.0544 0.6326 0.067 Uiso 1 1 calc R . .
C9 C 0.6702(4) 0.1016(4) 0.6654(4) 0.053(4) Uani 1 1 d U . .
H9A H 0.6653 0.1237 0.6663 0.064 Uiso 1 1 calc R . .
H9B H 0.6509 0.0900 0.6621 0.064 Uiso 1 1 calc R . .
C10 C 0.6861(4) 0.0914(4) 0.6996(4) 0.048(4) Uani 1 1 d U . .
H10A H 0.6898 0.0690 0.6992 0.058 Uiso 1 1 calc R . .
H10B H 0.7061 0.1018 0.7020 0.058 Uiso 1 1 calc R . .
C11 C 0.6655(4) 0.0997(4) 0.7300(4) 0.048(4) Uani 1 1 d U . .
H11A H 0.6442 0.0936 0.7246 0.058 Uiso 1 1 calc R . .
H11B H 0.6657 0.1222 0.7333 0.058 Uiso 1 1 calc R . .
C12 C 0.6754(5) 0.0840(5) 0.7644(5) 0.071(6) Uani 1 1 d U . .
H12A H 0.6973 0.0883 0.7688 0.106 Uiso 1 1 calc R . .
H12B H 0.6729 0.0616 0.7623 0.106 Uiso 1 1 calc R . .
C13 C 0.5966(5) 0.1548(4) 0.7031(5) 0.058(5) Uani 1 1 d U . .
H13B H 0.6166 0.1631 0.6953 0.087 Uiso 1 1 calc R . .
H13C H 0.6000 0.1336 0.7110 0.087 Uiso 1 1 calc R . .
C14 C 0.5749(5) 0.1546(5) 0.6733(5) 0.065(5) Uani 1 1 d U . .
H14A H 0.5708 0.1758 0.6655 0.078 Uiso 1 1 calc R . .
H14B H 0.5553 0.1452 0.6803 0.078 Uiso 1 1 calc R . .
C15 C 0.5856(5) 0.1061(5) 0.6441(5) 0.063(5) Uani 1 1 d U . .
H15A H 0.5718 0.0991 0.6613 0.075 Uiso 1 1 calc R . .
C16 C 0.5982(5) 0.0823(5) 0.6236(5) 0.062(5) Uani 1 1 d U . .
C17 C 0.5949(5) 0.0525(5) 0.6330(6) 0.073(6) Uani 1 1 d U . .
H17A H 0.5842 0.0487 0.6539 0.088 Uiso 1 1 calc R . .
C18 C 0.6054(5) 0.0280(5) 0.6156(6) 0.079(6) Uani 1 1 d U . .
H18A H 0.5995 0.0082 0.6232 0.095 Uiso 1 1 calc R . .
C19 C 0.6244(5) 0.0306(5) 0.5870(5) 0.077(6) Uani 1 1 d DU . .
H19A H 0.6349 0.0139 0.5768 0.093 Uiso 1 1 calc R . .
C20 C 0.6261(5) 0.0610(5) 0.5751(5) 0.077(6) Uani 1 1 d DU . .
C21 C 0.6167(5) 0.0889(5) 0.5920(5) 0.061(5) Uani 1 1 d U . .
C22 C 0.6540(6) 0.0440(4) 0.5186(5) 0.091(7) Uani 1 1 d DU . .
H22A H 0.6419 0.0259 0.5247 0.136 Uiso 1 1 calc R . .
H22B H 0.6759 0.0392 0.5206 0.136 Uiso 1 1 calc R . .
H22C H 0.6494 0.0500 0.4947 0.136 Uiso 1 1 calc R . .
C23 C 0.9245(5) 0.0510(5) 0.5547(6) 0.074(6) Uani 1 1 d U . .
H23A H 0.9202 0.0452 0.5307 0.110 Uiso 1 1 calc R . .
H23B H 0.9326 0.0332 0.5672 0.110 Uiso 1 1 calc R . .
H23C H 0.9396 0.0676 0.5551 0.110 Uiso 1 1 calc R . .
C24 C 0.8747(4) 0.0391(4) 0.5775(5) 0.052(4) Uani 1 1 d U . .
C25 C 0.8779(5) 0.0088(4) 0.5655(5) 0.062(5) Uani 1 1 d U . .
H25A H 0.8948 0.0032 0.5515 0.074 Uiso 1 1 calc R . .
C26 C 0.8546(5) -0.0137(5) 0.5751(6) 0.078(6) Uani 1 1 d U . .
H26A H 0.8564 -0.0343 0.5673 0.094 Uiso 1 1 calc R . .
C27 C 0.8295(4) -0.0051(4) 0.5959(5) 0.053(4) Uani 1 1 d U . .
H27A H 0.8142 -0.0195 0.6022 0.063 Uiso 1 1 calc R . .
C28 C 0.8278(4) 0.0268(4) 0.6075(5) 0.057(4) Uani 1 1 d U . .
C29 C 0.8507(4) 0.0485(4) 0.5973(5) 0.046(4) Uani 1 1 d U . .
C30 C 0.8016(4) 0.0325(4) 0.6308(4) 0.047(4) Uani 1 1 d U . .
H30A H 0.7906 0.0153 0.6392 0.057 Uiso 1 1 calc R . .
C31 C 0.7694(5) 0.0583(5) 0.6701(5) 0.061(5) Uani 1 1 d U . .
H31A H 0.7550 0.0757 0.6683 0.073 Uiso 1 1 calc R . .
H31B H 0.7575 0.0390 0.6691 0.073 Uiso 1 1 calc R . .
C32 C 0.7866(5) 0.0601(5) 0.7027(5) 0.062(5) Uani 1 1 d U . .
H32A H 0.7989 0.0791 0.7027 0.074 Uiso 1 1 calc R . .
H32B H 0.8010 0.0426 0.7037 0.074 Uiso 1 1 calc R . .
C33 C 0.7663(5) 0.0597(5) 0.7361(5) 0.065(5) Uani 1 1 d U . .
H33A H 0.7527 0.0778 0.7359 0.078 Uiso 1 1 calc R . .
H33B H 0.7533 0.0411 0.7359 0.078 Uiso 1 1 calc R . .
C34 C 0.7856(4) 0.0600(5) 0.7698(4) 0.058(5) Uani 1 1 d DU . .
H34A H 0.7984 0.0787 0.7706 0.070 Uiso 1 1 calc R . .
H34B H 0.7994 0.0419 0.7703 0.070 Uiso 1 1 calc R . .
C35 C 0.7637(4) 0.0593(4) 0.8018(4) 0.055(5) Uani 1 1 d DU . .
H35B H 0.7510 0.0405 0.8011 0.083 Uiso 1 1 calc R . .
H35C H 0.7499 0.0772 0.8011 0.083 Uiso 1 1 calc R . .
C36 C 0.5599(5) 0.2827(4) 0.6637(4) 0.052(4) Uani 1 1 d U . .
H36B H 0.5415 0.2959 0.6618 0.078 Uiso 1 1 calc R . .
H36C H 0.5784 0.2957 0.6625 0.078 Uiso 1 1 calc R . .
C37 C 0.5321(5) 0.2487(5) 0.6257(5) 0.066(5) Uani 1 1 d U . .
H37A H 0.5148 0.2587 0.6355 0.079 Uiso 1 1 calc R . .
C38 C 0.5261(4) 0.2241(4) 0.6022(5) 0.054(4) Uani 1 1 d U . .
C39 C 0.4967(5) 0.2207(5) 0.5893(5) 0.066(5) Uani 1 1 d U . .
H39A H 0.4820 0.2359 0.5950 0.079 Uiso 1 1 calc R . .
C40 C 0.4869(5) 0.1957(5) 0.5681(6) 0.073(6) Uani 1 1 d U . .
H40A H 0.4663 0.1942 0.5605 0.088 Uiso 1 1 calc R . .
C41 C 0.5084(5) 0.1736(5) 0.5588(6) 0.076(6) Uani 1 1 d U . .
H41A H 0.5028 0.1569 0.5444 0.092 Uiso 1 1 calc R . .
C42 C 0.5390(4) 0.1766(4) 0.5713(5) 0.054(5) Uani 1 1 d U . .
C43 C 0.5480(4) 0.2033(4) 0.5931(5) 0.057(5) Uani 1 1 d U . .
C44 C 0.5533(5) 0.1295(5) 0.5416(6) 0.080(6) Uani 1 1 d U . .
H44A H 0.5462 0.1371 0.5191 0.120 Uiso 1 1 calc R . .
H44B H 0.5367 0.1183 0.5530 0.120 Uiso 1 1 calc R . .
H44C H 0.5708 0.1158 0.5382 0.120 Uiso 1 1 calc R . .
C45 C 0.5631(4) 0.2434(4) 0.5252(5) 0.056(5) Uani 1 1 d U . .
H45A H 0.5491 0.2550 0.5104 0.084 Uiso 1 1 calc R . .
H45B H 0.5523 0.2255 0.5346 0.084 Uiso 1 1 calc R . .
H45C H 0.5807 0.2365 0.5115 0.084 Uiso 1 1 calc R . .
C46 C 0.5570(4) 0.2907(4) 0.5586(5) 0.049(4) Uani 1 1 d U . .
C47 C 0.5275(5) 0.2979(5) 0.5457(5) 0.065(5) Uani 1 1 d U . .
H47A H 0.5171 0.2841 0.5308 0.078 Uiso 1 1 calc R . .
C48 C 0.5143(5) 0.3242(5) 0.5549(5) 0.069(6) Uani 1 1 d U . .
H48A H 0.4949 0.3294 0.5455 0.083 Uiso 1 1 calc R . .
C49 C 0.5281(5) 0.3442(5) 0.5778(5) 0.059(5) Uani 1 1 d U . .
H49A H 0.5180 0.3630 0.5827 0.071 Uiso 1 1 calc R . .
C50 C 0.5548(4) 0.3388(4) 0.5936(5) 0.061(5) Uani 1 1 d U . .
C51 C 0.5729(4) 0.3109(5) 0.5822(5) 0.054(5) Uani 1 1 d U . .
C52 C 0.5696(4) 0.3591(4) 0.6190(4) 0.052(4) Uani 1 1 d U . .
H52A H 0.5563 0.3745 0.6275 0.062 Uiso 1 1 calc R . .
C53 C 0.6015(4) 0.3807(4) 0.6608(4) 0.053(4) Uani 1 1 d U . .
H53A H 0.5906 0.4002 0.6565 0.064 Uiso 1 1 calc R . .
H53B H 0.6236 0.3854 0.6621 0.064 Uiso 1 1 calc R . .
C54 C 0.5912(5) 0.3678(4) 0.6952(5) 0.057(5) Uani 1 1 d U . .
H54A H 0.5996 0.3469 0.6978 0.069 Uiso 1 1 calc R . .
H54B H 0.5686 0.3661 0.6952 0.069 Uiso 1 1 calc R . .
C55 C 0.6011(5) 0.3870(4) 0.7265(5) 0.058(5) Uani 1 1 d U . .
H55B H 0.5962 0.4087 0.7220 0.087 Uiso 1 1 calc R . .
H55C H 0.6235 0.3853 0.7293 0.087 Uiso 1 1 calc R . .
C56 C 0.8771(4) 0.0854(5) 0.7394(5) 0.059(5) Uani 1 1 d U . .
H56B H 0.8553 0.0898 0.7348 0.089 Uiso 1 1 calc R . .
H56C H 0.8796 0.0630 0.7416 0.089 Uiso 1 1 calc R . .
C57 C 0.8970(5) 0.0973(5) 0.7087(5) 0.067(5) Uani 1 1 d U . .
H57A H 0.9180 0.1014 0.7169 0.081 Uiso 1 1 calc R . .
H57B H 0.8883 0.1169 0.7002 0.081 Uiso 1 1 calc R . .
C58 C 0.8982(4) 0.0734(4) 0.6776(5) 0.052(4) Uani 1 1 d U . .
H58A H 0.9080 0.0542 0.6852 0.063 Uiso 1 1 calc R . .
H58B H 0.8772 0.0687 0.6694 0.063 Uiso 1 1 calc R . .
C59 C 0.9454(5) 0.0843(5) 0.6497(5) 0.063(5) Uani 1 1 d U . .
H59A H 0.9525 0.0716 0.6679 0.076 Uiso 1 1 calc R . .
C60 C 0.9709(4) 0.0959(4) 0.6271(5) 0.052(5) Uani 1 1 d U . .
C61 C 1.0006(4) 0.0896(5) 0.6375(5) 0.058(5) Uani 1 1 d U . .
H61A H 1.0040 0.0775 0.6576 0.070 Uiso 1 1 calc R . .
C62 C 1.0260(4) 0.1011(4) 0.6184(5) 0.056(5) Uani 1 1 d U . .
H62A H 1.0464 0.0967 0.6254 0.068 Uiso 1 1 calc R . .
C63 C 1.0202(4) 0.1191(4) 0.5889(5) 0.053(5) Uani 1 1 d U . .
H63A H 1.0369 0.1269 0.5759 0.064 Uiso 1 1 calc R . .
C64 C 0.9911(4) 0.1256(4) 0.5788(5) 0.053(5) Uani 1 1 d U . .
C65 C 0.9637(4) 0.1153(4) 0.5967(5) 0.052(4) Uani 1 1 d U . .
C66 C 1.0071(4) 0.1499(5) 0.5243(5) 0.060(5) Uani 1 1 d U . .
H66A H 1.0233 0.1627 0.5342 0.090 Uiso 1 1 calc R . .
H66B H 0.9982 0.1603 0.5042 0.090 Uiso 1 1 calc R . .
H66C H 1.0157 0.1302 0.5171 0.090 Uiso 1 1 calc R . .
C67 C 0.5434(5) 0.4019(6) 0.5167(6) 0.108(8) Uani 1 1 d DU . .
H67A H 0.5241 0.4073 0.5280 0.162 Uiso 1 1 calc R . .
H67B H 0.5432 0.3802 0.5104 0.162 Uiso 1 1 calc R . .
H67C H 0.5459 0.4143 0.4957 0.162 Uiso 1 1 calc R . .
C68 C 0.5600(6) 0.4293(5) 0.5721(5) 0.089(7) Uani 1 1 d DU . .
C69 C 0.5325(6) 0.4383(5) 0.5816(6) 0.084(7) Uani 1 1 d DU . .
H69A H 0.5148 0.4310 0.5699 0.101 Uiso 1 1 calc R . .
C70 C 0.5299(8) 0.4574(8) 0.6074(9) 0.124(10) Uani 1 1 d U . .
H70A H 0.5105 0.4662 0.6121 0.149 Uiso 1 1 calc R . .
C71 C 0.5536(6) 0.4649(6) 0.6273(7) 0.099(8) Uani 1 1 d U . .
H71B H 0.5500 0.4762 0.6479 0.119 Uiso 1 1 calc R . .
C72 C 0.5858(5) 0.4563(5) 0.6181(5) 0.072(6) Uani 1 1 d DU . .
C73 C 0.5909(5) 0.4376(5) 0.5892(5) 0.062(5) Uani 1 1 d U . .
C74 C 0.6108(5) 0.4684(5) 0.6406(5) 0.077(6) Uani 1 1 d DU . .
H74A H 0.6047 0.4833 0.6571 0.092 Uiso 1 1 calc R . .
C75 C 0.6570(4) 0.4743(4) 0.6697(5) 0.054(5) Uani 1 1 d U . .
H75A H 0.6785 0.4763 0.6620 0.065 Uiso 1 1 calc R . .
H75B H 0.6494 0.4950 0.6754 0.065 Uiso 1 1 calc R . .
C76 C 0.6559(5) 0.4548(4) 0.7012(5) 0.058(5) Uani 1 1 d U . .
H76A H 0.6626 0.4340 0.6947 0.070 Uiso 1 1 calc R . .
H76B H 0.6343 0.4533 0.7087 0.070 Uiso 1 1 calc R . .
C77 C 0.6749(4) 0.4649(4) 0.7325(5) 0.057(5) Uani 1 1 d U . .
H77A H 0.6965 0.4592 0.7284 0.069 Uiso 1 1 calc R . .
H77B H 0.6739 0.4875 0.7342 0.069 Uiso 1 1 calc R . .
C78 C 0.6646(4) 0.4513(4) 0.7667(4) 0.053(4) Uani 1 1 d U . .
H78B H 0.6655 0.4287 0.7650 0.080 Uiso 1 1 calc R . .
H78C H 0.6430 0.4571 0.7709 0.080 Uiso 1 1 calc R . .
C79 C 0.9616(5) 0.1840(4) 0.7019(5) 0.057(5) Uani 1 1 d U . .
H79B H 0.9840 0.1868 0.7028 0.086 Uiso 1 1 calc R . .
H79C H 0.9520 0.2045 0.7035 0.086 Uiso 1 1 calc R . .
C80 C 0.9525(4) 0.1688(4) 0.6662(5) 0.056(5) Uani 1 1 d U . .
H80A H 0.9654 0.1505 0.6623 0.067 Uiso 1 1 calc R . .
H80B H 0.9309 0.1621 0.6671 0.067 Uiso 1 1 calc R . .
C81 C 0.9848(4) 0.1917(4) 0.6237(5) 0.052(5) Uani 1 1 d U . .
H81A H 0.9986 0.1767 0.6323 0.062 Uiso 1 1 calc R . .
C82 C 0.9972(4) 0.2117(4) 0.5996(4) 0.045(4) Uani 1 1 d U . .
C83 C 1.0266(5) 0.2066(5) 0.5860(5) 0.065(5) Uani 1 1 d U . .
H83A H 1.0367 0.1883 0.5925 0.078 Uiso 1 1 calc R . .
C84 C 1.0425(5) 0.2268(4) 0.5631(5) 0.056(5) Uani 1 1 d U . .
H84A H 1.0629 0.2227 0.5559 0.067 Uiso 1 1 calc R . .
C85 C 1.0270(5) 0.2528(5) 0.5518(5) 0.066(5) Uani 1 1 d U . .
H85A H 1.0364 0.2658 0.5352 0.080 Uiso 1 1 calc R . .
C86 C 0.9972(5) 0.2602(4) 0.5648(5) 0.056(5) Uani 1 1 d U . .
C87 C 0.9815(5) 0.2404(4) 0.5890(5) 0.054(5) Uani 1 1 d U . .
C88 C 0.9916(5) 0.3062(5) 0.5291(6) 0.075(6) Uani 1 1 d U . .
H88A H 1.0065 0.2947 0.5153 0.112 Uiso 1 1 calc R . .
H88B H 1.0012 0.3249 0.5379 0.112 Uiso 1 1 calc R . .
H88C H 0.9740 0.3116 0.5146 0.112 Uiso 1 1 calc R . .
C89 C 0.6329(5) 0.4913(5) 0.5359(6) 0.083(7) Uani 1 1 d U . .
H89A H 0.6398 0.4928 0.5118 0.125 Uiso 1 1 calc R . .
H89B H 0.6235 0.5107 0.5429 0.125 Uiso 1 1 calc R . .
H89C H 0.6178 0.4748 0.5379 0.125 Uiso 1 1 calc R . .
C90 C 0.6789(5) 0.5075(5) 0.5653(5) 0.060(5) Uani 1 1 d U . .
C91 C 0.6762(5) 0.5380(5) 0.5536(6) 0.072(6) Uani 1 1 d U . .
H91A H 0.6593 0.5433 0.5394 0.086 Uiso 1 1 calc R . .
C92 C 0.6981(5) 0.5613(5) 0.5626(6) 0.076(6) Uani 1 1 d U . .
H92A H 0.6964 0.5815 0.5538 0.091 Uiso 1 1 calc R . .
C93 C 0.7220(6) 0.5527(6) 0.5848(7) 0.097(8) Uani 1 1 d U . .
H93A H 0.7366 0.5678 0.5908 0.116 Uiso 1 1 calc R . .
C94 C 0.7256(5) 0.5236(4) 0.5986(5) 0.062(5) Uani 1 1 d U . .
C95 C 0.7035(5) 0.4990(5) 0.5864(5) 0.059(5) Uani 1 1 d U . .
C96 C 0.7500(4) 0.5153(4) 0.6221(5) 0.056(5) Uani 1 1 d U . .
H96A H 0.7611 0.5322 0.6310 0.067 Uiso 1 1 calc R . .
C97 C 0.7819(5) 0.4907(5) 0.6621(5) 0.063(5) Uani 1 1 d U . .
H97A H 0.7936 0.5100 0.6603 0.076 Uiso 1 1 calc R . .
H97B H 0.7964 0.4734 0.6609 0.076 Uiso 1 1 calc R . .
C98 C 0.7646(5) 0.4899(5) 0.6968(5) 0.064(5) Uani 1 1 d U . .
H98A H 0.7505 0.5076 0.6977 0.076 Uiso 1 1 calc R . .
H98B H 0.7520 0.4710 0.6975 0.076 Uiso 1 1 calc R . .
C99 C 0.7844(4) 0.4906(5) 0.7283(5) 0.064(5) Uani 1 1 d U . .
H99A H 0.7974 0.5091 0.7276 0.077 Uiso 1 1 calc R . .
H99B H 0.7981 0.4725 0.7281 0.077 Uiso 1 1 calc R . .
C100 C 0.7653(5) 0.4905(5) 0.7631(5) 0.069(6) Uani 1 1 d U . .
H10C H 0.7520 0.5089 0.7638 0.083 Uiso 1 1 calc R . .
H10D H 0.7519 0.4722 0.7636 0.083 Uiso 1 1 calc R . .
C101 C 0.7859(5) 0.4903(5) 0.7945(5) 0.072(6) Uani 1 1 d U . .
H10F H 0.7998 0.5082 0.7935 0.107 Uiso 1 1 calc R . .
H10G H 0.7986 0.4716 0.7942 0.107 Uiso 1 1 calc R . .
C102 C 0.9915(4) 0.2672(4) 0.6712(4) 0.051(4) Uani 1 1 d U . .
H10I H 1.0101 0.2544 0.6705 0.077 Uiso 1 1 calc R . .
H10J H 0.9734 0.2537 0.6695 0.077 Uiso 1 1 calc R . .
C103 C 1.0189(5) 0.2995(4) 0.6325(5) 0.056(5) Uani 1 1 d U . .
H10K H 1.0363 0.2899 0.6423 0.067 Uiso 1 1 calc R . .
C104 C 1.0243(5) 0.3238(4) 0.6080(5) 0.063(5) Uani 1 1 d U . .
C105 C 1.0545(5) 0.3274(5) 0.5968(6) 0.074(6) Uani 1 1 d U . .
H10L H 1.0696 0.3137 0.6055 0.089 Uiso 1 1 calc R . .
C106 C 1.0641(5) 0.3513(5) 0.5718(6) 0.072(6) Uani 1 1 d U . .
H10M H 1.0837 0.3508 0.5612 0.086 Uiso 1 1 calc R . .
C107 C 1.0446(4) 0.3734(4) 0.5650(6) 0.069(6) Uani 1 1 d DU . .
H10N H 1.0502 0.3903 0.5510 0.083 Uiso 1 1 calc R . .
C108 C 1.0162(4) 0.3713(4) 0.5786(5) 0.069(6) Uani 1 1 d DU . .
C109 C 1.0035(5) 0.3456(4) 0.5984(5) 0.060(5) Uani 1 1 d U . .
C110 C 0.9983(4) 0.4218(3) 0.5477(5) 0.063(5) Uani 1 1 d DU . .
H11C H 1.0205 0.4249 0.5484 0.076 Uiso 1 1 calc R . .
H11D H 0.9880 0.4400 0.5569 0.076 Uiso 1 1 calc R . .
H110 H 0.9918 0.4184 0.5238 0.095 Uiso 1 1 calc R . .
C111 C 0.8993(5) 0.5014(5) 0.5164(5) 0.078(6) Uani 1 1 d U . .
H11F H 0.8889 0.5185 0.5279 0.117 Uiso 1 1 calc R . .
H11G H 0.8854 0.4922 0.4993 0.117 Uiso 1 1 calc R . .
H11H H 0.9177 0.5089 0.5047 0.117 Uiso 1 1 calc R . .
C112 C 0.9247(4) 0.4856(4) 0.5704(6) 0.060(5) Uani 1 1 d U . .
C113 C 0.9305(5) 0.5160(6) 0.5792(6) 0.081(6) Uani 1 1 d U . .
H11I H 0.9226 0.5322 0.5656 0.097 Uiso 1 1 calc R . .
C114 C 0.9488(5) 0.5222(5) 0.6091(6) 0.073(5) Uani 1 1 d U . .
H11J H 0.9536 0.5428 0.6144 0.088 Uiso 1 1 calc R . .
C115 C 0.9599(5) 0.4988(5) 0.6312(6) 0.069(6) Uani 1 1 d U . .
H11K H 0.9711 0.5036 0.6515 0.083 Uiso 1 1 calc R . .
C116 C 0.9533(4) 0.4664(4) 0.6213(5) 0.058(5) Uani 1 1 d U . .
C117 C 0.9354(4) 0.4603(4) 0.5908(5) 0.047(4) Uani 1 1 d U . .
C118 C 0.9660(4) 0.4443(4) 0.6466(5) 0.049(4) Uani 1 1 d U . .
H11M H 0.9775 0.4527 0.6650 0.059 Uiso 1 1 calc R . .
C119 C 0.9765(5) 0.3979(5) 0.6761(5) 0.060(5) Uani 1 1 d U . .
H11N H 0.9954 0.4083 0.6837 0.073 Uiso 1 1 calc R . .
H11O H 0.9819 0.3768 0.6689 0.073 Uiso 1 1 calc R . .
C120 C 0.9540(5) 0.3966(5) 0.7059(5) 0.076(6) Uani 1 1 d U . .
H12E H 0.9340 0.3896 0.6968 0.115 Uiso 1 1 calc R . .
H12F H 0.9511 0.4177 0.7148 0.115 Uiso 1 1 calc R . .
C121 C 0.8747(6) 0.4636(5) 0.7622(6) 0.080(6) Uani 1 1 d U . .
H12H H 0.8536 0.4565 0.7669 0.121 Uiso 1 1 calc R . .
H12I H 0.8743 0.4862 0.7602 0.121 Uiso 1 1 calc R . .
C122 C 0.8853(4) 0.4505(4) 0.7292(4) 0.048(4) Uani 1 1 d U . .
H12J H 0.8859 0.4280 0.7317 0.057 Uiso 1 1 calc R . .
H12K H 0.9065 0.4576 0.7251 0.057 Uiso 1 1 calc R . .
C123 C 0.8663(4) 0.4582(4) 0.6973(4) 0.047(4) Uani 1 1 d U . .
H12L H 0.8464 0.4474 0.6988 0.056 Uiso 1 1 calc R . .
H12M H 0.8621 0.4805 0.6971 0.056 Uiso 1 1 calc R . .
C124 C 0.8817(5) 0.4495(5) 0.6644(5) 0.061(5) Uani 1 1 d U . .
H12N H 0.8888 0.4281 0.6660 0.074 Uiso 1 1 calc R . .
H12O H 0.8999 0.4627 0.6609 0.074 Uiso 1 1 calc R . .
C125 C 0.8594(4) 0.4803(5) 0.6194(5) 0.058(5) Uani 1 1 d U . .
H12P H 0.8736 0.4950 0.6279 0.069 Uiso 1 1 calc R . .
C126 C 0.8375(4) 0.4902(4) 0.5909(4) 0.051(4) Uani 1 1 d U . .
C127 C 0.8448(5) 0.5207(5) 0.5773(6) 0.074(6) Uani 1 1 d U . .
H12Q H 0.8623 0.5315 0.5851 0.089 Uiso 1 1 calc R . .
C128 C 0.8244(5) 0.5342(6) 0.5513(6) 0.082(6) Uani 1 1 d U . .
H12R H 0.8287 0.5538 0.5418 0.099 Uiso 1 1 calc R . .
C129 C 0.7975(4) 0.5173(5) 0.5403(5) 0.061(5) Uani 1 1 d U . .
H12S H 0.7847 0.5249 0.5225 0.073 Uiso 1 1 calc R . .
C130 C 0.7909(5) 0.4893(5) 0.5569(6) 0.074(6) Uani 1 1 d U . .
C131 C 0.8118(4) 0.4753(4) 0.5807(5) 0.054(5) Uani 1 1 d U . .
C132 C 0.7457(5) 0.4830(5) 0.5205(5) 0.071(6) Uani 1 1 d U . .
H13D H 0.7576 0.4794 0.4995 0.106 Uiso 1 1 calc R . .
H13E H 0.7408 0.5048 0.5225 0.106 Uiso 1 1 calc R . .
H13F H 0.7266 0.4712 0.5195 0.106 Uiso 1 1 calc R . .
C133 C 0.6410(4) 0.2875(4) 0.6746(5) 0.051(4) Uani 1 1 d U . .
C134 C 0.6466(4) 0.2809(4) 0.7121(5) 0.052(4) Uani 1 1 d U . .
C135 C 0.6466(4) 0.3061(4) 0.7368(5) 0.053(4) Uani 1 1 d U . .
H13G H 0.6463 0.3265 0.7285 0.063 Uiso 1 1 calc R . .
C136 C 0.6471(5) 0.3010(5) 0.7725(5) 0.062(5) Uani 1 1 d U . .
H13J H 0.6486 0.3176 0.7883 0.093 Uiso 1 1 calc R . .
C137 C 0.7816(4) 0.4031(4) 0.7124(3) 0.048(4) Uani 1 1 d DU . .
C138 C 0.6476(4) 0.2446(4) 0.7618(4) 0.048(4) Uani 1 1 d U . .
H13A H 0.6511 0.2244 0.7699 0.072 Uiso 1 1 calc R . .
C139 C 0.6449(4) 0.2504(4) 0.7255(5) 0.054(5) Uani 1 1 d U . .
H13Q H 0.6419 0.2338 0.7100 0.065 Uiso 1 1 calc R . .
C140 C 0.7873(4) 0.4078(4) 0.6746(3) 0.044(4) Uani 1 1 d DU . .
C141 C 0.9100(4) 0.2607(4) 0.6777(4) 0.047(4) Uani 1 1 d U . .
C142 C 0.9052(4) 0.2689(4) 0.7162(4) 0.040(4) Uani 1 1 d U . .
C143 C 0.9043(4) 0.2984(4) 0.7278(5) 0.052(4) Uani 1 1 d U . .
H14C H 0.9051 0.3147 0.7116 0.063 Uiso 1 1 calc R . .
C144 C 0.9021(4) 0.3051(4) 0.7636(5) 0.054(5) Uani 1 1 d U . .
H14D H 0.8999 0.3256 0.7711 0.082 Uiso 1 1 calc R . .
C145 C 0.7685(4) 0.1451(4) 0.7153(4) 0.049(4) Uani 1 1 d U . .
C146 C 0.9051(4) 0.2494(4) 0.7749(5) 0.054(5) Uani 1 1 d U . .
H14G H 0.9069 0.2330 0.7909 0.081 Uiso 1 1 calc R . .
C147 C 0.9044(5) 0.2437(5) 0.7399(5) 0.066(5) Uani 1 1 d U . .
H14M H 0.9034 0.2233 0.7315 0.079 Uiso 1 1 calc R . .
C148 C 0.7634(4) 0.1409(4) 0.6768(4) 0.049(4) Uani 1 1 d U . .
C149 C 0.7829(6) 0.2092(6) 0.5705(7) 0.096(8) Uani 1 1 d U . .
H14N H 0.8050 0.2052 0.5713 0.144 Uiso 1 1 calc R . .
H14O H 0.7781 0.2269 0.5850 0.144 Uiso 1 1 calc R . .
H14P H 0.7768 0.2133 0.5466 0.144 Uiso 1 1 calc R . .
C150 C 0.7658(5) 0.1814(5) 0.5837(5) 0.054(5) Uani 1 1 d U . .
C151 C 0.7433(5) 0.1247(5) 0.5144(5) 0.074(6) Uani 1 1 d U . .
H15B H 0.7549 0.1180 0.5347 0.111 Uiso 1 1 calc R . .
H15C H 0.7492 0.1458 0.5085 0.111 Uiso 1 1 calc R . .
H15D H 0.7479 0.1112 0.4948 0.111 Uiso 1 1 calc R . .
C152 C 0.7102(5) 0.1236(5) 0.5221(5) 0.065(5) Uani 1 1 d U . .
C153 C 0.6918(4) 0.2111(4) 0.6474(5) 0.060(5) Uani 1 1 d U . .
H15E H 0.7107 0.1989 0.6483 0.089 Uiso 1 1 calc R . .
H15F H 0.6856 0.2164 0.6710 0.089 Uiso 1 1 calc R . .
H15G H 0.6955 0.2298 0.6341 0.089 Uiso 1 1 calc R . .
C154 C 0.6658(4) 0.1919(4) 0.6296(4) 0.045(4) Uani 1 1 d U . .
C155 C 0.5961(8) 0.1265(8) 0.4334(7) 0.145(12) Uani 1 1 d DU . .
H15H H 0.5909 0.1469 0.4247 0.218 Uiso 1 1 calc R . .
H15I H 0.5772 0.1152 0.4385 0.218 Uiso 1 1 calc R . .
H15J H 0.6078 0.1154 0.4158 0.218 Uiso 1 1 calc R . .
C156 C 0.6148(5) 0.1293(6) 0.4656(6) 0.081(6) Uani 1 1 d DU . .
C157 C 0.6724(5) 0.2036(5) 0.5162(6) 0.082(6) Uani 1 1 d DU . .
H15K H 0.6773 0.2251 0.5115 0.123 Uiso 1 1 calc R . .
H15L H 0.6680 0.1931 0.4943 0.123 Uiso 1 1 calc R . .
H15M H 0.6899 0.1938 0.5275 0.123 Uiso 1 1 calc R . .
C158 C 0.6438(4) 0.2017(5) 0.5404(5) 0.065(5) Uani 1 1 d DU . .
C159 C 0.7138(5) 0.2695(5) 0.5760(7) 0.086(7) Uani 1 1 d DU . .
H15N H 0.7112 0.2473 0.5767 0.130 Uiso 1 1 calc R . .
H15O H 0.7291 0.2756 0.5932 0.130 Uiso 1 1 calc R . .
H15P H 0.7207 0.2757 0.5530 0.130 Uiso 1 1 calc R . .
C160 C 0.6825(5) 0.2855(5) 0.5844(5) 0.069(6) Uani 1 1 d DU . .
C161 C 0.6273(4) 0.3064(4) 0.5186(6) 0.061(5) Uani 1 1 d U . .
H16A H 0.6076 0.2972 0.5123 0.092 Uiso 1 1 calc R . .
H16B H 0.6337 0.2986 0.5412 0.092 Uiso 1 1 calc R . .
H16C H 0.6427 0.3010 0.5011 0.092 Uiso 1 1 calc R . .
C162 C 0.6242(5) 0.3396(5) 0.5202(6) 0.074(6) Uani 1 1 d U . .
C163 C 0.7120(5) 0.3593(5) 0.6477(5) 0.063(5) Uani 1 1 d U . .
H16D H 0.7326 0.3669 0.6528 0.094 Uiso 1 1 calc R . .
H16E H 0.7134 0.3418 0.6319 0.094 Uiso 1 1 calc R . .
H16F H 0.7021 0.3528 0.6692 0.094 Uiso 1 1 calc R . .
C164 C 0.6934(4) 0.3844(4) 0.6309(4) 0.040(4) Uani 1 1 d U . .
C165 C 0.7045(6) 0.3760(6) 0.5154(6) 0.086(7) Uani 1 1 d U . .
H16G H 0.7263 0.3723 0.5107 0.130 Uiso 1 1 calc R . .
H16H H 0.6938 0.3800 0.4937 0.130 Uiso 1 1 calc R . .
H16I H 0.6957 0.3579 0.5266 0.130 Uiso 1 1 calc R . .
C166 C 0.7012(6) 0.4039(6) 0.5396(6) 0.083(7) Uani 1 1 d U . .
C167 C 0.7730(6) 0.3355(6) 0.5693(8) 0.101(8) Uani 1 1 d U . .
H16J H 0.7888 0.3203 0.5642 0.152 Uiso 1 1 calc R . .
H16K H 0.7617 0.3404 0.5481 0.152 Uiso 1 1 calc R . .
H16L H 0.7589 0.3272 0.5866 0.152 Uiso 1 1 calc R . .
C168 C 0.7882(5) 0.3652(5) 0.5838(5) 0.066(5) Uani 1 1 d U . .
C169 C 0.8109(5) 0.4177(6) 0.5162(7) 0.087(7) Uani 1 1 d U . .
H16M H 0.7996 0.4328 0.5300 0.131 Uiso 1 1 calc R . .
H16N H 0.8048 0.3970 0.5232 0.131 Uiso 1 1 calc R . .
H16O H 0.8062 0.4206 0.4917 0.131 Uiso 1 1 calc R . .
C170 C 0.8462(4) 0.4220(5) 0.5223(5) 0.056(5) Uani 1 1 d U . .
C171 C 0.8601(4) 0.3369(5) 0.6472(5) 0.063(5) Uani 1 1 d U . .
H17B H 0.8411 0.3487 0.6475 0.095 Uiso 1 1 calc R . .
H17C H 0.8656 0.3312 0.6709 0.095 Uiso 1 1 calc R . .
H17D H 0.8572 0.3183 0.6333 0.095 Uiso 1 1 calc R . .
C172 C 0.8856(4) 0.3561(4) 0.6314(5) 0.053(5) Uani 1 1 d U . .
C173 C 0.9651(7) 0.4265(7) 0.4348(8) 0.123(10) Uani 1 1 d U . .
H17E H 0.9760 0.4074 0.4300 0.185 Uiso 1 1 calc R . .
H17F H 0.9800 0.4431 0.4378 0.185 Uiso 1 1 calc R . .
H17G H 0.9515 0.4314 0.4154 0.185 Uiso 1 1 calc R . .
C174 C 0.9457(5) 0.4230(6) 0.4687(7) 0.081(6) Uani 1 1 d U . .
C175 C 0.8419(6) 0.2781(5) 0.5720(7) 0.087(7) Uani 1 1 d U . .
H17H H 0.8452 0.3003 0.5715 0.130 Uiso 1 1 calc R . .
H17I H 0.8254 0.2733 0.5884 0.130 Uiso 1 1 calc R . .
H17J H 0.8362 0.2710 0.5489 0.130 Uiso 1 1 calc R . .
C176 C 0.8715(5) 0.2621(5) 0.5836(5) 0.061(5) Uani 1 1 d U . .
C177 C 0.9278(5) 0.2390(4) 0.5159(5) 0.067(5) Uani 1 1 d U . .
H17K H 0.9424 0.2506 0.5301 0.101 Uiso 1 1 calc R . .
H17L H 0.9070 0.2461 0.5208 0.101 Uiso 1 1 calc R . .
H17M H 0.9325 0.2423 0.4914 0.101 Uiso 1 1 calc R . .
C178 C 0.9304(4) 0.2054(4) 0.5242(5) 0.056(5) Uani 1 1 d U . .
C179 C 0.8413(4) 0.1913(4) 0.6472(5) 0.058(5) Uani 1 1 d U . .
H17N H 0.8541 0.2096 0.6485 0.088 Uiso 1 1 calc R . .
H17O H 0.8334 0.1864 0.6703 0.088 Uiso 1 1 calc R . .
H17P H 0.8241 0.1952 0.6315 0.088 Uiso 1 1 calc R . .
C180 C 0.8600(4) 0.1648(4) 0.6338(4) 0.049(4) Uani 1 1 d U . .
C181 C 0.9309(5) 0.0799(5) 0.4441(6) 0.078(6) Uani 1 1 d U . .
H18B H 0.9217 0.0600 0.4491 0.118 Uiso 1 1 calc R . .
H18C H 0.9525 0.0771 0.4381 0.118 Uiso 1 1 calc R . .
H18D H 0.9202 0.0895 0.4247 0.118 Uiso 1 1 calc R . .
C182 C 0.9283(5) 0.1013(4) 0.4772(5) 0.056(5) Uani 1 1 d U . .
C183 C 0.8488(5) 0.1657(5) 0.5150(5) 0.069(5) Uani 1 1 d U . .
H18E H 0.8690 0.1728 0.5075 0.104 Uiso 1 1 calc R . .
H18F H 0.8374 0.1830 0.5249 0.104 Uiso 1 1 calc R . .
H18G H 0.8375 0.1575 0.4952 0.104 Uiso 1 1 calc R . .
C184 C 0.8527(5) 0.1398(4) 0.5434(4) 0.048(4) Uani 1 1 d U . .
C185 C 0.8879(7) 0.3435(7) 0.5122(7) 0.108(9) Uani 1 1 d U . .
H18H H 0.8804 0.3636 0.5049 0.162 Uiso 1 1 calc R . .
H18I H 0.8709 0.3316 0.5218 0.162 Uiso 1 1 calc R . .
H18J H 0.8965 0.3327 0.4922 0.162 Uiso 1 1 calc R . .
C186 C 0.9122(5) 0.3474(5) 0.5392(5) 0.064(5) Uani 1 1 d U . .
O72 O 0.9226(5) 0.2009(5) 0.4300(6) 0.130(7) Uani 1 1 d DU . .
H72A H 0.9237 0.2005 0.4516 0.194 Uiso 1 1 calc R . .
C187 C 0.8990(9) 0.1759(8) 0.4174(11) 0.188(18) Uani 1 1 d DU . .
H18K H 0.9039 0.1562 0.4282 0.282 Uiso 1 1 calc R . .
H18L H 0.9002 0.1740 0.3922 0.282 Uiso 1 1 calc R . .
H18M H 0.8783 0.1821 0.4241 0.282 Uiso 1 1 calc R . .
O73 O 0.5682(6) 0.0696(6) 0.4912(6) 0.160(9) Uani 1 1 d DU . .
H18P H 0.5841 0.0798 0.4948 0.240 Uiso 1 1 calc R . .
C188 C 0.5638(7) 0.0457(7) 0.5214(8) 0.131(11) Uani 1 1 d DU . .
H18N H 0.5467 0.0321 0.5158 0.157 Uiso 1 1 calc R . .
H18O H 0.5594 0.0566 0.5430 0.157 Uiso 1 1 calc R . .
H73B H 0.5825 0.0337 0.5241 0.196 Uiso 1 1 calc R . .
O74 O 1.0017(3) 0.0673(3) 0.5060(4) 0.076(4) Uani 1 1 d DU . .
H74C H 0.9874 0.0643 0.4920 0.114 Uiso 1 1 calc R . .
C189 C 1.0008(5) 0.0423(4) 0.5345(5) 0.074(6) Uani 1 1 d DU . .
H18Q H 1.0193 0.0297 0.5331 0.110 Uiso 1 1 calc R . .
H18R H 0.9828 0.0293 0.5311 0.110 Uiso 1 1 calc R . .
H18S H 0.9997 0.0520 0.5573 0.110 Uiso 1 1 calc R . .
O75 O 0.8525(4) 0.0884(4) 0.4526(5) 0.108(6) Uani 1 1 d DU . .
H75D H 0.8712 0.0922 0.4499 0.162 Uiso 1 1 calc R . .
C190 C 0.8331(9) 0.1125(8) 0.4322(10) 0.176(16) Uani 1 1 d DU . .
H19B H 0.8124 0.1135 0.4422 0.264 Uiso 1 1 calc R . .
H19C H 0.8317 0.1064 0.4079 0.264 Uiso 1 1 calc R . .
H19D H 0.8428 0.1326 0.4339 0.264 Uiso 1 1 calc R . .
O76 O 0.7112(9) 0.1259(10) 0.4253(10) 0.238(16) Uani 1 1 d U . .
O77 O 0.5539(11) 0.4731(11) 0.4729(13) 0.31(2) Uani 1 1 d U . .
H77E H 0.5449 0.4894 0.4778 0.460 Uiso 1 1 calc R . .
C192 C 0.5358(13) 0.4561(12) 0.4440(15) 0.23(2) Uani 1 1 d U . .
H19E H 0.5435 0.4351 0.4418 0.341 Uiso 1 1 calc R . .
H19F H 0.5386 0.4668 0.4220 0.341 Uiso 1 1 calc R . .
H19G H 0.5141 0.4556 0.4499 0.341 Uiso 1 1 calc R . .
O78 O 0.6294(12) 0.2385(13) 0.4432(15) 0.17(2) Uani 0.50 1 d PU . .
H78A H 0.6323 0.2515 0.4276 0.258 Uiso 0.50 1 calc PR . .
C193 C 0.6326(14) 0.2043(13) 0.4271(16) 0.115(19) Uani 0.50 1 d PU . .
H19H H 0.6132 0.1933 0.4299 0.173 Uiso 0.50 1 calc PR . .
H19I H 0.6489 0.1932 0.4393 0.173 Uiso 0.50 1 calc PR . .
H19J H 0.6377 0.2057 0.4025 0.173 Uiso 0.50 1 calc PR . .
O79 O 0.6576(11) 0.3519(14) 0.4060(16) 0.20(2) Uani 0.50 1 d PDU . .
H79A H 0.6714 0.3541 0.4207 0.300 Uiso 0.50 1 calc PR . .
C194 C 0.6254(11) 0.3526(12) 0.4245(13) 0.094(15) Uani 0.50 1 d PDU . .
H19K H 0.6275 0.3620 0.4474 0.141 Uiso 0.50 1 calc PR . .
H19L H 0.6177 0.3316 0.4271 0.141 Uiso 0.50 1 calc PR . .
H19M H 0.6109 0.3645 0.4105 0.141 Uiso 0.50 1 calc PR . .
O81 O 0.529(2) 0.046(2) 0.569(3) 0.29(4) Uani 0.50 1 d PU . .
O82 O 0.508(3) 0.070(3) 0.579(4) 0.41(7) Uani 0.50 1 d PU . .
O83 O 0.9013(13) -0.0197(13) 0.6771(15) 0.18(2) Uani 0.50 1 d PDU . .
H83B H 0.9042 -0.0055 0.6629 0.266 Uiso 0.50 1 calc PR . .
C198 C 0.8683(14) -0.0164(19) 0.694(2) 0.18(3) Uani 0.50 1 d PDU . .
H19Q H 0.8699 -0.0174 0.7189 0.265 Uiso 0.50 1 calc PR . .
H19R H 0.8551 -0.0330 0.6854 0.265 Uiso 0.50 1 calc PR . .
H19S H 0.8594 0.0033 0.6870 0.265 Uiso 0.50 1 calc PR . .
O84 O 0.5757(13) 0.4900(13) 0.7392(17) 0.21(2) Uani 0.50 1 d PDU . .
H84B H 0.5922 0.4823 0.7327 0.310 Uiso 0.50 1 calc PR . .
C199 C 0.5490(13) 0.4659(13) 0.7344(16) 0.119(19) Uani 0.50 1 d PDU . .
H19T H 0.5391 0.4620 0.7567 0.178 Uiso 0.50 1 calc PR . .
H19U H 0.5574 0.4467 0.7253 0.178 Uiso 0.50 1 calc PR . .
H19V H 0.5338 0.4740 0.7180 0.178 Uiso 0.50 1 calc PR . .
O85 O 0.5415(16) 0.0907(16) 0.7384(19) 0.23(3) Uani 0.50 1 d PU . .
O87 O 0.8581(11) 0.4144(11) 0.4225(13) 0.30(2) Uani 1 1 d U . .
O88 O 0.7182(9) 0.4328(9) 0.4419(11) 0.248(16) Uani 1 1 d U . .
O89 O 0.6211(7) 0.4483(7) 0.4252(8) 0.194(12) Uani 1 1 d U . .
O90 O 0.9633(5) 0.3468(5) 0.4519(6) 0.137(7) Uani 1 1 d U . .
O91 O 0.4973(14) 0.1053(14) 0.6375(16) 0.19(2) Uani 0.50 1 d PU . .
O92 O 1.058(2) 0.191(2) 0.689(2) 0.28(4) Uani 0.50 1 d PU . .
O93 O 1.0670(18) 0.3851(18) 0.665(2) 0.12(2) Uani 0.25 1 d PU . .
O94 O 0.624(4) 0.392(4) 0.305(5) 0.27(7) Uani 0.25 1 d PU . .
O95 O 0.6788(16) -0.0062(15) 0.6884(17) 0.21(2) Uani 0.50 1 d PU . .
O96 O 0.596(2) 0.214(2) 0.362(2) 0.14(3) Uani 0.25 1 d PU . .
O97 O 1.0312(16) 0.1059(17) 0.7355(19) 0.23(3) Uani 0.50 1 d PU . .
O98 O 0.9217(14) 0.2534(14) 0.4030(18) 0.20(2) Uani 0.50 1 d PU . .
O99 O 0.6996(16) 0.5616(16) 0.6979(19) 0.22(3) Uani 0.50 1 d PU . .
O101 O 0.690(2) 0.152(2) 0.418(2) 0.12(3) Uani 0.25 1 d PU . .

loop_
_atom_site_aniso_label
_atom_site_aniso_U_11
_atom_site_aniso_U_22
_atom_site_aniso_U_33
_atom_site_aniso_U_23
_atom_site_aniso_U_13
_atom_site_aniso_U_12
Tb1 0.0507(5) 0.0572(5) 0.0399(4) -0.0025(4) 0.0047(4) 0.0018(4)
Tb2 0.0543(5) 0.0501(5) 0.0457(5) -0.0042(4) -0.0100(4) -0.0011(4)
Tb3 0.0525(5) 0.0584(5) 0.0503(5) 0.0143(4) -0.0034(4) -0.0023(4)
Tb4 0.0584(5) 0.0518(5) 0.0460(5) 0.0048(4) 0.0049(4) -0.0009(4)
Cd1 0.0459(7) 0.0608(8) 0.0354(6) -0.0055(6) -0.0017(6) 0.0034(6)
Cd2 0.0648(9) 0.0884(11) 0.0502(8) -0.0251(8) -0.0051(7) 0.0068(8)
Cd3 0.0468(7) 0.0652(9) 0.0480(8) -0.0198(7) -0.0026(6) 0.0006(6)
Cd4 0.0551(7) 0.0528(7) 0.0361(6) 0.0036(6) -0.0078(6) -0.0025(6)
Cd5 0.1016(13) 0.0829(12) 0.0523(9) 0.0088(8) -0.0303(9) -0.0074(9)
Cd6 0.0588(8) 0.0603(8) 0.0480(8) 0.0105(6) -0.0193(7) -0.0070(6)
Cd7 0.0482(7) 0.0636(8) 0.0380(7) 0.0105(6) 0.0016(6) 0.0002(6)
Cd8 0.0607(9) 0.0836(10) 0.0459(8) 0.0182(7) 0.0032(7) -0.0036(7)
Cd9 0.0565(8) 0.0461(7) 0.0490(7) 0.0080(6) 0.0009(6) -0.0023(6)
Cd10 0.0582(8) 0.0486(7) 0.0356(6) -0.0015(6) 0.0078(6) -0.0025(6)
Cd11 0.0585(8) 0.0521(8) 0.0416(7) -0.0012(6) 0.0117(6) 0.0001(6)
Cd12 0.0460(7) 0.0511(7) 0.0433(7) -0.0001(6) 0.0084(6) 0.0025(5)
N1 0.046(7) 0.061(7) 0.035(6) -0.002(6) 0.002(5) -0.002(6)
N2 0.067(8) 0.062(8) 0.047(7) -0.010(6) 0.000(6) 0.004(6)
N3 0.047(7) 0.065(8) 0.049(7) -0.004(6) -0.006(6) -0.003(6)
N4 0.057(7) 0.048(7) 0.041(6) 0.001(6) -0.003(6) 0.002(6)
N5 0.066(8) 0.051(7) 0.040(6) -0.005(6) -0.008(6) 0.001(6)
N6 0.045(7) 0.053(7) 0.052(7) -0.003(6) 0.009(6) 0.004(6)
N7 0.050(7) 0.048(7) 0.042(6) 0.009(5) -0.013(6) 0.004(5)
N8 0.050(7) 0.051(7) 0.034(6) 0.000(5) 0.011(5) -0.004(6)
N9 0.063(7) 0.061(8) 0.052(7) 0.013(6) -0.011(6) 0.001(6)
N10 0.064(8) 0.051(7) 0.056(7) -0.001(6) -0.003(6) 0.004(6)
N11 0.053(7) 0.064(8) 0.055(7) 0.011(6) -0.007(6) 0.000(6)
N12 0.053(7) 0.061(7) 0.048(7) 0.011(6) 0.002(6) 0.002(6)
O1 0.053(6) 0.064(6) 0.046(6) -0.003(5) 0.003(5) -0.001(5)
O2 0.054(6) 0.052(6) 0.056(6) -0.003(5) -0.006(5) -0.018(5)
O3 0.060(7) 0.071(7) 0.057(6) -0.013(6) 0.014(5) 0.001(6)
O4 0.100(8) 0.082(8) 0.084(8) -0.035(7) -0.015(7) 0.014(7)
O5 0.056(6) 0.053(6) 0.056(6) -0.001(5) 0.019(5) 0.004(5)
O6 0.056(6) 0.061(6) 0.049(6) -0.006(5) -0.002(5) -0.003(5)
O7 0.047(6) 0.057(6) 0.058(6) -0.005(5) 0.003(5) -0.005(5)
O8 0.049(6) 0.061(6) 0.058(6) -0.019(5) -0.010(5) 0.000(5)
O9 0.064(6) 0.057(6) 0.048(6) -0.004(5) -0.012(5) 0.000(5)
O10 0.050(6) 0.054(6) 0.036(5) -0.001(5) -0.015(5) 0.002(5)
O11 0.044(6) 0.053(6) 0.050(6) -0.006(5) 0.013(5) 0.001(5)
O12 0.053(6) 0.064(7) 0.059(6) 0.007(5) 0.012(5) 0.002(5)
O13 0.079(8) 0.101(8) 0.087(8) 0.016(7) -0.029(7) 0.006(7)
O14 0.068(7) 0.062(7) 0.063(7) 0.010(6) -0.022(6) -0.003(6)
O15 0.047(6) 0.056(6) 0.040(5) 0.005(5) 0.005(5) -0.006(5)
O16 0.066(7) 0.067(7) 0.045(6) 0.012(5) 0.022(5) 0.000(6)
O17 0.070(7) 0.064(7) 0.069(7) 0.020(6) -0.017(6) -0.001(6)
O18 0.065(6) 0.063(6) 0.058(6) 0.013(6) 0.001(5) 0.007(5)
O19 0.044(5) 0.055(6) 0.052(6) -0.006(5) 0.005(5) -0.006(5)
O20 0.066(7) 0.060(6) 0.059(6) 0.011(5) 0.005(5) -0.010(5)
O21 0.053(6) 0.070(7) 0.059(6) 0.022(6) 0.001(5) 0.006(5)
O22 0.061(6) 0.061(7) 0.058(6) 0.008(5) -0.003(5) 0.007(5)
O23 0.063(6) 0.065(6) 0.050(6) 0.019(5) 0.001(5) -0.003(5)
O24 0.058(6) 0.072(7) 0.046(6) 0.026(5) -0.006(5) -0.010(5)
O25 0.049(6) 0.064(6) 0.045(6) 0.012(5) -0.011(5) -0.004(5)
O26 0.063(6) 0.056(6) 0.042(5) 0.011(5) 0.004(5) 0.002(5)
O27 0.047(6) 0.063(6) 0.035(5) -0.010(5) -0.006(5) 0.005(5)
O28 0.049(6) 0.058(6) 0.046(6) -0.005(5) 0.000(5) 0.002(5)
O29 0.058(6) 0.065(6) 0.054(6) 0.006(5) -0.001(5) 0.002(5)
O30 0.062(6) 0.057(6) 0.065(7) 0.003(6) -0.009(5) 0.008(5)
O31 0.061(6) 0.070(7) 0.035(5) -0.011(5) 0.008(5) 0.001(5)
O32 0.072(7) 0.102(8) 0.053(6) -0.009(6) -0.009(6) -0.012(6)
O33 0.052(6) 0.054(6) 0.046(6) 0.001(5) -0.002(5) -0.003(5)
O34 0.053(6) 0.044(6) 0.043(5) -0.004(5) -0.002(5) 0.007(5)
O35 0.081(8) 0.103(8) 0.087(8) -0.025(7) -0.022(7) 0.007(7)
O36 0.133(10) 0.123(9) 0.101(9) -0.013(8) -0.006(8) -0.009(8)
O37 0.064(6) 0.065(7) 0.046(6) -0.009(5) -0.007(5) 0.003(5)
O38 0.071(7) 0.057(6) 0.041(6) -0.013(5) -0.009(5) 0.007(5)
O39 0.072(7) 0.072(7) 0.065(7) 0.012(6) -0.010(6) -0.010(6)
O40 0.060(6) 0.058(7) 0.062(6) -0.009(5) -0.005(5) -0.002(5)
O41 0.072(7) 0.062(6) 0.041(6) 0.012(5) -0.015(5) -0.002(5)
O42 0.133(9) 0.119(9) 0.083(8) 0.013(7) -0.028(7) -0.012(8)
O43 0.066(7) 0.050(6) 0.048(6) 0.008(5) -0.011(5) 0.004(5)
O44 0.042(6) 0.056(6) 0.059(6) 0.012(5) -0.004(5) -0.009(5)
O45 0.070(7) 0.072(7) 0.055(6) -0.009(6) -0.011(6) -0.001(6)
O46 0.085(8) 0.075(7) 0.055(6) 0.012(6) -0.005(6) -0.006(6)
O47 0.065(7) 0.070(7) 0.060(6) 0.021(6) -0.004(5) 0.001(6)
O48 0.050(6) 0.061(6) 0.046(6) 0.003(5) 0.004(5) -0.008(5)
O49 0.066(7) 0.071(7) 0.039(6) 0.012(5) -0.002(5) -0.012(5)
O50 0.077(7) 0.105(8) 0.047(6) 0.004(6) 0.005(6) -0.006(6)
O51 0.101(9) 0.101(9) 0.103(9) 0.016(7) 0.026(7) 0.013(7)
O52 0.131(10) 0.118(10) 0.125(10) -0.003(8) 0.030(8) -0.023(8)
O53 0.053(6) 0.048(6) 0.051(6) 0.007(5) -0.007(5) -0.011(5)
O54 0.053(6) 0.057(6) 0.048(6) 0.004(5) 0.003(5) 0.005(5)
O55 0.073(7) 0.071(7) 0.046(6) 0.004(5) -0.001(5) -0.010(6)
O56 0.067(7) 0.067(7) 0.047(6) 0.012(5) 0.009(5) -0.004(6)
O57 0.070(7) 0.067(7) 0.050(6) 0.004(5) -0.009(5) -0.002(6)
O58 0.071(7) 0.063(7) 0.063(7) 0.003(6) 0.003(6) 0.006(6)
O59 0.047(6) 0.060(6) 0.048(6) 0.001(5) 0.012(5) 0.001(5)
O60 0.056(6) 0.055(6) 0.046(6) 0.003(5) 0.016(5) -0.001(5)
O61 0.058(6) 0.067(7) 0.040(5) 0.005(5) 0.001(5) -0.005(5)
O62 0.060(7) 0.067(7) 0.044(6) 0.003(5) 0.007(5) -0.002(5)
O63 0.084(7) 0.055(6) 0.045(6) -0.004(5) 0.005(5) -0.006(6)
O64 0.068(7) 0.050(6) 0.042(6) -0.011(5) 0.008(5) 0.000(5)
O65 0.070(7) 0.055(6) 0.062(6) -0.008(5) 0.013(6) 0.004(5)
O66 0.062(7) 0.071(7) 0.073(7) -0.015(6) 0.008(6) 0.002(6)
O67 0.047(6) 0.048(6) 0.038(5) -0.003(5) -0.012(5) -0.001(5)
O68 0.060(6) 0.051(6) 0.038(5) 0.000(5) -0.001(5) -0.001(5)
O69 0.066(7) 0.056(6) 0.049(6) 0.003(5) 0.004(5) 0.006(5)
O70 0.066(6) 0.049(6) 0.037(5) -0.001(5) 0.002(5) 0.000(5)
O71 0.177(11) 0.139(11) 0.130(11) 0.015(8) 0.011(9) -0.022(8)
C1 0.056(8) 0.070(9) 0.056(8) -0.006(7) 0.009(7) 0.004(7)
C2 0.052(8) 0.059(8) 0.040(7) -0.010(6) -0.009(6) -0.002(7)
C3 0.074(9) 0.069(9) 0.063(8) -0.018(7) -0.007(7) 0.002(7)
C4 0.073(9) 0.076(9) 0.074(9) -0.016(8) 0.001(8) 0.008(8)
C5 0.085(9) 0.072(9) 0.064(9) -0.021(7) -0.019(8) 0.013(8)
C6 0.033(7) 0.094(9) 0.050(8) -0.041(7) 0.001(6) 0.013(7)
C7 0.052(8) 0.056(8) 0.045(7) -0.002(6) 0.012(6) -0.015(7)
C8 0.062(8) 0.057(8) 0.049(8) -0.008(7) -0.002(7) -0.003(7)
C9 0.054(8) 0.058(8) 0.047(7) 0.003(7) 0.013(6) -0.005(6)
C10 0.048(7) 0.056(8) 0.041(7) -0.013(6) -0.003(6) 0.001(6)
C11 0.049(8) 0.061(8) 0.034(7) -0.008(6) 0.007(6) 0.000(6)
C12 0.078(9) 0.085(9) 0.049(8) 0.000(7) 0.006(7) 0.010(8)
C13 0.070(9) 0.058(8) 0.046(8) -0.015(7) 0.004(7) 0.017(7)
C14 0.072(9) 0.067(9) 0.056(8) -0.013(7) 0.009(7) -0.002(7)
C15 0.059(8) 0.069(9) 0.061(8) -0.001(7) 0.004(7) -0.005(7)
C16 0.072(9) 0.061(8) 0.052(8) -0.018(7) -0.006(7) 0.003(7)
C17 0.076(9) 0.068(9) 0.075(9) -0.005(8) -0.008(8) 0.000(8)
C18 0.091(10) 0.071(9) 0.075(9) -0.004(8) 0.001(8) 0.002(8)
C19 0.086(10) 0.072(9) 0.073(9) -0.008(8) -0.004(8) 0.006(8)
C20 0.084(10) 0.076(9) 0.071(9) -0.026(8) 0.006(8) -0.002(8)
C21 0.067(9) 0.052(8) 0.064(8) -0.015(7) -0.008(7) 0.005(7)
C22 0.099(10) 0.087(10) 0.086(10) -0.028(8) -0.002(8) 0.028(8)
C23 0.067(9) 0.073(9) 0.081(9) 0.003(8) 0.021(8) 0.013(7)
C24 0.061(8) 0.047(8) 0.049(8) -0.006(6) 0.002(7) -0.001(7)
C25 0.067(9) 0.058(8) 0.060(8) 0.000(7) 0.002(7) 0.006(7)
C26 0.079(10) 0.072(9) 0.085(10) -0.011(8) 0.000(8) 0.006(8)
C27 0.050(8) 0.048(8) 0.060(8) -0.001(7) 0.015(7) 0.003(6)
C28 0.040(7) 0.061(8) 0.069(8) -0.012(7) -0.001(7) -0.010(6)
C29 0.041(7) 0.041(7) 0.055(8) -0.003(6) -0.006(6) 0.004(6)
C30 0.041(7) 0.056(8) 0.045(7) -0.003(6) 0.000(6) -0.009(6)
C31 0.061(8) 0.062(8) 0.059(8) -0.005(7) -0.002(7) -0.002(7)
C32 0.069(9) 0.063(9) 0.054(8) -0.003(7) 0.011(7) 0.000(7)
C33 0.061(8) 0.073(9) 0.062(8) 0.002(7) 0.000(7) -0.009(7)
C34 0.068(8) 0.063(8) 0.044(8) 0.007(7) 0.003(7) -0.005(7)
C35 0.055(8) 0.063(8) 0.048(8) 0.014(7) 0.000(7) 0.002(7)
C36 0.066(8) 0.042(7) 0.048(8) -0.009(6) -0.005(7) -0.007(6)
C37 0.060(9) 0.073(9) 0.063(8) 0.015(7) 0.002(7) -0.010(7)
C38 0.042(7) 0.054(8) 0.065(8) -0.002(7) -0.002(7) 0.014(6)
C39 0.056(8) 0.067(9) 0.074(9) -0.022(7) -0.006(7) 0.014(7)
C40 0.069(9) 0.070(9) 0.080(9) -0.010(8) -0.015(8) -0.012(7)
C41 0.073(9) 0.081(10) 0.075(9) -0.004(8) -0.018(8) -0.007(8)
C42 0.046(8) 0.055(8) 0.062(8) -0.009(7) -0.003(7) -0.005(7)
C43 0.054(8) 0.060(8) 0.059(8) -0.003(7) -0.014(7) -0.008(7)
C44 0.065(9) 0.074(9) 0.102(10) -0.018(8) 0.012(8) 0.015(7)
C45 0.065(8) 0.052(8) 0.050(8) 0.005(7) -0.009(7) -0.011(7)
C46 0.052(8) 0.049(8) 0.045(7) -0.011(6) -0.006(6) -0.001(6)
C47 0.064(9) 0.072(9) 0.058(8) -0.033(7) -0.002(7) -0.011(7)
C48 0.068(9) 0.077(9) 0.063(9) -0.006(8) -0.009(7) 0.001(7)
C49 0.067(9) 0.061(8) 0.051(8) -0.009(7) -0.010(7) 0.003(7)
C50 0.061(8) 0.047(8) 0.073(9) 0.003(7) -0.041(7) 0.010(7)
C51 0.055(8) 0.062(8) 0.045(8) 0.003(7) -0.003(7) -0.005(7)
C52 0.052(8) 0.054(8) 0.048(8) 0.000(6) -0.004(7) 0.000(7)
C53 0.056(8) 0.056(8) 0.049(7) 0.003(7) 0.002(7) -0.005(7)
C54 0.060(8) 0.059(8) 0.052(8) -0.003(7) 0.002(7) -0.004(7)
C55 0.059(8) 0.055(8) 0.061(8) -0.008(7) -0.002(7) -0.005(7)
C56 0.059(8) 0.070(9) 0.049(8) -0.005(7) 0.017(7) -0.004(7)
C57 0.074(9) 0.068(9) 0.060(8) 0.008(7) 0.004(7) -0.010(7)
C58 0.040(7) 0.063(8) 0.054(8) 0.013(7) 0.004(6) 0.011(6)
C59 0.058(8) 0.075(9) 0.057(8) -0.002(7) 0.006(7) -0.001(7)
C60 0.052(8) 0.057(8) 0.049(8) 0.014(7) 0.008(7) 0.002(7)
C61 0.053(8) 0.069(9) 0.053(8) 0.008(7) 0.007(7) -0.002(7)
C62 0.037(7) 0.068(8) 0.064(8) 0.005(7) 0.002(6) 0.000(6)
C63 0.044(8) 0.058(8) 0.058(8) -0.003(7) 0.020(7) -0.002(6)
C64 0.047(8) 0.052(8) 0.058(8) -0.006(7) 0.007(7) -0.006(6)
C65 0.059(8) 0.046(7) 0.050(8) -0.002(6) 0.004(7) -0.003(6)
C66 0.066(8) 0.068(8) 0.046(8) -0.003(7) 0.008(7) -0.008(7)
C67 0.108(11) 0.113(11) 0.103(11) 0.007(9) -0.043(9) -0.024(9)
C68 0.097(11) 0.088(10) 0.080(10) 0.001(8) -0.009(8) -0.001(8)
C69 0.071(10) 0.091(10) 0.090(10) 0.005(8) -0.015(8) 0.000(8)
C70 0.113(12) 0.134(13) 0.126(13) -0.001(9) -0.016(9) 0.005(9)
C71 0.096(11) 0.112(11) 0.089(11) 0.002(9) -0.010(8) -0.004(9)
C72 0.076(9) 0.068(9) 0.072(9) 0.009(8) -0.014(8) -0.003(7)
C73 0.065(9) 0.064(9) 0.058(8) 0.001(7) -0.016(7) 0.003(7)
C74 0.079(10) 0.081(10) 0.069(9) -0.008(8) -0.013(8) -0.006(8)
C75 0.056(8) 0.052(8) 0.054(8) -0.001(7) -0.010(7) -0.006(7)
C76 0.067(8) 0.053(8) 0.054(8) 0.003(7) -0.008(7) -0.013(7)
C77 0.056(8) 0.060(8) 0.055(8) 0.002(7) -0.022(7) -0.009(7)
C78 0.047(8) 0.063(8) 0.050(8) -0.008(7) 0.000(6) -0.006(7)
C79 0.070(8) 0.053(8) 0.049(8) 0.001(7) -0.013(7) -0.001(7)
C80 0.055(8) 0.058(8) 0.056(8) 0.000(7) -0.001(7) 0.005(7)
C81 0.059(8) 0.049(8) 0.048(8) 0.003(6) -0.002(7) 0.003(7)
C82 0.048(7) 0.044(7) 0.042(7) -0.003(6) -0.002(6) 0.001(6)
C83 0.067(9) 0.070(9) 0.059(8) -0.005(7) -0.008(7) 0.005(7)
C84 0.061(8) 0.053(8) 0.054(8) 0.008(7) 0.019(7) 0.002(7)
C85 0.072(9) 0.071(9) 0.056(8) -0.009(7) 0.016(7) -0.005(7)
C86 0.068(8) 0.050(8) 0.050(8) -0.007(7) 0.005(7) -0.003(7)
C87 0.065(8) 0.046(8) 0.050(8) 0.000(6) 0.008(7) -0.013(7)
C88 0.080(9) 0.072(9) 0.073(9) 0.017(8) 0.008(8) -0.010(7)
C89 0.086(10) 0.081(10) 0.083(10) 0.022(8) -0.013(8) 0.007(8)
C90 0.058(8) 0.063(8) 0.060(8) 0.008(7) -0.005(7) -0.001(7)
C91 0.062(9) 0.078(9) 0.076(9) 0.025(8) -0.006(7) 0.005(7)
C92 0.072(9) 0.067(9) 0.088(10) 0.017(8) -0.008(8) 0.004(8)
C93 0.107(11) 0.086(11) 0.097(11) 0.014(8) -0.001(9) -0.004(8)
C94 0.067(8) 0.059(8) 0.061(8) 0.012(7) -0.012(7) 0.005(7)
C95 0.062(8) 0.059(8) 0.055(8) 0.008(7) 0.007(7) -0.007(7)
C96 0.063(8) 0.044(8) 0.059(8) 0.010(7) -0.004(7) -0.007(7)
C97 0.064(9) 0.065(9) 0.061(8) 0.006(7) 0.002(7) -0.002(7)
C98 0.060(8) 0.063(9) 0.069(9) 0.002(7) 0.003(7) 0.012(7)
C99 0.057(8) 0.072(9) 0.065(9) 0.006(7) 0.005(7) 0.002(7)
C100 0.073(9) 0.070(9) 0.063(9) 0.003(7) -0.003(7) -0.012(7)
C101 0.078(9) 0.068(9) 0.068(9) -0.003(7) 0.005(8) 0.012(7)
C102 0.060(8) 0.042(7) 0.051(8) -0.004(6) -0.006(7) 0.004(6)
C103 0.056(8) 0.057(8) 0.054(8) 0.000(7) -0.003(7) 0.003(7)
C104 0.072(9) 0.052(8) 0.066(8) 0.003(7) 0.013(7) -0.003(7)
C105 0.078(9) 0.068(9) 0.077(9) 0.006(8) -0.007(8) 0.007(7)
C106 0.059(9) 0.076(9) 0.081(9) 0.011(8) 0.011(7) 0.006(7)
C107 0.067(9) 0.071(9) 0.069(9) 0.003(7) 0.003(7) 0.002(7)
C108 0.068(9) 0.070(9) 0.068(9) -0.004(7) -0.005(7) -0.009(7)
C109 0.067(8) 0.054(8) 0.058(8) -0.006(7) 0.014(7) -0.005(7)
C110 0.064(8) 0.062(8) 0.064(8) 0.013(7) 0.003(7) -0.012(7)
C111 0.086(10) 0.083(9) 0.065(9) 0.032(8) -0.001(8) -0.003(8)
C112 0.055(8) 0.054(8) 0.070(9) 0.007(7) 0.007(7) -0.005(7)
C113 0.076(10) 0.077(10) 0.088(10) 0.013(8) -0.002(8) 0.003(8)
C114 0.078(9) 0.060(8) 0.081(9) 0.010(8) 0.001(8) 0.000(7)
C115 0.075(9) 0.065(9) 0.068(9) 0.013(7) -0.010(7) -0.014(7)
C116 0.061(8) 0.048(8) 0.065(8) 0.013(7) 0.003(7) -0.002(7)
C117 0.049(7) 0.041(7) 0.050(7) 0.003(6) 0.010(6) -0.002(6)
C118 0.049(8) 0.047(8) 0.051(8) 0.005(6) -0.009(6) -0.006(6)
C119 0.066(9) 0.064(8) 0.051(8) 0.002(7) -0.003(7) 0.007(7)
C120 0.082(10) 0.086(10) 0.061(9) 0.013(8) 0.005(8) 0.006(8)
C121 0.091(10) 0.082(10) 0.068(9) 0.011(8) -0.013(8) 0.004(8)
C122 0.053(8) 0.048(8) 0.043(7) 0.002(6) -0.005(6) 0.007(6)
C123 0.051(8) 0.046(7) 0.044(7) 0.001(6) -0.005(6) 0.000(6)
C124 0.060(8) 0.061(8) 0.063(8) 0.011(7) -0.002(7) 0.005(7)
C125 0.048(8) 0.074(9) 0.050(8) 0.005(7) -0.006(7) -0.009(7)
C126 0.070(8) 0.046(7) 0.036(7) 0.028(6) -0.003(6) 0.007(7)
C127 0.070(9) 0.076(9) 0.078(9) 0.018(8) 0.005(8) -0.012(7)
C128 0.088(10) 0.080(10) 0.079(10) 0.015(8) -0.011(8) -0.001(8)
C129 0.048(8) 0.076(9) 0.059(8) 0.022(7) -0.004(7) -0.016(7)
C130 0.080(9) 0.075(9) 0.067(9) 0.015(8) -0.009(8) 0.002(8)
C131 0.059(8) 0.057(8) 0.048(8) 0.020(7) 0.003(7) -0.004(7)
C132 0.073(9) 0.076(9) 0.063(9) 0.027(7) -0.012(7) -0.001(7)
C133 0.056(8) 0.051(8) 0.046(7) -0.003(7) 0.000(6) -0.006(7)
C134 0.058(8) 0.047(8) 0.052(8) -0.001(7) 0.001(7) -0.001(6)
C135 0.053(8) 0.059(8) 0.046(7) 0.002(7) 0.001(6) -0.002(7)
C136 0.067(9) 0.062(8) 0.057(8) -0.011(7) -0.001(7) 0.006(7)
C137 0.051(8) 0.049(8) 0.043(7) 0.004(6) -0.003(6) 0.003(6)
C138 0.061(8) 0.046(7) 0.037(7) 0.001(6) -0.004(6) -0.002(6)
C139 0.063(8) 0.051(8) 0.049(8) 0.010(7) 0.000(7) -0.002(7)
C140 0.046(7) 0.049(7) 0.036(7) 0.010(6) 0.006(6) 0.002(6)
C141 0.061(8) 0.048(8) 0.033(7) 0.004(6) 0.009(6) -0.002(7)
C142 0.045(7) 0.037(7) 0.039(7) 0.004(6) 0.000(6) 0.005(6)
C143 0.050(8) 0.053(8) 0.053(8) 0.009(7) -0.003(6) 0.001(6)
C144 0.050(8) 0.059(8) 0.054(8) 0.004(7) -0.016(7) -0.005(6)
C145 0.058(8) 0.054(8) 0.035(7) 0.002(6) -0.001(6) 0.000(7)
C146 0.064(8) 0.054(8) 0.045(8) 0.002(6) -0.009(7) 0.002(7)
C147 0.075(9) 0.064(9) 0.059(8) -0.001(7) 0.001(7) -0.004(7)
C148 0.056(8) 0.057(8) 0.033(7) -0.007(6) 0.003(6) -0.017(7)
C149 0.093(11) 0.093(11) 0.102(11) 0.020(8) 0.003(8) -0.006(8)
C150 0.058(8) 0.060(8) 0.044(7) 0.006(7) 0.005(7) -0.002(7)
C151 0.084(10) 0.090(10) 0.049(8) -0.014(7) -0.010(7) 0.006(8)
C152 0.073(9) 0.073(9) 0.048(8) -0.007(7) 0.014(7) -0.009(7)
C153 0.062(8) 0.060(8) 0.057(8) -0.016(7) -0.016(7) -0.010(7)
C154 0.049(8) 0.049(8) 0.038(7) 0.005(6) -0.003(6) 0.003(6)
C155 0.142(15) 0.149(15) 0.145(15) -0.009(9) -0.020(9) 0.012(9)
C156 0.073(9) 0.087(10) 0.084(10) -0.019(8) -0.014(8) 0.012(8)
C157 0.084(10) 0.086(10) 0.077(10) 0.008(8) -0.008(8) 0.005(8)
C158 0.074(9) 0.069(9) 0.053(8) -0.007(7) -0.006(7) -0.008(8)
C159 0.077(10) 0.081(10) 0.101(11) 0.001(8) 0.003(8) -0.004(8)
C160 0.077(9) 0.074(9) 0.057(8) -0.002(7) -0.004(7) -0.001(8)
C161 0.060(8) 0.045(8) 0.079(9) -0.021(7) -0.020(7) -0.009(7)
C162 0.086(9) 0.079(9) 0.056(9) 0.021(8) -0.008(7) -0.004(8)
C163 0.062(8) 0.068(9) 0.058(8) 0.010(7) -0.001(7) -0.003(7)
C164 0.040(7) 0.046(7) 0.034(7) 0.006(6) 0.002(6) -0.004(6)
C165 0.085(10) 0.096(10) 0.079(10) -0.019(8) 0.001(8) 0.001(8)
C166 0.084(10) 0.088(10) 0.077(10) 0.009(8) 0.002(8) -0.007(8)
C167 0.093(11) 0.098(11) 0.112(12) -0.016(9) 0.002(9) -0.001(8)
C168 0.070(9) 0.065(9) 0.063(9) 0.000(7) -0.003(7) 0.006(8)
C169 0.070(9) 0.100(10) 0.091(10) 0.029(8) -0.018(8) -0.004(8)
C170 0.055(8) 0.071(8) 0.043(8) 0.009(7) 0.000(7) 0.005(7)
C171 0.069(9) 0.061(8) 0.060(8) 0.016(7) 0.007(7) 0.014(7)
C172 0.049(8) 0.056(8) 0.055(8) -0.007(7) -0.003(7) 0.000(7)
C173 0.124(13) 0.132(13) 0.114(13) 0.001(9) 0.013(9) 0.005(9)
C174 0.079(10) 0.086(10) 0.080(10) -0.003(8) 0.021(8) -0.002(8)
C175 0.082(10) 0.080(10) 0.098(10) 0.007(8) -0.025(8) -0.001(8)
C176 0.065(9) 0.065(9) 0.053(8) -0.001(7) -0.007(7) 0.002(7)
C177 0.088(9) 0.063(9) 0.050(8) 0.003(7) -0.006(7) 0.000(7)
C178 0.065(8) 0.053(8) 0.051(8) 0.008(7) -0.007(7) 0.003(7)
C179 0.065(8) 0.055(8) 0.055(8) -0.006(7) 0.001(7) -0.003(7)
C180 0.054(8) 0.055(8) 0.038(7) 0.011(6) 0.000(6) 0.015(7)
C181 0.075(9) 0.079(9) 0.082(9) -0.023(8) 0.015(8) -0.014(8)
C182 0.055(8) 0.062(8) 0.050(8) -0.005(7) -0.001(7) -0.008(7)
C183 0.072(9) 0.067(9) 0.069(9) 0.029(7) 0.001(7) 0.006(7)
C184 0.059(8) 0.048(7) 0.036(7) -0.008(6) 0.017(7) 0.001(7)
C185 0.119(12) 0.110(12) 0.095(11) -0.002(9) -0.003(9) -0.017(9)
C186 0.066(9) 0.075(9) 0.050(8) 0.017(7) 0.002(7) 0.001(7)
O72 0.141(10) 0.135(10) 0.113(10) 0.006(8) -0.001(8) -0.006(8)
C187 0.186(19) 0.189(19) 0.189(19) -0.001(10) -0.006(10) 0.001(10)
O73 0.149(11) 0.167(12) 0.164(12) -0.020(9) -0.015(9) 0.009(9)
C188 0.129(13) 0.127(13) 0.136(14) -0.014(9) -0.010(9) 0.000(9)
O74 0.066(7) 0.086(7) 0.076(7) -0.016(6) 0.007(6) 0.003(6)
C189 0.076(9) 0.070(9) 0.075(9) -0.017(8) 0.011(8) -0.001(7)
O75 0.103(9) 0.099(9) 0.122(9) -0.023(7) 0.022(7) -0.004(7)
C190 0.179(18) 0.173(18) 0.177(18) 0.002(10) -0.012(10) -0.002(10)
O76 0.241(18) 0.243(18) 0.228(18) -0.006(10) -0.003(10) -0.010(10)
O77 0.31(2) 0.30(2) 0.31(2) 0.010(10) -0.003(10) 0.004(10)
C192 0.23(2) 0.22(2) 0.23(2) 0.014(10) -0.007(10) -0.010(10)
O78 0.17(2) 0.17(2) 0.17(2) 0.002(10) -0.006(10) 0.005(10)
C193 0.12(2) 0.11(2) 0.11(2) 0.001(10) 0.003(10) 0.001(10)
O79 0.20(2) 0.20(2) 0.20(2) -0.001(10) 0.002(10) -0.005(10)
C194 0.097(17) 0.093(17) 0.092(17) -0.005(10) -0.007(10) -0.013(10)
O81 0.28(4) 0.29(4) 0.29(4) -0.003(10) -0.002(10) 0.004(10)
O82 0.41(7) 0.41(7) 0.41(7) -0.001(10) -0.002(10) 0.000(10)
O83 0.18(2) 0.17(2) 0.18(2) 0.003(10) -0.004(10) 0.001(10)
C198 0.18(3) 0.17(3) 0.18(3) 0.001(10) -0.002(10) 0.005(10)
O84 0.20(3) 0.21(3) 0.21(3) 0.000(10) 0.007(10) 0.009(10)
C199 0.12(2) 0.12(2) 0.12(2) 0.003(10) -0.002(10) 0.011(10)
O85 0.22(3) 0.23(3) 0.23(3) 0.005(10) -0.004(10) -0.002(10)
O87 0.31(2) 0.30(2) 0.30(2) -0.001(10) -0.012(10) 0.005(10)
O88 0.253(18) 0.246(18) 0.245(18) 0.013(10) 0.010(10) -0.023(10)
O89 0.195(14) 0.198(14) 0.190(14) 0.013(9) -0.020(9) -0.007(9)
O90 0.128(10) 0.136(10) 0.147(11) 0.011(8) 0.044(8) 0.030(8)
O91 0.19(2) 0.19(2) 0.19(2) 0.004(10) 0.004(10) -0.002(10)
O92 0.27(4) 0.28(4) 0.28(4) 0.000(10) -0.002(10) 0.002(10)
O93 0.11(3) 0.12(3) 0.12(3) -0.002(10) 0.000(10) 0.002(10)
O94 0.27(7) 0.27(7) 0.27(7) 0.000(10) 0.001(10) -0.001(10)
O95 0.21(3) 0.20(3) 0.21(3) -0.005(10) -0.001(10) -0.001(10)
O96 0.14(3) 0.14(3) 0.14(3) 0.000(10) -0.002(10) 0.005(10)
O97 0.22(3) 0.23(3) 0.22(3) -0.006(10) -0.010(10) -0.001(10)
O98 0.20(3) 0.20(3) 0.20(3) 0.001(10) -0.002(10) -0.001(10)
O99 0.22(3) 0.22(3) 0.22(3) -0.001(10) 0.003(10) 0.008(10)
O101 0.13(3) 0.12(3) 0.12(3) 0.004(10) 0.003(10) -0.002(10)

_geom_special_details            
; 
 All esds (except the esd in the dihedral angle between two l.s. planes) 
 are estimated using the full covariance matrix.  The cell esds are taken 
 into account individually in the estimation of esds in distances, angles 
 and torsion angles; correlations between esds in cell parameters are only 
 used when they are defined by crystal symmetry.  An approximate (isotropic) 
 treatment of cell esds is used for estimating esds involving l.s. planes. 
;

loop_
_geom_bond_atom_site_label_1
_geom_bond_atom_site_label_2
_geom_bond_distance
_geom_bond_site_symmetry_2
_geom_bond_publ_flag
Tb1 O2 2.312(11) . ?
Tb1 O28 2.319(12) . ?
Tb1 O6 2.344(12) . ?
Tb1 O30 2.346(13) . ?
Tb1 O61 2.356(12) . ?
Tb1 O60 2.384(12) . ?
Tb1 O1 2.576(12) . ?
Tb1 N3 2.592(16) . ?
Tb1 Cd12 3.6632(15) . ?
Tb2 O68 2.292(11) . ?
Tb2 O39 2.312(14) . ?
Tb2 O10 2.327(11) . ?
Tb2 O7 2.346(11) . ?
Tb2 O38 2.407(12) . ?
Tb2 O34 2.412(11) . ?
Tb2 N4 2.542(14) . ?
Tb2 O9 2.588(12) . ?
Tb2 Cd3 3.6624(17) . ?
Tb3 O47 2.285(14) . ?
Tb3 O25 2.286(11) . ?
Tb3 O23 2.293(12) . ?
Tb3 O18 2.297(12) . ?
Tb3 O46 2.384(14) . ?
Tb3 O44 2.386(11) . ?
Tb3 O24 2.556(11) . ?
Tb3 N9 2.557(16) . ?
Tb3 Cd6 3.6509(17) . ?
Tb4 O69 2.282(12) . ?
Tb4 O15 2.320(11) . ?
Tb4 O57 2.327(13) . ?
Tb4 O19 2.339(11) . ?
Tb4 O55 2.385(13) . ?
Tb4 O54 2.388(12) . ?
Tb4 N10 2.578(15) . ?
Tb4 O16 2.595(12) . ?
Tb4 Cd9 3.6617(16) . ?
Cd1 O2 2.251(12) . ?
Cd1 O29 2.252(13) . ?
Cd1 N1 2.310(14) . ?
Cd1 O27 2.338(11) . ?
Cd1 O31 2.360(11) . ?
Cd1 O33 2.371(12) . ?
Cd2 O35 2.218(15) . ?
Cd2 O3 2.232(12) . ?
Cd2 O37 2.259(13) . ?
Cd2 O32 2.271(15) . ?
Cd2 O31 2.361(13) . ?
Cd2 O4 2.384(16) . ?
Cd2 O36 2.63(2) . ?
Cd2 C152 2.71(2) . ?
Cd2 C156 2.75(2) . ?
Cd3 O3 2.185(13) . ?
Cd3 N2 2.213(16) . ?
Cd3 O37 2.275(13) . ?
Cd3 O7 2.280(11) . ?
Cd3 O34 2.303(11) . ?
Cd3 O8 2.533(11) . ?
Cd3 O33 2.631(11) . ?
Cd4 O40 2.240(13) . ?
Cd4 O10 2.260(11) . ?
Cd4 O67 2.269(11) . ?
Cd4 O43 2.316(12) . ?
Cd4 N5 2.346(15) . ?
Cd4 O41 2.353(11) . ?
Cd5 O14 2.235(14) . ?
Cd5 O42 2.29(2) . ?
Cd5 O45 2.316(13) . ?
Cd5 O41 2.385(12) . ?
Cd5 O13 2.390(16) . ?
Cd5 O71 2.45(2) . ?
Cd5 C162 2.75(2) . ?
Cd6 N7 2.209(14) . ?
Cd6 O14 2.229(13) . ?
Cd6 O45 2.235(13) . ?
Cd6 O18 2.294(13) . ?
Cd6 O44 2.340(11) . ?
Cd6 O17 2.555(13) . ?
Cd6 O43 2.618(11) . ?
Cd7 O48 2.255(12) . ?
Cd7 O23 2.256(12) . ?
Cd7 O26 2.297(11) . ?
Cd7 O53 2.308(12) . ?
Cd7 N12 2.325(16) . ?
Cd7 O49 2.394(12) . ?
Cd8 O56 2.245(13) . ?
Cd8 O50 2.256(14) . ?
Cd8 O22 2.280(13) . ?
Cd8 O52 2.321(19) . ?
Cd8 O49 2.402(13) . ?
Cd8 O51 2.404(17) . ?
Cd8 O21 2.429(14) . ?
Cd8 C170 2.694(18) . ?
Cd8 C174 2.72(2) . ?
Cd9 O22 2.191(13) . ?
Cd9 N11 2.252(16) . ?
Cd9 O56 2.273(13) . ?
Cd9 O19 2.283(11) . ?
Cd9 O54 2.330(12) . ?
Cd9 O20 2.508(12) . ?
Cd9 O53 2.606(12) . ?
Cd10 O58 2.232(14) . ?
Cd10 O15 2.272(10) . ?
Cd10 N8 2.296(14) . ?
Cd10 O70 2.296(11) . ?
Cd10 O59 2.303(12) . ?
Cd10 O64 2.364(11) . ?
Cd11 O11 2.210(12) . ?
Cd11 O65 2.268(12) . ?
Cd11 O63 2.284(12) . ?
Cd11 O62 2.302(13) . ?
Cd11 O64 2.379(11) . ?
Cd11 O12 2.466(13) . ?
Cd11 O66 2.472(13) . ?
Cd11 C178 2.701(18) . ?
Cd11 C182 2.714(19) . ?
Cd12 O62 2.243(12) . ?
Cd12 O11 2.263(11) . ?
Cd12 N6 2.269(15) . ?
Cd12 O6 2.299(12) . ?
Cd12 O60 2.333(11) . ?
Cd12 O5 2.507(12) . ?
N1 C8 1.24(2) . ?
N1 C9 1.56(2) . ?
N2 C15 1.30(2) . ?
N2 C14 1.50(2) . ?
N3 C30 1.27(2) . ?
N3 C31 1.49(2) . ?
N4 C37 1.33(2) . ?
N4 C36 1.48(2) . ?
N5 C52 1.24(2) . ?
N5 C53 1.42(2) . ?
N6 C59 1.26(2) . ?
N6 C58 1.43(2) . ?
N7 C74 1.22(2) . ?
N7 C75 1.46(2) . ?
N8 C81 1.31(2) . ?
N8 C80 1.45(2) . ?
N9 C96 1.28(2) . ?
N9 C97 1.46(2) . ?
N10 C103 1.30(2) . ?
N10 C102 1.45(2) . ?
N11 C118 1.28(2) . ?
N11 C119 1.45(2) . ?
N12 C125 1.28(2) . ?
N12 C124 1.51(2) . ?
O1 C2 1.39(2) . ?
O1 C1 1.45(2) . ?
O2 C7 1.27(2) . ?
O3 C21 1.31(2) . ?
O4 C20 1.523(10) . ?
O4 C22 1.527(9) . ?
O5 C24 1.35(2) . ?
O5 C23 1.43(2) . ?
O6 C29 1.323(19) . ?
O7 C43 1.34(2) . ?
O8 C42 1.38(2) . ?
O8 C44 1.46(2) . ?
O9 C45 1.41(2) . ?
O9 C46 1.41(2) . ?
O10 C51 1.32(2) . ?
O11 C65 1.27(2) . ?
O12 C64 1.41(2) . ?
O12 C66 1.42(2) . ?
O13 C68 1.525(10) . ?
O13 C67 1.528(10) . ?
O14 C73 1.26(2) . ?
O15 C87 1.28(2) . ?
O16 C86 1.37(2) . ?
O16 C88 1.44(2) . ?
O17 C90 1.33(2) . ?
O17 C89 1.41(2) . ?
O18 C95 1.34(2) . ?
O19 C109 1.33(2) . ?
O20 C108 1.514(9) . ?
O20 C110 1.526(9) . ?
O21 C112 1.31(2) . ?
O21 C111 1.46(2) . ?
O22 C117 1.28(2) . ?
O23 C131 1.37(2) . ?
O24 C130 1.36(2) . ?
O24 C132 1.48(2) . ?
O25 C140 1.244(19) . ?
O26 C140 1.274(19) . ?
O27 C148 1.25(2) . ?
O28 C148 1.22(2) . ?
O29 C150 1.25(2) . ?
O30 C150 1.19(2) . ?
O31 C152 1.29(2) . ?
O32 C152 1.28(2) . ?
O33 C154 1.217(19) . ?
O34 C154 1.256(19) . ?
O35 C156 1.25(3) . ?
O36 C156 1.20(3) . ?
O37 C158 1.31(2) . ?
O38 C158 1.19(2) . ?
O39 C160 1.22(2) . ?
O40 C160 1.26(2) . ?
O41 C162 1.32(2) . ?
O42 C162 1.28(3) . ?
O43 C164 1.259(19) . ?
O44 C164 1.249(18) . ?
O45 C166 1.25(3) . ?
O46 C166 1.20(3) . ?
O47 C168 1.28(2) . ?
O48 C168 1.20(2) . ?
O49 C170 1.24(2) . ?
O50 C170 1.27(2) . ?
O51 C174 1.16(3) . ?
O52 C174 1.26(3) . ?
O53 C172 1.27(2) . ?
O54 C172 1.27(2) . ?
O55 C186 1.28(2) . ?
O56 C186 1.30(2) . ?
O57 C176 1.22(2) . ?
O58 C176 1.26(2) . ?
O59 C180 1.23(2) . ?
O60 C180 1.26(2) . ?
O61 C184 1.24(2) . ?
O62 C184 1.22(2) . ?
O63 C178 1.30(2) . ?
O64 C178 1.28(2) . ?
O65 C182 1.24(2) . ?
O66 C182 1.23(2) . ?
O67 C133 1.25(2) . ?
O68 C133 1.26(2) . ?
O69 C141 1.28(2) . ?
O70 C141 1.22(2) . ?
O71 H71A 0.8495 . ?
C1 H1A 0.9600 . ?
C1 H1B 0.9600 . ?
C1 H1C 0.9600 . ?
C2 C3 1.40(3) . ?
C2 C7 1.46(2) . ?
C3 C4 1.34(3) . ?
C3 H3A 0.9300 . ?
C4 C5 1.43(3) . ?
C4 H4A 0.9300 . ?
C5 C6 1.38(3) . ?
C5 H5A 0.9300 . ?
C6 C7 1.48(3) . ?
C6 C8 1.49(2) . ?
C8 H8A 0.9300 . ?
C9 C10 1.53(2) . ?
C9 H9A 0.9700 . ?
C9 H9B 0.9700 . ?
C10 C11 1.50(2) . ?
C10 H10A 0.9700 . ?
C10 H10B 0.9700 . ?
C11 C12 1.52(2) . ?
C11 H11A 0.9700 . ?
C11 H11B 0.9700 . ?
C12 C13 1.61(2) 7_546 ?
C12 H12A 0.9700 . ?
C12 H12B 0.9700 . ?
C13 C14 1.46(3) . ?
C13 C12 1.61(2) 7_546 ?
C13 H13B 0.9700 . ?
C13 H13C 0.9700 . ?
C14 H14A 0.9700 . ?
C14 H14B 0.9700 . ?
C15 C16 1.39(3) . ?
C15 H15A 0.9300 . ?
C16 C17 1.33(3) . ?
C16 C21 1.47(3) . ?
C17 C18 1.32(3) . ?
C17 H17A 0.9300 . ?
C18 C19 1.36(3) . ?
C18 H18A 0.9300 . ?
C19 C20 1.38(3) . ?
C19 H19A 0.9300 . ?
C20 C21 1.41(3) . ?
C22 H22A 0.9600 . ?
C22 H22B 0.9600 . ?
C22 H22C 0.9600 . ?
C23 H23A 0.9600 . ?
C23 H23B 0.9600 . ?
C23 H23C 0.9600 . ?
C24 C29 1.34(2) . ?
C24 C25 1.38(3) . ?
C25 C26 1.44(3) . ?
C25 H25A 0.9300 . ?
C26 C27 1.38(3) . ?
C26 H26A 0.9300 . ?
C27 C28 1.44(2) . ?
C27 H27A 0.9300 . ?
C28 C29 1.40(2) . ?
C28 C30 1.45(2) . ?
C30 H30A 0.9300 . ?
C31 C32 1.44(3) . ?
C31 H31A 0.9700 . ?
C31 H31B 0.9700 . ?
C32 C33 1.53(3) . ?
C32 H32A 0.9700 . ?
C32 H32B 0.9700 . ?
C33 C34 1.52(2) . ?
C33 H33A 0.9700 . ?
C33 H33B 0.9700 . ?
C34 C35 1.534(9) . ?
C34 H34A 0.9700 . ?
C34 H34B 0.9700 . ?
C35 C36 1.54(2) 7_546 ?
C35 H35B 0.9700 . ?
C35 H35C 0.9700 . ?
C36 C35 1.54(2) 7_546 ?
C36 H36B 0.9700 . ?
C36 H36C 0.9700 . ?
C37 C38 1.40(3) . ?
C37 H37A 0.9300 . ?
C38 C43 1.34(2) . ?
C38 C39 1.36(3) . ?
C39 C40 1.40(3) . ?
C39 H39A 0.9300 . ?
C40 C41 1.37(3) . ?
C40 H40A 0.9300 . ?
C41 C42 1.40(3) . ?
C41 H41A 0.9300 . ?
C42 C43 1.46(2) . ?
C44 H44A 0.9600 . ?
C44 H44B 0.9600 . ?
C44 H44C 0.9600 . ?
C45 H45A 0.9600 . ?
C45 H45B 0.9600 . ?
C45 H45C 0.9600 . ?
C46 C47 1.39(3) . ?
C46 C51 1.42(2) . ?
C47 C48 1.31(3) . ?
C47 H47A 0.9300 . ?
C48 C49 1.35(3) . ?
C48 H48A 0.9300 . ?
C49 C50 1.31(2) . ?
C49 H49A 0.9300 . ?
C50 C52 1.44(2) . ?
C50 C51 1.49(3) . ?
C52 H52A 0.9300 . ?
C53 C54 1.49(2) . ?
C53 H53A 0.9700 . ?
C53 H53B 0.9700 . ?
C54 C55 1.50(2) . ?
C54 H54A 0.9700 . ?
C54 H54B 0.9700 . ?
C55 C56 1.51(2) 7_546 ?
C55 H55B 0.9700 . ?
C55 H55C 0.9700 . ?
C56 C55 1.51(2) 7_546 ?
C56 C57 1.53(2) . ?
C56 H56B 0.9700 . ?
C56 H56C 0.9700 . ?
C57 C58 1.56(3) . ?
C57 H57A 0.9700 . ?
C57 H57B 0.9700 . ?
C58 H58A 0.9700 . ?
C58 H58B 0.9700 . ?
C59 C60 1.48(3) . ?
C59 H59A 0.9300 . ?
C60 C61 1.36(3) . ?
C60 C65 1.45(2) . ?
C61 C62 1.40(2) . ?
C61 H61A 0.9300 . ?
C62 C63 1.38(3) . ?
C62 H62A 0.9300 . ?
C63 C64 1.33(2) . ?
C63 H63A 0.9300 . ?
C64 C65 1.42(2) . ?
C66 H66A 0.9600 . ?
C66 H66B 0.9600 . ?
C66 H66C 0.9600 . ?
C67 H67A 0.9600 . ?
C67 H67B 0.9600 . ?
C67 H67C 0.9600 . ?
C68 C69 1.29(3) . ?
C68 C73 1.51(3) . ?
C69 C70 1.28(4) . ?
C69 H69A 0.9300 . ?
C70 C71 1.30(4) . ?
C70 H70A 0.9300 . ?
C71 C72 1.47(3) . ?
C71 H71B 0.9300 . ?
C72 C73 1.37(3) . ?
C72 C74 1.463(10) . ?
C74 H74A 0.9300 . ?
C75 C76 1.46(2) . ?
C75 H75A 0.9700 . ?
C75 H75B 0.9700 . ?
C76 C77 1.50(2) . ?
C76 H76A 0.9700 . ?
C76 H76B 0.9700 . ?
C77 C78 1.49(2) . ?
C77 H77A 0.9700 . ?
C77 H77B 0.9700 . ?
C78 C79 1.51(2) 7_546 ?
C78 H78B 0.9700 . ?
C78 H78C 0.9700 . ?
C79 C78 1.51(2) 7_546 ?
C79 C80 1.55(2) . ?
C79 H79B 0.9700 . ?
C79 H79C 0.9700 . ?
C80 H80A 0.9700 . ?
C80 H80B 0.9700 . ?
C81 C82 1.36(2) . ?
C81 H81A 0.9300 . ?
C82 C83 1.38(2) . ?
C82 C87 1.46(2) . ?
C83 C84 1.40(3) . ?
C83 H83A 0.9300 . ?
C84 C85 1.36(3) . ?
C84 H84A 0.9300 . ?
C85 C86 1.40(3) . ?
C85 H85A 0.9300 . ?
C86 C87 1.42(2) . ?
C88 H88A 0.9600 . ?
C88 H88B 0.9600 . ?
C88 H88C 0.9600 . ?
C89 H89A 0.9600 . ?
C89 H89B 0.9600 . ?
C89 H89C 0.9600 . ?
C90 C95 1.37(3) . ?
C90 C91 1.39(3) . ?
C91 C92 1.41(3) . ?
C91 H91A 0.9300 . ?
C92 C93 1.37(3) . ?
C92 H92A 0.9300 . ?
C93 C94 1.36(3) . ?
C93 H93A 0.9300 . ?
C94 C96 1.41(2) . ?
C94 C95 1.49(3) . ?
C96 H96A 0.9300 . ?
C97 C98 1.51(3) . ?
C97 H97A 0.9700 . ?
C97 H97B 0.9700 . ?
C98 C99 1.46(3) . ?
C98 H98A 0.9700 . ?
C98 H98B 0.9700 . ?
C99 C100 1.55(3) . ?
C99 H99A 0.9700 . ?
C99 H99B 0.9700 . ?
C100 C101 1.48(3) . ?
C100 H10C 0.9700 . ?
C100 H10D 0.9700 . ?
C101 C102 1.53(3) 7_546 ?
C101 H10F 0.9700 . ?
C101 H10G 0.9700 . ?
C102 C101 1.53(3) 7_546 ?
C102 H10I 0.9700 . ?
C102 H10J 0.9700 . ?
C103 C104 1.41(3) . ?
C103 H10K 0.9300 . ?
C104 C109 1.34(3) . ?
C104 C105 1.37(3) . ?
C105 C106 1.45(3) . ?
C105 H10L 0.9300 . ?
C106 C107 1.29(2) . ?
C106 H10M 0.9300 . ?
C107 C108 1.32(3) . ?
C107 H10N 0.9300 . ?
C108 C109 1.44(3) . ?
C110 H11C 0.9600 . ?
C110 H11D 0.9600 . ?
C110 H110 0.9600 . ?
C111 H11F 0.9600 . ?
C111 H11G 0.9600 . ?
C111 H11H 0.9600 . ?
C112 C113 1.36(3) . ?
C112 C117 1.41(3) . ?
C113 C114 1.40(3) . ?
C113 H11I 0.9300 . ?
C114 C115 1.39(3) . ?
C114 H11J 0.9300 . ?
C115 C116 1.47(3) . ?
C115 H11K 0.9300 . ?
C116 C117 1.41(2) . ?
C116 C118 1.45(2) . ?
C118 H11M 0.9300 . ?
C119 C120 1.48(3) . ?
C119 H11N 0.9700 . ?
C119 H11O 0.9700 . ?
C120 C121 1.59(3) 7_546 ?
C120 H12E 0.9700 . ?
C120 H12F 0.9700 . ?
C121 C122 1.44(3) . ?
C121 C120 1.59(3) 7_546 ?
C121 H12H 0.9700 . ?
C121 H12I 0.9700 . ?
C122 C123 1.49(2) . ?
C122 H12J 0.9700 . ?
C122 H12K 0.9700 . ?
C123 C124 1.46(2) . ?
C123 H12L 0.9700 . ?
C123 H12M 0.9700 . ?
C124 H12N 0.9700 . ?
C124 H12O 0.9700 . ?
C125 C126 1.49(2) . ?
C125 H12P 0.9300 . ?
C126 C131 1.33(3) . ?
C126 C127 1.44(3) . ?
C127 C128 1.44(3) . ?
C127 H12Q 0.9300 . ?
C128 C129 1.42(3) . ?
C128 H12R 0.9300 . ?
C129 C130 1.38(3) . ?
C129 H12S 0.9300 . ?
C130 C131 1.40(3) . ?
C132 H13D 0.9600 . ?
C132 H13E 0.9600 . ?
C132 H13F 0.9600 . ?
C133 C134 1.47(2) . ?
C134 C139 1.40(2) . ?
C134 C135 1.43(2) . ?
C135 C136 1.37(2) . ?
C135 H13G 0.9300 . ?
C136 C145 1.47(3) 7_546 ?
C136 H13J 0.9300 . ?
C137 C144 1.36(2) 7_546 ?
C137 C146 1.46(2) 7_546 ?
C137 C140 1.464(9) . ?
C138 C145 1.35(2) 7_546 ?
C138 C139 1.40(2) . ?
C138 H13A 0.9300 . ?
C139 H13Q 0.9300 . ?
C141 C142 1.51(2) . ?
C142 C143 1.34(2) . ?
C142 C147 1.40(2) . ?
C143 C144 1.39(2) . ?
C143 H14C 0.9300 . ?
C144 C137 1.36(2) 7_546 ?
C144 H14D 0.9300 . ?
C145 C138 1.35(2) 7_546 ?
C145 C136 1.47(3) 7_546 ?
C145 C148 1.49(2) . ?
C146 C147 1.35(3) . ?
C146 C137 1.46(2) 7_546 ?
C146 H14G 0.9300 . ?
C147 H14M 0.9300 . ?
C149 C150 1.48(3) . ?
C149 H14N 0.9600 . ?
C149 H14O 0.9600 . ?
C149 H14P 0.9600 . ?
C151 C152 1.45(3) . ?
C151 H15B 0.9600 . ?
C151 H15C 0.9600 . ?
C151 H15D 0.9600 . ?
C153 C154 1.54(2) . ?
C153 H15E 0.9600 . ?
C153 H15F 0.9600 . ?
C153 H15G 0.9600 . ?
C155 C156 1.465(10) . ?
C155 H15H 0.9600 . ?
C155 H15I 0.9600 . ?
C155 H15J 0.9600 . ?
C157 C158 1.531(10) . ?
C157 H15K 0.9600 . ?
C157 H15L 0.9600 . ?
C157 H15M 0.9600 . ?
C159 C160 1.535(10) . ?
C159 H15N 0.9600 . ?
C159 H15O 0.9600 . ?
C159 H15P 0.9600 . ?
C161 C162 1.43(3) . ?
C161 H16A 0.9600 . ?
C161 H16B 0.9600 . ?
C161 H16C 0.9600 . ?
C163 C164 1.48(2) . ?
C163 H16D 0.9600 . ?
C163 H16E 0.9600 . ?
C163 H16F 0.9600 . ?
C165 C166 1.51(3) . ?
C165 H16G 0.9600 . ?
C165 H16H 0.9600 . ?
C165 H16I 0.9600 . ?
C167 C168 1.53(3) . ?
C167 H16J 0.9600 . ?
C167 H16K 0.9600 . ?
C167 H16L 0.9600 . ?
C169 C170 1.54(3) . ?
C169 H16M 0.9600 . ?
C169 H16N 0.9600 . ?
C169 H16O 0.9600 . ?
C171 C172 1.49(3) . ?
C171 H17B 0.9600 . ?
C171 H17C 0.9600 . ?
C171 H17D 0.9600 . ?
C173 C174 1.54(4) . ?
C173 H17E 0.9600 . ?
C173 H17F 0.9600 . ?
C173 H17G 0.9600 . ?
C175 C176 1.51(3) . ?
C175 H17H 0.9600 . ?
C175 H17I 0.9600 . ?
C175 H17J 0.9600 . ?
C177 C178 1.48(3) . ?
C177 H17K 0.9600 . ?
C177 H17L 0.9600 . ?
C177 H17M 0.9600 . ?
C179 C180 1.48(2) . ?
C179 H17N 0.9600 . ?
C179 H17O 0.9600 . ?
C179 H17P 0.9600 . ?
C181 C182 1.56(3) . ?
C181 H18B 0.9600 . ?
C181 H18C 0.9600 . ?
C181 H18D 0.9600 . ?
C183 C184 1.56(2) . ?
C183 H18E 0.9600 . ?
C183 H18F 0.9600 . ?
C183 H18G 0.9600 . ?
C185 C186 1.47(3) . ?
C185 H18H 0.9600 . ?
C185 H18I 0.9600 . ?
C185 H18J 0.9600 . ?
O72 C187 1.544(10) . ?
O72 H72A 0.8200 . ?
C187 H18K 0.9600 . ?
C187 H18L 0.9600 . ?
C187 H18M 0.9600 . ?
O73 C188 1.543(10) . ?
O73 H18P 0.8200 . ?
C188 H18N 0.9600 . ?
C188 H18O 0.9600 . ?
C188 H73B 0.9600 . ?
O74 C189 1.519(9) . ?
O74 H74C 0.8200 . ?
C189 H18Q 0.9600 . ?
C189 H18R 0.9600 . ?
C189 H18S 0.9600 . ?
O75 C190 1.534(10) . ?
O75 H75D 0.8200 . ?
C190 H19B 0.9600 . ?
C190 H19C 0.9600 . ?
C190 H19D 0.9600 . ?
O76 O101 1.47(8) . ?
O77 C192 1.53(6) . ?
O77 H77E 0.8200 . ?
C192 H19E 0.9600 . ?
C192 H19F 0.9600 . ?
C192 H19G 0.9600 . ?
O78 C193 1.59(7) . ?
O78 H78A 0.8200 . ?
C193 H19H 0.9600 . ?
C193 H19I 0.9600 . ?
C193 H19J 0.9600 . ?
O79 C194 1.548(10) . ?
O79 H79A 0.8200 . ?
C194 H19K 0.9600 . ?
C194 H19L 0.9600 . ?
C194 H19M 0.9600 . ?
O81 O82 1.42(15) . ?
O83 C198 1.554(10) . ?
O83 H83B 0.8200 . ?
C198 H19Q 0.9600 . ?
C198 H19R 0.9600 . ?
C198 H19S 0.9600 . ?
O84 C199 1.551(10) . ?
O84 H84B 0.8200 . ?
C199 H19T 0.9600 . ?
C199 H19U 0.9600 . ?
C199 H19V 0.9600 . ?
O89 H71A 1.4603 . ?

loop_
_geom_angle_atom_site_label_1
_geom_angle_atom_site_label_2
_geom_angle_atom_site_label_3
_geom_angle
_geom_angle_site_symmetry_1
_geom_angle_site_symmetry_3
_geom_angle_publ_flag
O2 Tb1 O28 83.0(4) . . ?
O2 Tb1 O6 129.1(4) . . ?
O28 Tb1 O6 116.8(4) . . ?
O2 Tb1 O30 76.9(4) . . ?
O28 Tb1 O30 76.7(4) . . ?
O6 Tb1 O30 149.9(4) . . ?
O2 Tb1 O61 112.4(4) . . ?
O28 Tb1 O61 141.5(4) . . ?
O6 Tb1 O61 81.5(4) . . ?
O30 Tb1 O61 73.3(4) . . ?
O2 Tb1 O60 157.5(4) . . ?
O28 Tb1 O60 77.3(4) . . ?
O6 Tb1 O60 70.7(4) . . ?
O30 Tb1 O60 87.9(4) . . ?
O61 Tb1 O60 78.0(4) . . ?
O2 Tb1 O1 62.9(4) . . ?
O28 Tb1 O1 142.0(4) . . ?
O6 Tb1 O1 77.6(4) . . ?
O30 Tb1 O1 108.9(4) . . ?
O61 Tb1 O1 72.0(4) . . ?
O60 Tb1 O1 139.0(4) . . ?
O2 Tb1 N3 73.2(4) . . ?
O28 Tb1 N3 77.3(4) . . ?
O6 Tb1 N3 67.4(4) . . ?
O30 Tb1 N3 142.3(5) . . ?
O61 Tb1 N3 140.0(5) . . ?
O60 Tb1 N3 112.3(4) . . ?
O1 Tb1 N3 77.1(4) . . ?
O2 Tb1 Cd12 163.9(3) . . ?
O28 Tb1 Cd12 110.5(3) . . ?
O6 Tb1 Cd12 37.5(3) . . ?
O30 Tb1 Cd12 113.9(3) . . ?
O61 Tb1 Cd12 62.6(3) . . ?
O60 Tb1 Cd12 38.5(3) . . ?
O1 Tb1 Cd12 101.5(3) . . ?
N3 Tb1 Cd12 100.7(3) . . ?
O68 Tb2 O39 76.5(5) . . ?
O68 Tb2 O10 82.8(4) . . ?
O39 Tb2 O10 78.8(4) . . ?
O68 Tb2 O7 118.4(4) . . ?
O39 Tb2 O7 147.3(5) . . ?
O10 Tb2 O7 129.4(4) . . ?
O68 Tb2 O38 142.4(4) . . ?
O39 Tb2 O38 73.1(5) . . ?
O10 Tb2 O38 111.8(4) . . ?
O7 Tb2 O38 79.8(4) . . ?
O68 Tb2 O34 78.1(4) . . ?
O39 Tb2 O34 86.1(4) . . ?
O10 Tb2 O34 158.0(4) . . ?
O7 Tb2 O34 70.5(4) . . ?
O38 Tb2 O34 78.2(4) . . ?
O68 Tb2 N4 77.9(4) . . ?
O39 Tb2 N4 143.5(5) . . ?
O10 Tb2 N4 72.7(4) . . ?
O7 Tb2 N4 68.7(4) . . ?
O38 Tb2 N4 138.8(4) . . ?
O34 Tb2 N4 113.4(4) . . ?
O68 Tb2 O9 141.4(4) . . ?
O39 Tb2 O9 109.8(4) . . ?
O10 Tb2 O9 62.3(4) . . ?
O7 Tb2 O9 77.5(4) . . ?
O38 Tb2 O9 71.3(4) . . ?
O34 Tb2 O9 138.9(4) . . ?
N4 Tb2 O9 76.3(4) . . ?
O68 Tb2 Cd3 110.7(3) . . ?
O39 Tb2 Cd3 111.9(4) . . ?
O10 Tb2 Cd3 164.1(3) . . ?
O7 Tb2 Cd3 37.0(3) . . ?
O38 Tb2 Cd3 62.9(3) . . ?
O34 Tb2 Cd3 38.0(3) . . ?
N4 Tb2 Cd3 101.1(3) . . ?
O9 Tb2 Cd3 102.1(3) . . ?
O47 Tb3 O25 76.0(4) . . ?
O47 Tb3 O23 78.0(5) . . ?
O25 Tb3 O23 81.8(4) . . ?
O47 Tb3 O18 147.8(5) . . ?
O25 Tb3 O18 121.1(4) . . ?
O23 Tb3 O18 128.4(4) . . ?
O47 Tb3 O46 72.4(5) . . ?
O25 Tb3 O46 139.3(4) . . ?
O23 Tb3 O46 115.1(5) . . ?
O18 Tb3 O46 78.7(5) . . ?
O47 Tb3 O44 88.2(4) . . ?
O25 Tb3 O44 76.5(4) . . ?
O23 Tb3 O44 156.6(4) . . ?
O18 Tb3 O44 71.7(4) . . ?
O46 Tb3 O44 77.6(4) . . ?
O47 Tb3 O24 109.1(4) . . ?
O25 Tb3 O24 141.5(4) . . ?
O23 Tb3 O24 63.1(4) . . ?
O18 Tb3 O24 75.5(4) . . ?
O46 Tb3 O24 74.4(4) . . ?
O44 Tb3 O24 140.2(4) . . ?
O47 Tb3 N9 143.3(5) . . ?
O25 Tb3 N9 78.4(4) . . ?
O23 Tb3 N9 72.7(5) . . ?
O18 Tb3 N9 68.8(5) . . ?
O46 Tb3 N9 140.7(5) . . ?
O44 Tb3 N9 110.8(5) . . ?
O24 Tb3 N9 76.6(5) . . ?
O47 Tb3 Cd6 113.3(3) . . ?
O25 Tb3 Cd6 111.1(3) . . ?
O23 Tb3 Cd6 164.2(3) . . ?
O18 Tb3 Cd6 37.3(3) . . ?
O46 Tb3 Cd6 61.4(4) . . ?
O44 Tb3 Cd6 39.0(3) . . ?
O24 Tb3 Cd6 101.9(3) . . ?
N9 Tb3 Cd6 100.2(4) . . ?
O69 Tb4 O15 83.1(4) . . ?
O69 Tb4 O57 75.1(4) . . ?
O15 Tb4 O57 78.6(4) . . ?
O69 Tb4 O19 117.8(4) . . ?
O15 Tb4 O19 129.2(4) . . ?
O57 Tb4 O19 148.5(4) . . ?
O69 Tb4 O55 142.1(4) . . ?
O15 Tb4 O55 111.1(4) . . ?
O57 Tb4 O55 73.7(4) . . ?
O19 Tb4 O55 81.2(4) . . ?
O69 Tb4 O54 76.7(4) . . ?
O15 Tb4 O54 157.5(4) . . ?
O57 Tb4 O54 86.8(4) . . ?
O19 Tb4 O54 70.2(4) . . ?
O55 Tb4 O54 80.5(4) . . ?
O69 Tb4 N10 77.6(5) . . ?
O15 Tb4 N10 71.5(4) . . ?
O57 Tb4 N10 141.5(5) . . ?
O19 Tb4 N10 69.4(4) . . ?
O55 Tb4 N10 139.8(5) . . ?
O54 Tb4 N10 112.7(4) . . ?
O69 Tb4 O16 142.5(4) . . ?
O15 Tb4 O16 62.8(4) . . ?
O57 Tb4 O16 110.3(4) . . ?
O19 Tb4 O16 77.8(4) . . ?
O55 Tb4 O16 70.2(4) . . ?
O54 Tb4 O16 139.2(4) . . ?
N10 Tb4 O16 77.0(5) . . ?
O69 Tb4 Cd9 110.5(3) . . ?
O15 Tb4 Cd9 163.9(3) . . ?
O57 Tb4 Cd9 112.6(3) . . ?
O19 Tb4 Cd9 37.1(3) . . ?
O55 Tb4 Cd9 63.8(3) . . ?
O54 Tb4 Cd9 38.5(3) . . ?
N10 Tb4 Cd9 102.2(3) . . ?
O16 Tb4 Cd9 101.6(3) . . ?
O2 Cd1 O29 107.6(4) . . ?
O2 Cd1 N1 77.5(5) . . ?
O29 Cd1 N1 174.1(5) . . ?
O2 Cd1 O27 96.4(4) . . ?
O29 Cd1 O27 93.4(4) . . ?
N1 Cd1 O27 88.9(4) . . ?
O2 Cd1 O31 84.8(4) . . ?
O29 Cd1 O31 84.3(4) . . ?
N1 Cd1 O31 93.4(5) . . ?
O27 Cd1 O31 177.6(4) . . ?
O2 Cd1 O33 161.1(4) . . ?
O29 Cd1 O33 88.2(4) . . ?
N1 Cd1 O33 86.2(4) . . ?
O27 Cd1 O33 92.8(4) . . ?
O31 Cd1 O33 86.6(4) . . ?
O35 Cd2 O3 104.3(6) . . ?
O35 Cd2 O37 113.3(5) . . ?
O3 Cd2 O37 75.2(5) . . ?
O35 Cd2 O32 97.5(5) . . ?
O3 Cd2 O32 146.2(5) . . ?
O37 Cd2 O32 119.2(5) . . ?
O35 Cd2 O31 151.8(5) . . ?
O3 Cd2 O31 95.5(4) . . ?
O37 Cd2 O31 90.9(4) . . ?
O32 Cd2 O31 56.4(4) . . ?
O35 Cd2 O4 80.5(6) . . ?
O3 Cd2 O4 68.0(5) . . ?
O37 Cd2 O4 142.9(5) . . ?
O32 Cd2 O4 90.9(5) . . ?
O31 Cd2 O4 88.7(5) . . ?
O35 Cd2 O36 51.9(6) . . ?
O3 Cd2 O36 131.2(6) . . ?
O37 Cd2 O36 78.3(5) . . ?
O32 Cd2 O36 82.6(6) . . ?
O31 Cd2 O36 125.3(5) . . ?
O4 Cd2 O36 130.2(6) . . ?
O35 Cd2 C152 125.4(6) . . ?
O3 Cd2 C152 122.6(6) . . ?
O37 Cd2 C152 105.1(5) . . ?
O32 Cd2 C152 28.1(5) . . ?
O31 Cd2 C152 28.4(5) . . ?
O4 Cd2 C152 91.6(6) . . ?
O36 Cd2 C152 103.5(6) . . ?
O35 Cd2 C156 26.4(6) . . ?
O3 Cd2 C156 121.5(6) . . ?
O37 Cd2 C156 96.9(6) . . ?
O32 Cd2 C156 88.7(6) . . ?
O31 Cd2 C156 143.0(6) . . ?
O4 Cd2 C156 105.5(7) . . ?
O36 Cd2 C156 25.6(6) . . ?
C152 Cd2 C156 115.5(7) . . ?
O3 Cd3 N2 84.4(5) . . ?
O3 Cd3 O37 75.8(5) . . ?
N2 Cd3 O37 160.0(5) . . ?
O3 Cd3 O7 148.5(5) . . ?
N2 Cd3 O7 97.3(5) . . ?
O37 Cd3 O7 98.5(4) . . ?
O3 Cd3 O34 136.0(4) . . ?
N2 Cd3 O34 107.1(5) . . ?
O37 Cd3 O34 89.1(4) . . ?
O7 Cd3 O34 73.7(4) . . ?
O3 Cd3 O8 82.7(4) . . ?
N2 Cd3 O8 89.9(5) . . ?
O37 Cd3 O8 85.4(4) . . ?
O7 Cd3 O8 65.8(4) . . ?
O34 Cd3 O8 137.7(4) . . ?
O3 Cd3 O33 85.8(4) . . ?
N2 Cd3 O33 102.5(5) . . ?
O37 Cd3 O33 78.5(4) . . ?
O7 Cd3 O33 124.0(4) . . ?
O34 Cd3 O33 50.6(4) . . ?
O8 Cd3 O33 162.1(4) . . ?
O3 Cd3 Tb2 156.1(3) . . ?
N2 Cd3 Tb2 119.5(4) . . ?
O37 Cd3 Tb2 80.5(3) . . ?
O7 Cd3 Tb2 38.3(3) . . ?
O34 Cd3 Tb2 40.1(3) . . ?
O8 Cd3 Tb2 97.7(3) . . ?
O33 Cd3 Tb2 87.3(3) . . ?
O40 Cd4 O10 108.6(4) . . ?
O40 Cd4 O67 94.2(4) . . ?
O10 Cd4 O67 95.1(4) . . ?
O40 Cd4 O43 88.9(5) . . ?
O10 Cd4 O43 160.3(4) . . ?
O67 Cd4 O43 92.3(4) . . ?
O40 Cd4 N5 172.4(5) . . ?
O10 Cd4 N5 78.1(5) . . ?
O67 Cd4 N5 88.6(4) . . ?
O43 Cd4 N5 83.9(5) . . ?
O40 Cd4 O41 84.6(5) . . ?
O10 Cd4 O41 83.6(4) . . ?
O67 Cd4 O41 177.9(4) . . ?
O43 Cd4 O41 89.5(4) . . ?
N5 Cd4 O41 92.8(5) . . ?
O14 Cd5 O42 144.7(6) . . ?
O14 Cd5 O45 75.4(5) . . ?
O42 Cd5 O45 117.0(6) . . ?
O14 Cd5 O41 95.3(4) . . ?
O42 Cd5 O41 56.0(5) . . ?
O45 Cd5 O41 85.1(5) . . ?
O14 Cd5 O13 66.1(5) . . ?
O42 Cd5 O13 93.2(6) . . ?
O45 Cd5 O13 141.2(5) . . ?
O41 Cd5 O13 93.6(5) . . ?
O14 Cd5 O71 128.9(6) . . ?
O42 Cd5 O71 86.0(7) . . ?
O45 Cd5 O71 86.6(7) . . ?
O41 Cd5 O71 130.8(7) . . ?
O13 Cd5 O71 121.1(7) . . ?
O14 Cd5 C162 122.1(6) . . ?
O42 Cd5 C162 27.6(6) . . ?
O45 Cd5 C162 100.9(6) . . ?
O41 Cd5 C162 28.5(5) . . ?
O13 Cd5 C162 95.6(6) . . ?
O71 Cd5 C162 107.9(7) . . ?
N7 Cd6 O14 83.5(5) . . ?
N7 Cd6 O45 160.5(5) . . ?
O14 Cd6 O45 77.2(5) . . ?
N7 Cd6 O18 98.0(5) . . ?
O14 Cd6 O18 146.2(5) . . ?
O45 Cd6 O18 96.5(5) . . ?
N7 Cd6 O44 105.2(5) . . ?
O14 Cd6 O44 139.8(4) . . ?
O45 Cd6 O44 91.5(5) . . ?
O18 Cd6 O44 72.6(4) . . ?
N7 Cd6 O17 91.0(5) . . ?
O14 Cd6 O17 80.5(4) . . ?
O45 Cd6 O17 83.2(5) . . ?
O18 Cd6 O17 65.7(4) . . ?
O44 Cd6 O17 137.0(4) . . ?
N7 Cd6 O43 102.2(4) . . ?
O14 Cd6 O43 88.6(4) . . ?
O45 Cd6 O43 80.3(4) . . ?
O18 Cd6 O43 123.4(4) . . ?
O44 Cd6 O43 51.3(4) . . ?
O17 Cd6 O43 162.0(4) . . ?
N7 Cd6 Tb3 118.3(4) . . ?
O14 Cd6 Tb3 158.1(4) . . ?
O45 Cd6 Tb3 81.0(4) . . ?
O18 Cd6 Tb3 37.3(3) . . ?
O44 Cd6 Tb3 39.9(3) . . ?
O17 Cd6 Tb3 97.3(3) . . ?
O43 Cd6 Tb3 87.3(3) . . ?
O48 Cd7 O23 106.6(5) . . ?
O48 Cd7 O26 93.4(4) . . ?
O23 Cd7 O26 95.2(4) . . ?
O48 Cd7 O53 90.8(4) . . ?
[truncated: 32,134 more chars]
